# Supplementary material for: The Ceramide-Dependent EV Secretome Differentially Affects Prostate Cancer Cell Migration
Source: Cells. 2025 Apr 4;14(7):547. doi: 10.3390/cells14070547 (PMC11988362; doi:10.3390/cells14070547)
Supplement: Supplementary file 1 [file cells-14-00547-s001.zip]

Archive with 5 entries (5 files):
- Supplementary FigureS1.pdf
- Supplementary FigureS2.pdf
- Supplementary FigureS3.pdf
- Table S1.xlsx
- Table S2.xlsx
