# Supplementary material for: The Ceramide-Dependent EV Secretome Differentially Affects Prostate Cancer Cell Migration
Source: Cells. 2025 Apr 4;14(7):547. doi: 10.3390/cells14070547 (PMC11988362; doi:10.3390/cells14070547)
Supplement: Supplementary file 1 [file cells-14-00547-s001.zip › Table S1.xlsx]

## Sheet: 1651 IDs @ 1% FDR
#	Unused	Total	%Cov	%Cov(50)	%Cov(95)	Source	UniProt Accession	UniProt ID	Protein Name	Species	Peptides(95%)
1	185.94	185.94	33.96	27.69	22.26	sp	Q15149-4	PLEC_HUMAN	Isoform 4 of Plectin OS=Homo sapiens GN=PLEC	HUMAN	90
2	178.74	178.74	37.58	36.96	32.82	sp	P98160	PGBM_HUMAN	Basement membrane-specific heparan sulfate proteoglycan core protein OS=Homo sapiens GN=HSPG2 PE=1 SV=4	HUMAN	116
3	145.4	145.4	45.41	41.38	39.54	sp	P35579	MYH9_HUMAN	Myosin-9 OS=Homo sapiens GN=MYH9 PE=1 SV=4	HUMAN	84
4	143	142.99	42.9	41.6	40.11	tr	Q60FE5	Q60FE5_HUMAN	Filamin A OS=Homo sapiens GN=FLNA PE=1 SV=1	HUMAN	76
5	138.37	138.36	48.02	47.53	47.09	sp	O00468-6	AGRIN_HUMAN	Isoform 6 of Agrin OS=Homo sapiens GN=AGRN	HUMAN	109
6	122.49	129.89	39.16	37.51	35.17	sp	O75369	FLNB_HUMAN	Filamin-B OS=Homo sapiens GN=FLNB PE=1 SV=2	HUMAN	70
7	108.42	108.42	35.77	33.1	30.34	sp	Q9Y490	TLN1_HUMAN	Talin-1 OS=Homo sapiens GN=TLN1 PE=1 SV=3	HUMAN	55
8	105.14	105.14	28.05	24.07	21.13	tr	D6RGG3	D6RGG3_HUMAN	Collagen alpha-1(XII) chain OS=Homo sapiens GN=COL12A1 PE=1 SV=1	HUMAN	63
9	102.86	102.86	45.99	40.8	37.78	sp	P46940	IQGA1_HUMAN	Ras GTPase-activating-like protein IQGAP1 OS=Homo sapiens GN=IQGAP1 PE=1 SV=1	HUMAN	62
10	102.82	102.83	23.14	21.71	20.05	sp	O15230	LAMA5_HUMAN	Laminin subunit alpha-5 OS=Homo sapiens GN=LAMA5 PE=1 SV=8	HUMAN	58
11	101.51	101.54	33.29	30.35	27.08	sp	P49327	FAS_HUMAN	Fatty acid synthase OS=Homo sapiens GN=FASN PE=1 SV=3	HUMAN	52
12	98.05	98.05	66.52	62.68	60.37	sp	O43707	ACTN4_HUMAN	Alpha-actinin-4 OS=Homo sapiens GN=ACTN4 PE=1 SV=2	HUMAN	59
13	93.12	93.13	33.28	21.99	19.49	sp	Q09666	AHNK_HUMAN	Neuroblast differentiation-associated protein AHNAK OS=Homo sapiens GN=AHNAK PE=1 SV=2	HUMAN	46
14	82.58	82.58	53.55	51.37	48.09	sp	P07900	HS90A_HUMAN	Heat shock protein HSP 90-alpha OS=Homo sapiens GN=HSP90AA1 PE=1 SV=5	HUMAN	86
15	78.12	78.12	16.16	12.72	10.05	sp	Q14204	DYHC1_HUMAN	Cytoplasmic dynein 1 heavy chain 1 OS=Homo sapiens GN=DYNC1H1 PE=1 SV=5	HUMAN	41
16	77.78	77.79	36.03	33.17	27.99	tr	A0A087WVQ6	A0A087WVQ6_HUMAN	Clathrin heavy chain OS=Homo sapiens GN=CLTC PE=1 SV=1	HUMAN	40
17	72.55	72.55	61.02	59.01	58.85	sp	P04264	K2C1_HUMAN	Keratin, type II cytoskeletal 1 OS=Homo sapiens GN=KRT1 PE=1 SV=6	HUMAN	54
18	66.65	66.65	25.18	21.79	19.46	sp	Q9NZM1	MYOF_HUMAN	Myoferlin OS=Homo sapiens GN=MYOF PE=1 SV=1	HUMAN	33
19	65.5	65.51	43.18	41.77	36.69	sp	O00159	MYO1C_HUMAN	Unconventional myosin-Ic OS=Homo sapiens GN=MYO1C PE=1 SV=4	HUMAN	39
20	64.62	64.63	71.37	67.04	67.04	sp	P14618	KPYM_HUMAN	Pyruvate kinase PKM OS=Homo sapiens GN=PKM PE=1 SV=4	HUMAN	52
21	62.09	62.09	36.85	36.07	35.19	sp	P05023	AT1A1_HUMAN	Sodium/potassium-transporting ATPase subunit alpha-1 OS=Homo sapiens GN=ATP1A1 PE=1 SV=1	HUMAN	43
22	61.78	61.79	26.52	21.16	20.55	tr	G3XAI2	G3XAI2_HUMAN	Laminin subunit beta-1 OS=Homo sapiens GN=LAMB1 PE=1 SV=1	HUMAN	31
23	58.72	58.72	41.84	38.11	32.75	sp	P13639	EF2_HUMAN	Elongation factor 2 OS=Homo sapiens GN=EEF2 PE=1 SV=4	HUMAN	34
24	57.9	60.08	14.34	12.63	11.01	sp	Q16787	LAMA3_HUMAN	Laminin subunit alpha-3 OS=Homo sapiens GN=LAMA3 PE=1 SV=2	HUMAN	30
25	57.19	57.19	28.38	27.26	26.75	sp	P07996	TSP1_HUMAN	Thrombospondin-1 OS=Homo sapiens GN=THBS1 PE=1 SV=2	HUMAN	34
26	56.86	56.87	32.8	29.89	28.04	sp	P18206	VINC_HUMAN	Vinculin OS=Homo sapiens GN=VCL PE=1 SV=4	HUMAN	31
27	55.5	55.5	29.06	26.54	25.35	tr	E7ERL8	E7ERL8_HUMAN	Neurexin-1-beta OS=Homo sapiens GN=NRXN1 PE=1 SV=1	HUMAN	32
28	55.34	55.34	27.72	23.37	22.93	sp	P11047	LAMC1_HUMAN	Laminin subunit gamma-1 OS=Homo sapiens GN=LAMC1 PE=1 SV=3	HUMAN	31
29	54.33	67.76	21.06	17.28	16.48	sp	Q14315	FLNC_HUMAN	Filamin-C OS=Homo sapiens GN=FLNC PE=1 SV=3	HUMAN	35
30	54.24	54.24	71.91	69.89	69.66	sp	P68371	TBB4B_HUMAN	Tubulin beta-4B chain OS=Homo sapiens GN=TUBB4B PE=1 SV=1	HUMAN	60
31	52.74	52.74	38.91	37.31	37.21	tr	C9JZR2	C9JZR2_HUMAN	Catenin delta-1 OS=Homo sapiens GN=CTNND1 PE=1 SV=2	HUMAN	35
32	52.33	52.34	45.64	43.58	40.1	tr	J3KPF3	J3KPF3_HUMAN	4F2 cell-surface antigen heavy chain OS=Homo sapiens GN=SLC3A2 PE=1 SV=1	HUMAN	37
33	52	52.01	49.83	49.83	49.83	sp	P13645	K1C10_HUMAN	Keratin, type I cytoskeletal 10 OS=Homo sapiens GN=KRT10 PE=1 SV=6	HUMAN	43
34	51.82	51.83	37.82	34.22	31.78	sp	Q14697	GANAB_HUMAN	Neutral alpha-glucosidase AB OS=Homo sapiens GN=GANAB PE=1 SV=3	HUMAN	31
35	51.7	51.87	23.15	17.59	12.76	sp	O14578-4	CTRO_HUMAN	Isoform 4 of Citron Rho-interacting kinase OS=Homo sapiens GN=CIT	HUMAN	24
36	51.15	51.18	17.98	16.47	14.67	sp	P02751	FINC_HUMAN	Fibronectin OS=Homo sapiens GN=FN1 PE=1 SV=4	HUMAN	26
37	50.9	50.95	57.23	53.66	53.66	sp	P30101	PDIA3_HUMAN	Protein disulfide-isomerase A3 OS=Homo sapiens GN=PDIA3 PE=1 SV=4	HUMAN	31
38	50.47	50.48	49.23	46.59	43.34	sp	P11142	HSP7C_HUMAN	Heat shock cognate 71 kDa protein OS=Homo sapiens GN=HSPA8 PE=1 SV=1	HUMAN	41
39	50.1	50.11	76.75	66.95	66.39	sp	P07355-2	ANXA2_HUMAN	Isoform 2 of Annexin A2 OS=Homo sapiens GN=ANXA2	HUMAN	43
40	49.74	49.8	64.38	55.36	50	sp	P08670	VIME_HUMAN	Vimentin OS=Homo sapiens GN=VIM PE=1 SV=4	HUMAN	31
41	49.23	49.29	30.14	29.64	25.91	sp	P17301	ITA2_HUMAN	Integrin alpha-2 OS=Homo sapiens GN=ITGA2 PE=1 SV=1	HUMAN	29
42	48.85	48.91	80.8	76.8	74.4	sp	P63261	ACTG_HUMAN	Actin, cytoplasmic 2 OS=Homo sapiens GN=ACTG1 PE=1 SV=1	HUMAN	124
43	47.72	47.74	30.49	26.59	25.93	sp	Q86VP6	CAND1_HUMAN	Cullin-associated NEDD8-dissociated protein 1 OS=Homo sapiens GN=CAND1 PE=1 SV=2	HUMAN	27
44	47.63	47.71	38.23	30.83	29.06	sp	Q02241	KIF23_HUMAN	Kinesin-like protein KIF23 OS=Homo sapiens GN=KIF23 PE=1 SV=3	HUMAN	29
45	47.23	49.42	32.1	28.48	25.42	sp	O43795-2	MYO1B_HUMAN	Isoform 2 of Unconventional myosin-Ib OS=Homo sapiens GN=MYO1B	HUMAN	27
46	46.47	46.54	51.81	46.85	39.06	sp	P14923	PLAK_HUMAN	Junction plakoglobin OS=Homo sapiens GN=JUP PE=1 SV=3	HUMAN	24
47	46.21	80.58	54.28	49.72	48.9	sp	P08238	HS90B_HUMAN	Heat shock protein HSP 90-beta OS=Homo sapiens GN=HSP90AB1 PE=1 SV=4	HUMAN	91
48	45.89	50.01	42.35	41.28	41.28	sp	P11021	GRP78_HUMAN	78 kDa glucose-regulated protein OS=Homo sapiens GN=HSPA5 PE=1 SV=2	HUMAN	33
49	45.65	45.68	47.31	41.94	39.34	sp	P26038	MOES_HUMAN	Moesin OS=Homo sapiens GN=MSN PE=1 SV=3	HUMAN	33
50	45.29	45.3	60.83	56.98	56.98	sp	P35527	K1C9_HUMAN	Keratin, type I cytoskeletal 9 OS=Homo sapiens GN=KRT9 PE=1 SV=3	HUMAN	31
51	44.8	44.92	20.15	15.49	11.08	sp	Q13813	SPTN1_HUMAN	Spectrin alpha chain, non-erythrocytic 1 OS=Homo sapiens GN=SPTAN1 PE=1 SV=3	HUMAN	21
52	44.22	44.23	41.01	38.59	34.91	sp	Q8WUM4	PDC6I_HUMAN	Programmed cell death 6-interacting protein OS=Homo sapiens GN=PDCD6IP PE=1 SV=1	HUMAN	23
53	44.11	47.45	48.4	42.73	39.36	sp	P02538	K2C6A_HUMAN	Keratin, type II cytoskeletal 6A OS=Homo sapiens GN=KRT6A PE=1 SV=3	HUMAN	26
54	43.14	43.14	34.11	32.01	31.24	tr	E9PEP6	E9PEP6_HUMAN	Neuropilin OS=Homo sapiens GN=NRP1 PE=1 SV=2	HUMAN	25
55	43.13	43.15	51.18	47.64	46.06	sp	P07237	PDIA1_HUMAN	Protein disulfide-isomerase OS=Homo sapiens GN=P4HB PE=1 SV=3	HUMAN	26
56	42.7	42.71	60.09	59.65	57.87	sp	P68363	TBA1B_HUMAN	Tubulin alpha-1B chain OS=Homo sapiens GN=TUBA1B PE=1 SV=1	HUMAN	50
57	42.67	48.77	58.77	52.85	51.37	sp	P08779	K1C16_HUMAN	Keratin, type I cytoskeletal 16 OS=Homo sapiens GN=KRT16 PE=1 SV=4	HUMAN	26
58	42.28	42.37	34.19	31.48	26.96	sp	P02545	LMNA_HUMAN	Prelamin-A/C OS=Homo sapiens GN=LMNA PE=1 SV=1	HUMAN	21
59	41.68	41.71	45.41	41.3	40.19	sp	Q9H0H5	RGAP1_HUMAN	Rac GTPase-activating protein 1 OS=Homo sapiens GN=RACGAP1 PE=1 SV=1	HUMAN	26
60	41.49	41.57	37.37	35.66	34.08	sp	P02786	TFR1_HUMAN	Transferrin receptor protein 1 OS=Homo sapiens GN=TFRC PE=1 SV=2	HUMAN	21
61	41.41	41.46	40.39	38.7	37.79	sp	P05067	A4_HUMAN	Amyloid beta A4 protein OS=Homo sapiens GN=APP PE=1 SV=3	HUMAN	36
62	41.37	41.42	61.98	61.75	61.75	sp	P06733	ENOA_HUMAN	Alpha-enolase OS=Homo sapiens GN=ENO1 PE=1 SV=2	HUMAN	35
63	41.04	77.71	53.36	50.22	48.32	sp	P12814	ACTN1_HUMAN	Alpha-actinin-1 OS=Homo sapiens GN=ACTN1 PE=1 SV=2	HUMAN	46
64	41	41.03	38.71	37.1	37.1	sp	P55072	TERA_HUMAN	Transitional endoplasmic reticulum ATPase OS=Homo sapiens GN=VCP PE=1 SV=4	HUMAN	22
65	40.64	40.65	19.89	16.1	16.1	sp	P16144-4	ITB4_HUMAN	Isoform Beta-4D of Integrin beta-4 OS=Homo sapiens GN=ITGB4	HUMAN	23
66	39.96	39.97	43.54	34.03	32.84	sp	P08133	ANXA6_HUMAN	Annexin A6 OS=Homo sapiens GN=ANXA6 PE=1 SV=3	HUMAN	22
67	38.26	38.26	31.76	26.84	22.46	sp	P11586	C1TC_HUMAN	C-1-tetrahydrofolate synthase, cytoplasmic OS=Homo sapiens GN=MTHFD1 PE=1 SV=3	HUMAN	20
68	37.75	37.75	50.96	47.12	45.72	sp	P10809	CH60_HUMAN	60 kDa heat shock protein, mitochondrial OS=Homo sapiens GN=HSPD1 PE=1 SV=2	HUMAN	23
69	37.73	37.73	26.94	26.82	26.82	sp	P05556	ITB1_HUMAN	Integrin beta-1 OS=Homo sapiens GN=ITGB1 PE=1 SV=2	HUMAN	29
70	37.68	37.7	29.39	23.66	20.52	sp	P06756	ITAV_HUMAN	Integrin alpha-V OS=Homo sapiens GN=ITGAV PE=1 SV=2	HUMAN	18
71	37.38	37.41	34.09	29.89	27.63	sp	P35221-2	CTNA1_HUMAN	Isoform 2 of Catenin alpha-1 OS=Homo sapiens GN=CTNNA1	HUMAN	20
72	37.25	37.26	40.32	34.5	29.55	sp	P21980	TGM2_HUMAN	Protein-glutamine gamma-glutamyltransferase 2 OS=Homo sapiens GN=TGM2 PE=1 SV=2	HUMAN	21
73	36.67	49.95	54.15	51.8	48.98	sp	P35908	K22E_HUMAN	Keratin, type II cytoskeletal 2 epidermal OS=Homo sapiens GN=KRT2 PE=1 SV=2	HUMAN	26
74	36.46	36.51	21.87	16.5	14.86	tr	A0A0G2JPP5	A0A0G2JPP5_HUMAN	Protein scribble homolog OS=Homo sapiens GN=SCRIB PE=1 SV=1	HUMAN	18
75	35.71	39.89	36.86	31.76	28.39	sp	P14625	ENPL_HUMAN	Endoplasmin OS=Homo sapiens GN=HSP90B1 PE=1 SV=1	HUMAN	25
76	35.65	35.7	40.46	38.15	35.29	sp	P11413-2	G6PD_HUMAN	Isoform Long of Glucose-6-phosphate 1-dehydrogenase OS=Homo sapiens GN=G6PD	HUMAN	20
77	35.57	35.58	59.68	54.03	50	sp	P06753-5	TPM3_HUMAN	Isoform 5 of Tropomyosin alpha-3 chain OS=Homo sapiens GN=TPM3	HUMAN	22
78	35.46	35.48	26.12	24.04	23.06	tr	E9PLK3	E9PLK3_HUMAN	Puromycin-sensitive aminopeptidase OS=Homo sapiens GN=NPEPPS PE=1 SV=1	HUMAN	19
79	34.91	34.97	39.38	34.57	32.25	sp	P13667	PDIA4_HUMAN	Protein disulfide-isomerase A4 OS=Homo sapiens GN=PDIA4 PE=1 SV=2	HUMAN	24
80	34.83	37.18	23.42	17.54	13.12	sp	Q86VI3	IQGA3_HUMAN	Ras GTPase-activating-like protein IQGAP3 OS=Homo sapiens GN=IQGAP3 PE=1 SV=2	HUMAN	18
81	34.56	34.56	41.52	41.35	41.35	sp	P04843	RPN1_HUMAN	Dolichyl-diphosphooligosaccharide--protein glycosyltransferase subunit 1 OS=Homo sapiens GN=RPN1 PE=1 SV=1	HUMAN	19
82	34.54	38.59	39.1	37.85	35.05	tr	A0A0G2JIW1	A0A0G2JIW1_HUMAN	Heat shock 70 kDa protein 1B OS=Homo sapiens GN=HSPA1B PE=1 SV=1	HUMAN	26
83	34.4	34.42	31.71	30.49	29.09	sp	P21589	5NTD_HUMAN	5'-nucleotidase OS=Homo sapiens GN=NT5E PE=1 SV=1	HUMAN	21
84	34.3	34.38	43.98	41.97	39.6	tr	A0A024R571	A0A024R571_HUMAN	EH domain-containing protein 1 OS=Homo sapiens GN=EHD1 PE=1 SV=1	HUMAN	20
85	33.72	33.72	15.62	14.2	13.74	sp	P39060	COIA1_HUMAN	Collagen alpha-1(XVIII) chain OS=Homo sapiens GN=COL18A1 PE=1 SV=5	HUMAN	24
86	33.44	33.48	48.54	40	38.12	sp	O43854	EDIL3_HUMAN	EGF-like repeat and discoidin I-like domain-containing protein 3 OS=Homo sapiens GN=EDIL3 PE=1 SV=1	HUMAN	19
87	33.4	36.6	43.07	41.15	41.15	sp	P08729	K2C7_HUMAN	Keratin, type II cytoskeletal 7 OS=Homo sapiens GN=KRT7 PE=1 SV=5	HUMAN	20
88	32.97	32.98	23.71	21.98	18.89	sp	P53396	ACLY_HUMAN	ATP-citrate synthase OS=Homo sapiens GN=ACLY PE=1 SV=3	HUMAN	16
89	32.46	32.48	44.55	42.86	42.86	sp	P05362	ICAM1_HUMAN	Intercellular adhesion molecule 1 OS=Homo sapiens GN=ICAM1 PE=1 SV=2	HUMAN	23
90	32.27	32.28	8.451	7.509	6.213	sp	P13611	CSPG2_HUMAN	Versican core protein OS=Homo sapiens GN=VCAN PE=1 SV=3	HUMAN	20
91	32.2	32.24	26.05	22.98	22.98	sp	Q9P2B2	FPRP_HUMAN	Prostaglandin F2 receptor negative regulator OS=Homo sapiens GN=PTGFRN PE=1 SV=2	HUMAN	17
92	31.87	31.88	52.05	50.96	50.68	sp	P16189	1A31_HUMAN	HLA class I histocompatibility antigen, A-31 alpha chain OS=Homo sapiens GN=HLA-A PE=1 SV=2	HUMAN	20
93	31.69	31.74	27.89	24.08	24.08	sp	P19338	NUCL_HUMAN	Nucleolin OS=Homo sapiens GN=NCL PE=1 SV=3	HUMAN	18
94	31.69	31.74	31.85	27.74	26.71	sp	Q14974	IMB1_HUMAN	Importin subunit beta-1 OS=Homo sapiens GN=KPNB1 PE=1 SV=2	HUMAN	21
95	31.58	31.59	41.9	38.06	38.06	sp	O60701	UGDH_HUMAN	UDP-glucose 6-dehydrogenase OS=Homo sapiens GN=UGDH PE=1 SV=1	HUMAN	16
96	31.41	31.58	21.18	14.81	9.891	sp	Q15058	KIF14_HUMAN	Kinesin-like protein KIF14 OS=Homo sapiens GN=KIF14 PE=1 SV=1	HUMAN	15
97	31.21	31.23	7.544	7.223	6.782	tr	H0YM81	H0YM81_HUMAN	Aggrecan core protein OS=Homo sapiens GN=ACAN PE=1 SV=1	HUMAN	19
98	31.1	31.14	61.96	57.88	57.88	tr	J3KPS3	J3KPS3_HUMAN	Fructose-bisphosphate aldolase OS=Homo sapiens GN=ALDOA PE=1 SV=1	HUMAN	24
99	30.99	31.04	35.22	31.27	29.17	sp	Q06481-6	APLP2_HUMAN	Isoform 6 of Amyloid-like protein 2 OS=Homo sapiens GN=APLP2	HUMAN	27
100	30.8	30.81	49.42	47.4	47.4	sp	P04083	ANXA1_HUMAN	Annexin A1 OS=Homo sapiens GN=ANXA1 PE=1 SV=2	HUMAN	17
101	30.7	30.71	55.56	55.56	53.49	sp	Q08431	MFGM_HUMAN	Lactadherin OS=Homo sapiens GN=MFGE8 PE=1 SV=2	HUMAN	20
102	30.68	30.74	34.93	28.07	26.48	sp	P13796	PLSL_HUMAN	Plastin-2 OS=Homo sapiens GN=LCP1 PE=1 SV=6	HUMAN	17
103	30.63	30.8	21.66	17.07	11.55	sp	P42704	LPPRC_HUMAN	Leucine-rich PPR motif-containing protein, mitochondrial OS=Homo sapiens GN=LRPPRC PE=1 SV=3	HUMAN	14
104	30.46	30.47	54.65	48.73	48.45	sp	P04899	GNAI2_HUMAN	Guanine nucleotide-binding protein G(i) subunit alpha-2 OS=Homo sapiens GN=GNAI2 PE=1 SV=3	HUMAN	19
105	30.07	30.08	66.87	60.6	58.81	sp	P04406	G3P_HUMAN	Glyceraldehyde-3-phosphate dehydrogenase OS=Homo sapiens GN=GAPDH PE=1 SV=3	HUMAN	36
106	29.58	29.64	43.04	38.7	34.72	sp	P25705	ATPA_HUMAN	ATP synthase subunit alpha, mitochondrial OS=Homo sapiens GN=ATP5A1 PE=1 SV=1	HUMAN	19
107	29.56	29.65	42.26	38.72	37.17	sp	P49411	EFTU_HUMAN	Elongation factor Tu, mitochondrial OS=Homo sapiens GN=TUFM PE=1 SV=2	HUMAN	29
108	29.46	29.47	19.14	17.17	17.17	sp	P26006-1	ITA3_HUMAN	Isoform 2 of Integrin alpha-3 OS=Homo sapiens GN=ITGA3	HUMAN	19
109	29.23	29.34	20.83	16.53	14.31	sp	P20020	AT2B1_HUMAN	Plasma membrane calcium-transporting ATPase 1 OS=Homo sapiens GN=ATP2B1 PE=1 SV=3	HUMAN	15
110	28.99	29.01	33.07	29.59	28.68	sp	Q9Y4K0	LOXL2_HUMAN	Lysyl oxidase homolog 2 OS=Homo sapiens GN=LOXL2 PE=1 SV=1	HUMAN	30
111	28.97	29.03	48.44	47.5	45.31	sp	P08758	ANXA5_HUMAN	Annexin A5 OS=Homo sapiens GN=ANXA5 PE=1 SV=2	HUMAN	17
112	28.83	29.23	30.5	30.5	27.52	sp	P50995	ANX11_HUMAN	Annexin A11 OS=Homo sapiens GN=ANXA11 PE=1 SV=1	HUMAN	15
113	28.81	28.86	20.71	19.27	17.34	sp	O95373	IPO7_HUMAN	Importin-7 OS=Homo sapiens GN=IPO7 PE=1 SV=1	HUMAN	17
114	28.37	28.48	19.42	17.27	15.7	sp	P00533	EGFR_HUMAN	Epidermal growth factor receptor OS=Homo sapiens GN=EGFR PE=1 SV=2	HUMAN	16
115	28.3	28.33	40.15	36.31	34.49	sp	P50990	TCPQ_HUMAN	T-complex protein 1 subunit theta OS=Homo sapiens GN=CCT8 PE=1 SV=4	HUMAN	16
116	27.66	27.66	56.21	56.21	56.21	sp	P40926	MDHM_HUMAN	Malate dehydrogenase, mitochondrial OS=Homo sapiens GN=MDH2 PE=1 SV=3	HUMAN	17
117	27.05	27.06	42.36	38.7	35.64	sp	P43490	NAMPT_HUMAN	Nicotinamide phosphoribosyltransferase OS=Homo sapiens GN=NAMPT PE=1 SV=1	HUMAN	15
118	26.94	27	17.51	14.46	14.46	sp	Q68CZ2	TENS3_HUMAN	Tensin-3 OS=Homo sapiens GN=TNS3 PE=1 SV=2	HUMAN	14
119	26.91	26.94	33.8	33.56	29.63	sp	P23526	SAHH_HUMAN	Adenosylhomocysteinase OS=Homo sapiens GN=AHCY PE=1 SV=4	HUMAN	16
120	26.69	26.7	41.12	38.43	31.91	sp	P50395	GDIB_HUMAN	Rab GDP dissociation inhibitor beta OS=Homo sapiens GN=GDI2 PE=1 SV=2	HUMAN	15
121	26.43	26.48	19.16	17.73	14.96	sp	P29317	EPHA2_HUMAN	Ephrin type-A receptor 2 OS=Homo sapiens GN=EPHA2 PE=1 SV=2	HUMAN	13
122	26.31	26.42	23.87	22.24	20.98	sp	Q96QK1	VPS35_HUMAN	Vacuolar protein sorting-associated protein 35 OS=Homo sapiens GN=VPS35 PE=1 SV=2	HUMAN	14
123	26.14	26.23	9.814	8.405	7.133	sp	P24821	TENA_HUMAN	Tenascin OS=Homo sapiens GN=TNC PE=1 SV=3	HUMAN	13
124	26	26.02	24.95	23.65	23.65	sp	O75131	CPNE3_HUMAN	Copine-3 OS=Homo sapiens GN=CPNE3 PE=1 SV=1	HUMAN	13
125	25.89	26.07	15.48	8.991	7.493	sp	Q7RTP6	MICA3_HUMAN	[F-actin]-methionine sulfoxide oxidase MICAL3 OS=Homo sapiens GN=MICAL3 PE=1 SV=2	HUMAN	13
126	25.82	25.94	14.15	9.304	7.726	sp	O15031	PLXB2_HUMAN	Plexin-B2 OS=Homo sapiens GN=PLXNB2 PE=1 SV=3	HUMAN	14
127	25.57	25.61	48.27	39.83	39.83	sp	Q5VTE0	EF1A3_HUMAN	Putative elongation factor 1-alpha-like 3 OS=Homo sapiens GN=EEF1A1P5 PE=5 SV=1	HUMAN	30
128	25.49	25.64	29.82	25.74	24.61	sp	O60488	ACSL4_HUMAN	Long-chain-fatty-acid--CoA ligase 4 OS=Homo sapiens GN=ACSL4 PE=1 SV=2	HUMAN	13
129	25.41	25.48	28.01	27.09	25.79	sp	P50991	TCPD_HUMAN	T-complex protein 1 subunit delta OS=Homo sapiens GN=CCT4 PE=1 SV=4	HUMAN	13
130	25.26	26.4	62.38	50.78	43.57	sp	P09525	ANXA4_HUMAN	Annexin A4 OS=Homo sapiens GN=ANXA4 PE=1 SV=4	HUMAN	14
131	25.22	25.29	31.06	28.57	24.25	sp	Q07065	CKAP4_HUMAN	Cytoskeleton-associated protein 4 OS=Homo sapiens GN=CKAP4 PE=1 SV=2	HUMAN	14
132	25.18	25.25	65.88	55.69	52.16	sp	P62258	1433E_HUMAN	14-3-3 protein epsilon OS=Homo sapiens GN=YWHAE PE=1 SV=1	HUMAN	17
133	25.08	25.1	31.33	31.14	31.14	sp	O43175	SERA_HUMAN	D-3-phosphoglycerate dehydrogenase OS=Homo sapiens GN=PHGDH PE=1 SV=4	HUMAN	16
134	25.03	25.1	53	46.52	44.6	sp	P00558	PGK1_HUMAN	Phosphoglycerate kinase 1 OS=Homo sapiens GN=PGK1 PE=1 SV=3	HUMAN	18
135	24.95	25.01	23.8	19.62	18.66	sp	Q9H5V8	CDCP1_HUMAN	CUB domain-containing protein 1 OS=Homo sapiens GN=CDCP1 PE=1 SV=3	HUMAN	14
136	24.83	24.9	28.38	28.38	27.03	sp	P31939	PUR9_HUMAN	Bifunctional purine biosynthesis protein PURH OS=Homo sapiens GN=ATIC PE=1 SV=3	HUMAN	14
137	24.76	24.77	35.73	32.7	30.43	sp	P06576	ATPB_HUMAN	ATP synthase subunit beta, mitochondrial OS=Homo sapiens GN=ATP5B PE=1 SV=3	HUMAN	16
138	24.76	24.83	26.19	21.59	21.26	sp	Q9UGM3	DMBT1_HUMAN	Deleted in malignant brain tumors 1 protein OS=Homo sapiens GN=DMBT1 PE=1 SV=2	HUMAN	17
139	24.54	24.58	31.63	31.63	30.41	sp	Q9UGT4	SUSD2_HUMAN	Sushi domain-containing protein 2 OS=Homo sapiens GN=SUSD2 PE=1 SV=1	HUMAN	15
140	24.5	24.51	40	38.28	34.84	sp	O60687	SRPX2_HUMAN	Sushi repeat-containing protein SRPX2 OS=Homo sapiens GN=SRPX2 PE=1 SV=1	HUMAN	16
141	24.5	34.36	36.43	35.53	28.94	tr	B4DGU4	B4DGU4_HUMAN	Catenin beta-1 OS=Homo sapiens GN=CTNNB1 PE=1 SV=1	HUMAN	16
142	24.45	24.49	34.95	31.18	29.93	sp	P35052	GPC1_HUMAN	Glypican-1 OS=Homo sapiens GN=GPC1 PE=1 SV=2	HUMAN	14
143	24.38	24.39	46.31	46.31	39.19	sp	Q99536	VAT1_HUMAN	Synaptic vesicle membrane protein VAT-1 homolog OS=Homo sapiens GN=VAT1 PE=1 SV=2	HUMAN	15
144	24.36	26.45	33.87	29.6	26.51	sp	P38646	GRP75_HUMAN	Stress-70 protein, mitochondrial OS=Homo sapiens GN=HSPA9 PE=1 SV=2	HUMAN	17
145	24.35	24.43	32.85	28.13	28.13	sp	P26641-2	EF1G_HUMAN	Isoform 2 of Elongation factor 1-gamma OS=Homo sapiens GN=EEF1G	HUMAN	19
146	24.29	24.38	22.33	18.69	15.95	sp	O00410	IPO5_HUMAN	Importin-5 OS=Homo sapiens GN=IPO5 PE=1 SV=4	HUMAN	13
147	24.22	24.43	13.61	6.974	5.579	tr	A0A087WUZ3	A0A087WUZ3_HUMAN	Spectrin beta chain, non-erythrocytic 1 OS=Homo sapiens GN=SPTBN1 PE=1 SV=1	HUMAN	12
148	24.18	24.29	18.43	16.92	16.16	sp	P22314	UBA1_HUMAN	Ubiquitin-like modifier-activating enzyme 1 OS=Homo sapiens GN=UBA1 PE=1 SV=3	HUMAN	13
149	24.03	24.11	47.67	42.09	38.84	sp	P00505	AATM_HUMAN	Aspartate aminotransferase, mitochondrial OS=Homo sapiens GN=GOT2 PE=1 SV=3	HUMAN	13
150	23.67	23.75	38.31	31.47	28.42	sp	P17987	TCPA_HUMAN	T-complex protein 1 subunit alpha OS=Homo sapiens GN=TCP1 PE=1 SV=1	HUMAN	14
151	23.67	23.7	24.78	18.14	17.04	sp	P49736	MCM2_HUMAN	DNA replication licensing factor MCM2 OS=Homo sapiens GN=MCM2 PE=1 SV=4	HUMAN	12
152	23.64	23.73	38.86	36.28	31.12	sp	Q99832	TCPH_HUMAN	T-complex protein 1 subunit eta OS=Homo sapiens GN=CCT7 PE=1 SV=2	HUMAN	13
153	23.59	23.65	30.9	30	25.97	tr	A0A087WW43	A0A087WW43_HUMAN	Inter-alpha-trypsin inhibitor heavy chain H3 OS=Homo sapiens GN=ITIH3 PE=1 SV=1	HUMAN	23
154	23.53	23.62	33.83	27.2	23.27	sp	P06396-4	GELS_HUMAN	Isoform 4 of Gelsolin OS=Homo sapiens GN=GSN	HUMAN	21
155	23.28	23.35	8.547	5.523	3.769	sp	P04114	APOB_HUMAN	Apolipoprotein B-100 OS=Homo sapiens GN=APOB PE=1 SV=2	HUMAN	17
156	23.28	23.35	8.547	5.523	3.769	sp	P04114	APOB_HUMAN	Apolipoprotein B-100 OS=Homo sapiens GN=APOB PE=1 SV=2	HUMAN	17
157	23.19	23.29	15.08	12.1	10.52	sp	P07814	SYEP_HUMAN	Bifunctional glutamate/proline--tRNA ligase OS=Homo sapiens GN=EPRS PE=1 SV=5	HUMAN	13
158	23.1	23.2	19.66	15.69	9.922	sp	P01024	CO3_HUMAN	Complement C3 OS=Homo sapiens GN=C3 PE=1 SV=2	HUMAN	18
159	23.07	23.1	36.95	36.95	31.77	sp	P60842	IF4A1_HUMAN	Eukaryotic initiation factor 4A-I OS=Homo sapiens GN=EIF4A1 PE=1 SV=1	HUMAN	13
160	23.06	23.17	9.525	5.01	3.874	sp	P46939	UTRO_HUMAN	Utrophin OS=Homo sapiens GN=UTRN PE=1 SV=2	HUMAN	11
161	22.89	22.94	46.06	46.06	39.39	sp	P62136	PP1A_HUMAN	Serine/threonine-protein phosphatase PP1-alpha catalytic subunit OS=Homo sapiens GN=PPP1CA PE=1 SV=1	HUMAN	12
162	22.82	22.84	41.21	40.94	40.94	sp	O00622	CYR61_HUMAN	Protein CYR61 OS=Homo sapiens GN=CYR61 PE=1 SV=1	HUMAN	15
163	22.79	22.9	23.73	18.65	14.76	sp	P06737	PYGL_HUMAN	Glycogen phosphorylase, liver form OS=Homo sapiens GN=PYGL PE=1 SV=4	HUMAN	12
164	22.68	22.79	26.25	19.74	15.05	sp	P63010	AP2B1_HUMAN	AP-2 complex subunit beta OS=Homo sapiens GN=AP2B1 PE=1 SV=1	HUMAN	12
165	22.57	22.62	32.99	30.74	26.02	sp	P20073	ANXA7_HUMAN	Annexin A7 OS=Homo sapiens GN=ANXA7 PE=1 SV=3	HUMAN	11
166	22.53	22.6	11.56	7.401	6.984	tr	F8VPD4	F8VPD4_HUMAN	CAD protein OS=Homo sapiens GN=CAD PE=1 SV=1	HUMAN	12
167	22.28	22.35	20.59	18.12	16.44	sp	P22102	PUR2_HUMAN	Trifunctional purine biosynthetic protein adenosine-3 OS=Homo sapiens GN=GART PE=1 SV=1	HUMAN	12
168	22.28	22.3	10.68	6.977	5.728	sp	Q6UVK1	CSPG4_HUMAN	Chondroitin sulfate proteoglycan 4 OS=Homo sapiens GN=CSPG4 PE=1 SV=2	HUMAN	14
169	22.26	22.38	26.6	26.6	24.94	sp	P09543	CN37_HUMAN	2',3'-cyclic-nucleotide 3'-phosphodiesterase OS=Homo sapiens GN=CNP PE=1 SV=2	HUMAN	11
170	22.22	22.33	18.58	13.19	11.3	tr	A0A0G2JPR0	A0A0G2JPR0_HUMAN	Complement C4-A OS=Homo sapiens GN=C4A PE=1 SV=1	HUMAN	22
171	22	22	44.88	32.83	32.83	sp	P00338	LDHA_HUMAN	L-lactate dehydrogenase A chain OS=Homo sapiens GN=LDHA PE=1 SV=2	HUMAN	16
172	22	22	66.33	66.33	66.33	sp	Q06830	PRDX1_HUMAN	Peroxiredoxin-1 OS=Homo sapiens GN=PRDX1 PE=1 SV=1	HUMAN	14
173	21.89	21.95	14.32	13.13	11.08	sp	P26640	SYVC_HUMAN	Valine--tRNA ligase OS=Homo sapiens GN=VARS PE=1 SV=4	HUMAN	11
174	21.79	21.83	23.21	18.75	17.6	sp	Q01813	PFKAP_HUMAN	ATP-dependent 6-phosphofructokinase, platelet type OS=Homo sapiens GN=PFKP PE=1 SV=2	HUMAN	12
175	21.75	21.77	52.1	52.1	48.25	sp	P60174	TPIS_HUMAN	Triosephosphate isomerase OS=Homo sapiens GN=TPI1 PE=1 SV=3	HUMAN	12
176	21.73	35.01	36.78	34.24	30.68	sp	P13647	K2C5_HUMAN	Keratin, type II cytoskeletal 5 OS=Homo sapiens GN=KRT5 PE=1 SV=3	HUMAN	20
177	21.69	21.73	24.97	20.08	14.72	sp	P01023	A2MG_HUMAN	Alpha-2-macroglobulin OS=Homo sapiens GN=A2M PE=1 SV=3	HUMAN	41
178	21.38	21.42	20.14	16.38	12.46	sp	Q13751	LAMB3_HUMAN	Laminin subunit beta-3 OS=Homo sapiens GN=LAMB3 PE=1 SV=1	HUMAN	12
179	21.36	42.25	21.51	16.19	12.6	sp	P35580	MYH10_HUMAN	Myosin-10 OS=Homo sapiens GN=MYH10 PE=1 SV=3	HUMAN	23
180	21.24	21.34	16.9	15.49	11.42	sp	P23229	ITA6_HUMAN	Integrin alpha-6 OS=Homo sapiens GN=ITGA6 PE=1 SV=5	HUMAN	11
181	21.13	21.16	35.68	34.19	28.42	sp	Q96HE7	ERO1A_HUMAN	ERO1-like protein alpha OS=Homo sapiens GN=ERO1A PE=1 SV=2	HUMAN	10
182	21.11	21.17	25.87	22.79	20.51	sp	Q96TA1	NIBL1_HUMAN	Niban-like protein 1 OS=Homo sapiens GN=FAM129B PE=1 SV=3	HUMAN	11
183	21.08	21.11	36.47	31.02	26.9	sp	O75083	WDR1_HUMAN	WD repeat-containing protein 1 OS=Homo sapiens GN=WDR1 PE=1 SV=4	HUMAN	10
184	21	21.03	30.24	28.04	24.32	sp	P27824	CALX_HUMAN	Calnexin OS=Homo sapiens GN=CANX PE=1 SV=2	HUMAN	12
185	20.98	29.91	61.29	58.06	53.63	sp	P67936	TPM4_HUMAN	Tropomyosin alpha-4 chain OS=Homo sapiens GN=TPM4 PE=1 SV=3	HUMAN	20
186	20.88	20.93	69.88	69.88	59.64	sp	P23528	COF1_HUMAN	Cofilin-1 OS=Homo sapiens GN=CFL1 PE=1 SV=3	HUMAN	15
187	20.83	21.02	28.47	21.9	20.62	tr	J3QRU1	J3QRU1_HUMAN	Tyrosine-protein kinase OS=Homo sapiens GN=YES1 PE=1 SV=1	HUMAN	11
188	20.82	20.86	66.67	66.67	66.67	sp	P62937	PPIA_HUMAN	Peptidyl-prolyl cis-trans isomerase A OS=Homo sapiens GN=PPIA PE=1 SV=2	HUMAN	18
189	20.74	20.81	32.64	31.59	28.8	tr	A0A0A0MTS2	A0A0A0MTS2_HUMAN	Glucose-6-phosphate isomerase (Fragment) OS=Homo sapiens GN=GPI PE=1 SV=1	HUMAN	12
190	20.66	20.75	28.74	27.35	22.36	sp	P14868	SYDC_HUMAN	Aspartate--tRNA ligase, cytoplasmic OS=Homo sapiens GN=DARS PE=1 SV=2	HUMAN	11
191	20.3	20.36	37.68	28	25.89	sp	Q01518	CAP1_HUMAN	Adenylyl cyclase-associated protein 1 OS=Homo sapiens GN=CAP1 PE=1 SV=5	HUMAN	11
192	20.17	20.18	36.45	34.77	32.85	sp	P27797	CALR_HUMAN	Calreticulin OS=Homo sapiens GN=CALR PE=1 SV=1	HUMAN	11
193	20.08	20.12	21.6	19.04	17.97	tr	Q5T985	Q5T985_HUMAN	Inter-alpha-trypsin inhibitor heavy chain H2 OS=Homo sapiens GN=ITIH2 PE=1 SV=1	HUMAN	37
194	20.07	20.11	63.84	60.71	54.02	sp	P30041	PRDX6_HUMAN	Peroxiredoxin-6 OS=Homo sapiens GN=PRDX6 PE=1 SV=3	HUMAN	11
195	20.05	20.05	49.76	49.29	48.82	sp	P63000-2	RAC1_HUMAN	Isoform B of Ras-related C3 botulinum toxin substrate 1 OS=Homo sapiens GN=RAC1	HUMAN	12
196	20.05	24.02	55.92	55.92	46.53	sp	P63104	1433Z_HUMAN	14-3-3 protein zeta/delta OS=Homo sapiens GN=YWHAZ PE=1 SV=1	HUMAN	20
197	20	20	44.33	44.33	44.33	tr	A0A0A0MR02	A0A0A0MR02_HUMAN	Voltage-dependent anion-selective channel protein 2 (Fragment) OS=Homo sapiens GN=VDAC2 PE=1 SV=1	HUMAN	12
198	19.89	21.43	46.44	43.03	36.84	sp	P12429	ANXA3_HUMAN	Annexin A3 OS=Homo sapiens GN=ANXA3 PE=1 SV=3	HUMAN	12
199	19.85	19.96	30.24	28.51	25.7	sp	Q9Y230	RUVB2_HUMAN	RuvB-like 2 OS=Homo sapiens GN=RUVBL2 PE=1 SV=3	HUMAN	10
200	19.74	19.79	28.45	23.68	20.44	sp	P46060	RAGP1_HUMAN	Ran GTPase-activating protein 1 OS=Homo sapiens GN=RANGAP1 PE=1 SV=1	HUMAN	10
201	19.65	19.7	65.67	65.67	58.21	sp	Q5QNW6-2	H2B2F_HUMAN	Isoform 2 of Histone H2B type 2-F OS=Homo sapiens GN=HIST2H2BF	HUMAN	16
202	19.59	19.64	37.65	33.81	30.46	tr	E7ES33	E7ES33_HUMAN	Septin-7 OS=Homo sapiens GN=SEPT7 PE=1 SV=3	HUMAN	10
203	19.58	19.72	17.08	12.16	8.683	sp	Q14152	EIF3A_HUMAN	Eukaryotic translation initiation factor 3 subunit A OS=Homo sapiens GN=EIF3A PE=1 SV=1	HUMAN	10
204	19.48	19.57	22.03	16.74	14.47	sp	O14936	CSKP_HUMAN	Peripheral plasma membrane protein CASK OS=Homo sapiens GN=CASK PE=1 SV=3	HUMAN	11
205	19.46	19.61	16.73	13.17	9.609	sp	Q9NQW6	ANLN_HUMAN	Anillin OS=Homo sapiens GN=ANLN PE=1 SV=2	HUMAN	10
206	19.44	19.59	16.75	12.75	8.987	sp	P53621	COPA_HUMAN	Coatomer subunit alpha OS=Homo sapiens GN=COPA PE=1 SV=2	HUMAN	9
207	19.44	19.62	19.01	10.02	8.998	sp	Q14203	DCTN1_HUMAN	Dynactin subunit 1 OS=Homo sapiens GN=DCTN1 PE=1 SV=3	HUMAN	10
208	19.33	19.4	34.35	32.24	27.34	tr	J3QLD9	J3QLD9_HUMAN	Flotillin-2 OS=Homo sapiens GN=FLOT2 PE=1 SV=1	HUMAN	11
209	19.24	19.33	17.82	16.85	14.55	sp	Q00839	HNRPU_HUMAN	Heterogeneous nuclear ribonucleoprotein U OS=Homo sapiens GN=HNRNPU PE=1 SV=6	HUMAN	13
210	19.22	19.3	54.26	52.37	47.95	sp	P05388	RLA0_HUMAN	60S acidic ribosomal protein P0 OS=Homo sapiens GN=RPLP0 PE=1 SV=1	HUMAN	12
211	19.14	19.17	49.47	43.46	43.46	sp	P21796	VDAC1_HUMAN	Voltage-dependent anion-selective channel protein 1 OS=Homo sapiens GN=VDAC1 PE=1 SV=2	HUMAN	11
212	19.06	19.09	21.38	17.36	17.36	tr	E7ES19	E7ES19_HUMAN	Thrombospondin-4 OS=Homo sapiens GN=THBS4 PE=1 SV=1	HUMAN	19
213	19.04	19.15	14.6	9.577	8.22	sp	Q7L576	CYFP1_HUMAN	Cytoplasmic FMR1-interacting protein 1 OS=Homo sapiens GN=CYFIP1 PE=1 SV=1	HUMAN	9
214	18.96	19.05	47.32	44.48	42.27	sp	P63244	RACK1_HUMAN	Receptor of activated protein C kinase 1 OS=Homo sapiens GN=RACK1 PE=1 SV=3	HUMAN	10
215	18.91	23.23	35.49	26.62	25.14	sp	Q9H223	EHD4_HUMAN	EH domain-containing protein 4 OS=Homo sapiens GN=EHD4 PE=1 SV=1	HUMAN	12
216	18.88	19.03	10.75	6.028	5.092	sp	Q92616	GCN1_HUMAN	eIF-2-alpha kinase activator GCN1 OS=Homo sapiens GN=GCN1 PE=1 SV=6	HUMAN	12
217	18.83	18.93	30.39	24.62	22.92	sp	P30153	2AAA_HUMAN	Serine/threonine-protein phosphatase 2A 65 kDa regulatory subunit A alpha isoform OS=Homo sapiens GN=PPP2R1A PE=1 SV=4	HUMAN	11
218	18.8	19.45	25.1	18.42	12.86	sp	Q15029	U5S1_HUMAN	116 kDa U5 small nuclear ribonucleoprotein component OS=Homo sapiens GN=EFTUD2 PE=1 SV=1	HUMAN	9
219	18.6	18.66	21.58	17.57	16.74	sp	P26639	SYTC_HUMAN	Threonine--tRNA ligase, cytoplasmic OS=Homo sapiens GN=TARS PE=1 SV=3	HUMAN	10
220	18.59	21.56	44.33	31.13	29.29	sp	P63092-3	GNAS2_HUMAN	Isoform 3 of Guanine nucleotide-binding protein G(s) subunit alpha isoforms short OS=Homo sapiens GN=GNAS	HUMAN	13
221	18.55	18.56	43.49	43.49	43.49	sp	Q15019	SEPT2_HUMAN	Septin-2 OS=Homo sapiens GN=SEPT2 PE=1 SV=1	HUMAN	10
222	18.47	18.54	22.69	17.62	14.65	sp	Q13200	PSMD2_HUMAN	26S proteasome non-ATPase regulatory subunit 2 OS=Homo sapiens GN=PSMD2 PE=1 SV=3	HUMAN	10
223	18.45	18.51	33.96	30.73	28.57	tr	H7C2I1	H7C2I1_HUMAN	Protein arginine N-methyltransferase 1 OS=Homo sapiens GN=PRMT1 PE=1 SV=1	HUMAN	10
224	18.44	18.48	42.33	36.28	36.28	sp	P09429	HMGB1_HUMAN	High mobility group protein B1 OS=Homo sapiens GN=HMGB1 PE=1 SV=3	HUMAN	11
225	18.43	18.48	14.49	10.24	9.606	sp	Q08211	DHX9_HUMAN	ATP-dependent RNA helicase A OS=Homo sapiens GN=DHX9 PE=1 SV=4	HUMAN	10
226	18.41	18.42	31.62	31.62	27.4	sp	O75955	FLOT1_HUMAN	Flotillin-1 OS=Homo sapiens GN=FLOT1 PE=1 SV=3	HUMAN	11
227	18.34	18.44	39.54	39.16	34.22	sp	P62701	RS4X_HUMAN	40S ribosomal protein S4, X isoform OS=Homo sapiens GN=RPS4X PE=1 SV=2	HUMAN	10
228	18.31	18.41	34.53	27.55	23.58	tr	F5GWF6	F5GWF6_HUMAN	T-complex protein 1 subunit beta OS=Homo sapiens GN=CCT2 PE=1 SV=2	HUMAN	10
229	18.23	18.26	38.44	28.73	28.73	sp	P61978	HNRPK_HUMAN	Heterogeneous nuclear ribonucleoprotein K OS=Homo sapiens GN=HNRNPK PE=1 SV=1	HUMAN	10
230	18.21	18.31	50.93	50.93	41.2	sp	P23284	PPIB_HUMAN	Peptidyl-prolyl cis-trans isomerase B OS=Homo sapiens GN=PPIB PE=1 SV=2	HUMAN	13
231	18.06	18.06	32.24	28.29	28.29	sp	Q9Y265	RUVB1_HUMAN	RuvB-like 1 OS=Homo sapiens GN=RUVBL1 PE=1 SV=1	HUMAN	9
232	18.05	18.05	48.96	45.64	45.64	sp	O00299	CLIC1_HUMAN	Chloride intracellular channel protein 1 OS=Homo sapiens GN=CLIC1 PE=1 SV=4	HUMAN	16
233	18.05	18.14	12.31	9.201	8.693	sp	Q9P265	DIP2B_HUMAN	Disco-interacting protein 2 homolog B OS=Homo sapiens GN=DIP2B PE=1 SV=3	HUMAN	11
234	18.02	18.06	37.2	30.09	26.07	sp	O00231	PSD11_HUMAN	26S proteasome non-ATPase regulatory subunit 11 OS=Homo sapiens GN=PSMD11 PE=1 SV=3	HUMAN	9
235	18	26	42.27	42.27	42.27	sp	P30488	1B50_HUMAN	HLA class I histocompatibility antigen, B-50 alpha chain OS=Homo sapiens GN=HLA-B PE=1 SV=1	HUMAN	15
236	18	18	46.01	46.01	46.01	tr	C9J9K3	C9J9K3_HUMAN	40S ribosomal protein SA (Fragment) OS=Homo sapiens GN=RPSA PE=1 SV=8	HUMAN	9
237	17.98	18.03	24.4	21.83	19.26	sp	P29401	TKT_HUMAN	Transketolase OS=Homo sapiens GN=TKT PE=1 SV=3	HUMAN	9
238	17.94	18.04	37.71	31.36	28.39	sp	P41091	IF2G_HUMAN	Eukaryotic translation initiation factor 2 subunit 3 OS=Homo sapiens GN=EIF2S3 PE=1 SV=3	HUMAN	10
239	17.8	17.8	58.56	58.56	58.56	sp	P84077	ARF1_HUMAN	ADP-ribosylation factor 1 OS=Homo sapiens GN=ARF1 PE=1 SV=2	HUMAN	14
240	17.74	17.78	77.67	77.67	48.54	sp	P62805	H4_HUMAN	Histone H4 OS=Homo sapiens GN=HIST1H4A PE=1 SV=2	HUMAN	21
241	17.69	17.83	31.28	31.28	31.28	tr	H0Y4R1	H0Y4R1_HUMAN	Inosine-5'-monophosphate dehydrogenase 2 (Fragment) OS=Homo sapiens GN=IMPDH2 PE=1 SV=1	HUMAN	10
242	17.64	17.69	15.48	13.7	12.03	sp	Q92973	TNPO1_HUMAN	Transportin-1 OS=Homo sapiens GN=TNPO1 PE=1 SV=2	HUMAN	10
243	17.61	17.7	22.11	17.94	15.97	sp	P55884	EIF3B_HUMAN	Eukaryotic translation initiation factor 3 subunit B OS=Homo sapiens GN=EIF3B PE=1 SV=3	HUMAN	9
244	17.61	31.81	37.88	34.98	31.74	tr	E7EQR4	E7EQR4_HUMAN	Ezrin OS=Homo sapiens GN=EZR PE=1 SV=3	HUMAN	19
245	17.5	17.59	53.08	49.66	48.97	tr	Q32Q12	Q32Q12_HUMAN	Nucleoside diphosphate kinase OS=Homo sapiens GN=NME1-NME2 PE=1 SV=1	HUMAN	13
246	17.47	26.94	45.5	37.75	32.75	sp	P08727	K1C19_HUMAN	Keratin, type I cytoskeletal 19 OS=Homo sapiens GN=KRT19 PE=1 SV=4	HUMAN	14
247	17.41	17.55	32.47	29.65	26.35	sp	P22234	PUR6_HUMAN	Multifunctional protein ADE2 OS=Homo sapiens GN=PAICS PE=1 SV=3	HUMAN	10
248	17.41	17.52	30.43	26.33	22.06	sp	P36871	PGM1_HUMAN	Phosphoglucomutase-1 OS=Homo sapiens GN=PGM1 PE=1 SV=3	HUMAN	10
249	17.33	17.35	56.38	52.01	52.01	sp	O00560	SDCB1_HUMAN	Syntenin-1 OS=Homo sapiens GN=SDCBP PE=1 SV=1	HUMAN	11
250	17.32	17.47	17.66	12.03	6.189	sp	P30622	CLIP1_HUMAN	CAP-Gly domain-containing linker protein 1 OS=Homo sapiens GN=CLIP1 PE=1 SV=2	HUMAN	8
251	17.28	17.4	20.83	20.83	20.83	sp	Q16401	PSMD5_HUMAN	26S proteasome non-ATPase regulatory subunit 5 OS=Homo sapiens GN=PSMD5 PE=1 SV=3	HUMAN	9
252	17.27	17.29	77.86	77.86	77.86	sp	P07737	PROF1_HUMAN	Profilin-1 OS=Homo sapiens GN=PFN1 PE=1 SV=2	HUMAN	11
253	17.18	17.21	27.38	23.73	21.91	sp	Q16658	FSCN1_HUMAN	Fascin OS=Homo sapiens GN=FSCN1 PE=1 SV=3	HUMAN	10
254	17.15	17.17	32.73	32.73	32.27	sp	Q15084	PDIA6_HUMAN	Protein disulfide-isomerase A6 OS=Homo sapiens GN=PDIA6 PE=1 SV=1	HUMAN	9
255	17.07	17.23	30.13	23.35	19.4	sp	P40227	TCPZ_HUMAN	T-complex protein 1 subunit zeta OS=Homo sapiens GN=CCT6A PE=1 SV=3	HUMAN	10
256	17.06	17.14	27.26	17.65	16.36	tr	E9PRY8	E9PRY8_HUMAN	Elongation factor 1-delta OS=Homo sapiens GN=EEF1D PE=1 SV=1	HUMAN	11
257	17.05	17.14	16.63	14.35	11.02	sp	O60763	USO1_HUMAN	General vesicular transport factor p115 OS=Homo sapiens GN=USO1 PE=1 SV=2	HUMAN	9
258	17.01	17.25	20.63	15.39	10.89	sp	O95782-2	AP2A1_HUMAN	Isoform B of AP-2 complex subunit alpha-1 OS=Homo sapiens GN=AP2A1	HUMAN	9
259	16.99	17.08	20.43	18.67	14.61	sp	P41250	SYG_HUMAN	Glycine--tRNA ligase OS=Homo sapiens GN=GARS PE=1 SV=3	HUMAN	9
260	16.98	17.02	33.97	29.19	22.49	sp	P50454	SERPH_HUMAN	Serpin H1 OS=Homo sapiens GN=SERPINH1 PE=1 SV=2	HUMAN	8
261	16.97	17.02	23.36	20	17.2	tr	K7ELL7	K7ELL7_HUMAN	Glucosidase 2 subunit beta OS=Homo sapiens GN=PRKCSH PE=1 SV=1	HUMAN	9
262	16.96	17.01	14.54	11.22	8.418	sp	Q9P2J5	SYLC_HUMAN	Leucine--tRNA ligase, cytoplasmic OS=Homo sapiens GN=LARS PE=1 SV=2	HUMAN	8
263	16.94	17.1	30.46	24.71	21.07	tr	A0A087WTT1	A0A087WTT1_HUMAN	Polyadenylate-binding protein OS=Homo sapiens GN=PABPC1 PE=1 SV=1	HUMAN	9
264	16.73	16.9	47.87	46.28	42.02	tr	Q5JR08	Q5JR08_HUMAN	Rho-related GTP-binding protein RhoC (Fragment) OS=Homo sapiens GN=RHOC PE=1 SV=8	HUMAN	9
265	16.57	16.61	70.7	62.79	50.23	sp	P61106	RAB14_HUMAN	Ras-related protein Rab-14 OS=Homo sapiens GN=RAB14 PE=1 SV=4	HUMAN	8
266	16.56	16.58	23.84	21.07	19.22	sp	Q15758	AAAT_HUMAN	Neutral amino acid transporter B(0) OS=Homo sapiens GN=SLC1A5 PE=1 SV=2	HUMAN	8
267	16.56	16.66	27.64	23.42	21.1	sp	Q9ULV4	COR1C_HUMAN	Coronin-1C OS=Homo sapiens GN=CORO1C PE=1 SV=1	HUMAN	8
268	16.5	16.77	28.4	25.34	18.17	sp	P49748	ACADV_HUMAN	Very long-chain specific acyl-CoA dehydrogenase, mitochondrial OS=Homo sapiens GN=ACADVL PE=1 SV=1	HUMAN	10
269	16.45	16.48	17.07	13.8	13.8	sp	P23142	FBLN1_HUMAN	Fibulin-1 OS=Homo sapiens GN=FBLN1 PE=1 SV=4	HUMAN	21
270	16.45	16.47	53.26	48.91	40.76	sp	P62834	RAP1A_HUMAN	Ras-related protein Rap-1A OS=Homo sapiens GN=RAP1A PE=1 SV=1	HUMAN	8
271	16.45	16.5	39.55	39.55	39.55	tr	H0YN26	H0YN26_HUMAN	Acidic leucine-rich nuclear phosphoprotein 32 family member A OS=Homo sapiens GN=ANP32A PE=1 SV=1	HUMAN	10
272	16.42	16.51	21.29	17.14	14.71	sp	P17655	CAN2_HUMAN	Calpain-2 catalytic subunit OS=Homo sapiens GN=CAPN2 PE=1 SV=6	HUMAN	9
273	16.41	16.53	27.89	25.32	17.8	sp	P49368	TCPG_HUMAN	T-complex protein 1 subunit gamma OS=Homo sapiens GN=CCT3 PE=1 SV=4	HUMAN	9
274	16.4	31.32	47.31	43.05	41.93	sp	Q9BUF5	TBB6_HUMAN	Tubulin beta-6 chain OS=Homo sapiens GN=TUBB6 PE=1 SV=1	HUMAN	28
275	16.26	16.35	23.44	23.01	20.43	sp	O15427	MOT4_HUMAN	Monocarboxylate transporter 4 OS=Homo sapiens GN=SLC16A3 PE=1 SV=1	HUMAN	9
276	16.16	16.34	40.27	40.27	31.21	sp	P05141	ADT2_HUMAN	ADP/ATP translocase 2 OS=Homo sapiens GN=SLC25A5 PE=1 SV=7	HUMAN	10
277	16.16	16.17	29.76	29.76	23.13	sp	Q9GZM7	TINAL_HUMAN	Tubulointerstitial nephritis antigen-like OS=Homo sapiens GN=TINAGL1 PE=1 SV=1	HUMAN	9
278	16.12	16.19	22.39	22.22	17.95	sp	Q08380	LG3BP_HUMAN	Galectin-3-binding protein OS=Homo sapiens GN=LGALS3BP PE=1 SV=1	HUMAN	9
279	16.11	18.37	27.65	17.51	14.44	sp	Q12931-2	TRAP1_HUMAN	Isoform 2 of Heat shock protein 75 kDa, mitochondrial OS=Homo sapiens GN=TRAP1	HUMAN	14
280	16.1	16.11	16.43	11.07	11.07	sp	P34932	HSP74_HUMAN	Heat shock 70 kDa protein 4 OS=Homo sapiens GN=HSPA4 PE=1 SV=4	HUMAN	9
281	16.09	22.52	32.71	28.16	25.26	sp	P05787	K2C8_HUMAN	Keratin, type II cytoskeletal 8 OS=Homo sapiens GN=KRT8 PE=1 SV=7	HUMAN	16
282	16.08	16.08	50.19	46.84	42.38	sp	P35613-2	BASI_HUMAN	Isoform 2 of Basigin OS=Homo sapiens GN=BSG	HUMAN	13
283	16.04	16.05	39.71	37.35	37.35	sp	P62879	GBB2_HUMAN	Guanine nucleotide-binding protein G(I)/G(S)/G(T) subunit beta-2 OS=Homo sapiens GN=GNB2 PE=1 SV=3	HUMAN	12
284	16	18	38.32	29.64	29.64	sp	P07195	LDHB_HUMAN	L-lactate dehydrogenase B chain OS=Homo sapiens GN=LDHB PE=1 SV=2	HUMAN	11
285	16	19.91	39.18	39.18	35.51	sp	P27348	1433T_HUMAN	14-3-3 protein theta OS=Homo sapiens GN=YWHAQ PE=1 SV=1	HUMAN	12
286	15.93	18.19	30.13	26.06	17.19	sp	P48643	TCPE_HUMAN	T-complex protein 1 subunit epsilon OS=Homo sapiens GN=CCT5 PE=1 SV=1	HUMAN	8
287	15.92	16.09	24.52	22.01	19.05	tr	A0A1C7CYX9	A0A1C7CYX9_HUMAN	Dihydropyrimidinase-related protein 2 OS=Homo sapiens GN=DPYSL2 PE=1 SV=1	HUMAN	8
288	15.9	15.97	25.19	22.59	18.33	sp	Q13425	SNTB2_HUMAN	Beta-2-syntrophin OS=Homo sapiens GN=SNTB2 PE=1 SV=1	HUMAN	8
289	15.89	15.93	59.9	59.9	49.76	sp	P51149	RAB7A_HUMAN	Ras-related protein Rab-7a OS=Homo sapiens GN=RAB7A PE=1 SV=1	HUMAN	8
290	15.87	15.91	37.54	29.73	27.33	sp	O14908	GIPC1_HUMAN	PDZ domain-containing protein GIPC1 OS=Homo sapiens GN=GIPC1 PE=1 SV=2	HUMAN	9
291	15.85	16.04	40.91	34.21	27.03	sp	P61158	ARP3_HUMAN	Actin-related protein 3 OS=Homo sapiens GN=ACTR3 PE=1 SV=3	HUMAN	8
292	15.81	15.96	24.7	23.18	18.1	sp	P17812	PYRG1_HUMAN	CTP synthase 1 OS=Homo sapiens GN=CTPS1 PE=1 SV=2	HUMAN	8
293	15.8	15.82	35.5	26.72	26.72	tr	G3V4W0	G3V4W0_HUMAN	Heterogeneous nuclear ribonucleoproteins C1/C2 (Fragment) OS=Homo sapiens GN=HNRNPC PE=1 SV=1	HUMAN	10
294	15.77	15.91	15.16	15.16	12.03	sp	P11387	TOP1_HUMAN	DNA topoisomerase 1 OS=Homo sapiens GN=TOP1 PE=1 SV=2	HUMAN	8
295	15.68	15.75	31.02	31.02	28.94	sp	Q8NBS9	TXND5_HUMAN	Thioredoxin domain-containing protein 5 OS=Homo sapiens GN=TXNDC5 PE=1 SV=2	HUMAN	9
296	15.62	15.73	32.23	27.44	19.34	sp	P31948	STIP1_HUMAN	Stress-induced-phosphoprotein 1 OS=Homo sapiens GN=STIP1 PE=1 SV=1	HUMAN	8
297	15.43	15.53	30.97	28.72	24.22	sp	Q14699	RFTN1_HUMAN	Raftlin OS=Homo sapiens GN=RFTN1 PE=1 SV=4	HUMAN	11
298	15.41	15.44	42.74	37.9	37.9	sp	O14818	PSA7_HUMAN	Proteasome subunit alpha type-7 OS=Homo sapiens GN=PSMA7 PE=1 SV=1	HUMAN	9
299	15.4	17.47	24.57	15.02	15.02	sp	Q9UHD8	SEPT9_HUMAN	Septin-9 OS=Homo sapiens GN=SEPT9 PE=1 SV=2	HUMAN	9
300	15.36	15.47	24.18	18.31	15.74	sp	Q06210	GFPT1_HUMAN	Glutamine--fructose-6-phosphate aminotransferase [isomerizing] 1 OS=Homo sapiens GN=GFPT1 PE=1 SV=3	HUMAN	8
301	15.25	15.41	7.914	6.216	4.654	sp	Q02388	CO7A1_HUMAN	Collagen alpha-1(VII) chain OS=Homo sapiens GN=COL7A1 PE=1 SV=2	HUMAN	10
302	15.23	15.52	7.964	6.118	4.641	sp	Q9UIW2	PLXA1_HUMAN	Plexin-A1 OS=Homo sapiens GN=PLXNA1 PE=1 SV=3	HUMAN	8
303	15.17	15.21	25.45	22.86	22.86	tr	H0YIV4	H0YIV4_HUMAN	Nucleosome assembly protein 1-like 1 (Fragment) OS=Homo sapiens GN=NAP1L1 PE=1 SV=1	HUMAN	11
304	15.16	15.19	31.02	31.02	31.02	sp	P05026	AT1B1_HUMAN	Sodium/potassium-transporting ATPase subunit beta-1 OS=Homo sapiens GN=ATP1B1 PE=1 SV=1	HUMAN	9
305	15.12	15.38	21.88	16.01	11.21	tr	A0A087X054	A0A087X054_HUMAN	Hypoxia up-regulated protein 1 OS=Homo sapiens GN=HYOU1 PE=1 SV=1	HUMAN	8
306	15.06	15.17	21.19	17.15	13.12	tr	A0A0C4DFT3	A0A0C4DFT3_HUMAN	Disks large homolog 1 OS=Homo sapiens GN=DLG1 PE=1 SV=1	HUMAN	7
307	15.01	15.05	18.98	18.98	15.1	sp	O94925	GLSK_HUMAN	Glutaminase kidney isoform, mitochondrial OS=Homo sapiens GN=GLS PE=1 SV=1	HUMAN	7
308	14.94	15.02	53.91	49.79	32.1	sp	P23396	RS3_HUMAN	40S ribosomal protein S3 OS=Homo sapiens GN=RPS3 PE=1 SV=2	HUMAN	7
309	14.91	14.94	12.82	11.93	9.172	sp	P09874	PARP1_HUMAN	Poly [ADP-ribose] polymerase 1 OS=Homo sapiens GN=PARP1 PE=1 SV=4	HUMAN	9
310	14.85	14.88	65.31	63.95	49.66	sp	P68871	HBB_HUMAN	Hemoglobin subunit beta OS=Homo sapiens GN=HBB PE=1 SV=2	HUMAN	21
311	14.84	14.88	24.86	21.62	19.19	sp	Q9Y617	SERC_HUMAN	Phosphoserine aminotransferase OS=Homo sapiens GN=PSAT1 PE=1 SV=2	HUMAN	7
312	14.82	14.84	6.909	5.114	5.114	tr	A0A0A0MRJ7	A0A0A0MRJ7_HUMAN	Coagulation factor V OS=Homo sapiens GN=F5 PE=1 SV=1	HUMAN	12
313	14.78	14.85	46.33	44.5	44.5	sp	Q15907	RB11B_HUMAN	Ras-related protein Rab-11B OS=Homo sapiens GN=RAB11B PE=1 SV=4	HUMAN	8
314	14.59	14.63	47.84	42.59	42.59	sp	P67809	YBOX1_HUMAN	Nuclease-sensitive element-binding protein 1 OS=Homo sapiens GN=YBX1 PE=1 SV=3	HUMAN	11
315	14.54	14.65	17.88	10.24	6.597	tr	J3KR24	J3KR24_HUMAN	Isoleucine--tRNA ligase, cytoplasmic OS=Homo sapiens GN=IARS PE=1 SV=1	HUMAN	7
316	14.47	14.51	53.36	49.78	49.78	sp	P09936	UCHL1_HUMAN	Ubiquitin carboxyl-terminal hydrolase isozyme L1 OS=Homo sapiens GN=UCHL1 PE=1 SV=2	HUMAN	10
317	14.43	14.5	17.66	12.36	9.272	sp	P35606	COPB2_HUMAN	Coatomer subunit beta' OS=Homo sapiens GN=COPB2 PE=1 SV=2	HUMAN	8
318	14.4	14.44	33.14	27.27	25.22	sp	Q9Y376	CAB39_HUMAN	Calcium-binding protein 39 OS=Homo sapiens GN=CAB39 PE=1 SV=1	HUMAN	8
319	14.26	14.27	24.31	21.21	18.6	sp	Q969P0	IGSF8_HUMAN	Immunoglobulin superfamily member 8 OS=Homo sapiens GN=IGSF8 PE=1 SV=1	HUMAN	8
320	14.25	15.89	48.22	40.71	37.55	sp	Q9Y696	CLIC4_HUMAN	Chloride intracellular channel protein 4 OS=Homo sapiens GN=CLIC4 PE=1 SV=4	HUMAN	10
321	14.21	14.25	26.69	26.69	23.68	sp	P62424	RL7A_HUMAN	60S ribosomal protein L7a OS=Homo sapiens GN=RPL7A PE=1 SV=2	HUMAN	7
322	14.19	14.28	27.73	27.15	16.41	sp	P47895	AL1A3_HUMAN	Aldehyde dehydrogenase family 1 member A3 OS=Homo sapiens GN=ALDH1A3 PE=1 SV=2	HUMAN	7
323	14.19	27.84	26.9	25.77	24.15	tr	A0A0A0MSQ0	A0A0A0MSQ0_HUMAN	Plastin-3 OS=Homo sapiens GN=PLS3 PE=1 SV=1	HUMAN	14
324	14.18	14.19	45.96	36.03	32.72	sp	P35232	PHB_HUMAN	Prohibitin OS=Homo sapiens GN=PHB PE=1 SV=1	HUMAN	8
325	14.18	14.37	21.63	16.91	13.11	sp	P40939	ECHA_HUMAN	Trifunctional enzyme subunit alpha, mitochondrial OS=Homo sapiens GN=HADHA PE=1 SV=2	HUMAN	8
326	14.16	14.16	51.87	51.87	47.59	tr	X6RJP6	X6RJP6_HUMAN	Transgelin-2 (Fragment) OS=Homo sapiens GN=TAGLN2 PE=1 SV=1	HUMAN	9
327	14.15	14.19	54.79	46.58	46.58	sp	P62249	RS16_HUMAN	40S ribosomal protein S16 OS=Homo sapiens GN=RPS16 PE=1 SV=2	HUMAN	8
328	14.07	14.12	15.82	10.77	9.341	sp	Q7KZF4	SND1_HUMAN	Staphylococcal nuclease domain-containing protein 1 OS=Homo sapiens GN=SND1 PE=1 SV=1	HUMAN	7
329	14.06	14.07	26.05	16.24	15.11	sp	P00734	THRB_HUMAN	Prothrombin OS=Homo sapiens GN=F2 PE=1 SV=2	HUMAN	13
330	14.04	14.12	20.47	16.14	16.14	tr	S4R3V8	S4R3V8_HUMAN	Lipolysis-stimulated lipoprotein receptor OS=Homo sapiens GN=LSR PE=1 SV=2	HUMAN	8
331	14	40.07	53.39	45.34	43.22	sp	P02533	K1C14_HUMAN	Keratin, type I cytoskeletal 14 OS=Homo sapiens GN=KRT14 PE=1 SV=4	HUMAN	23
332	14	14.01	12.06	10.79	10.79	sp	P05106	ITB3_HUMAN	Integrin beta-3 OS=Homo sapiens GN=ITGB3 PE=1 SV=2	HUMAN	7
333	13.98	14.08	28.17	21.43	18.65	sp	P34897	GLYM_HUMAN	Serine hydroxymethyltransferase, mitochondrial OS=Homo sapiens GN=SHMT2 PE=1 SV=3	HUMAN	7
334	13.97	14.02	23.14	15.16	12.04	tr	I3L0N3	I3L0N3_HUMAN	Vesicle-fusing ATPase OS=Homo sapiens GN=NSF PE=1 SV=1	HUMAN	7
335	13.94	14.09	18.82	14.06	8.687	sp	P15144	AMPN_HUMAN	Aminopeptidase N OS=Homo sapiens GN=ANPEP PE=1 SV=4	HUMAN	8
336	13.94	14	13.72	10.79	8.324	sp	P25205-2	MCM3_HUMAN	Isoform 2 of DNA replication licensing factor MCM3 OS=Homo sapiens GN=MCM3	HUMAN	7
337	13.93	14.01	13.14	11.61	8.215	sp	Q99613	EIF3C_HUMAN	Eukaryotic translation initiation factor 3 subunit C OS=Homo sapiens GN=EIF3C PE=1 SV=1	HUMAN	7
338	13.71	13.76	10.29	7.545	6.653	tr	Q5TG12	Q5TG12_HUMAN	Receptor-type tyrosine-protein phosphatase kappa OS=Homo sapiens GN=PTPRK PE=1 SV=1	HUMAN	7
339	13.7	13.74	23.57	15.88	14.4	sp	P09960	LKHA4_HUMAN	Leukotriene A-4 hydrolase OS=Homo sapiens GN=LTA4H PE=1 SV=2	HUMAN	8
340	13.7	13.79	11.77	10.09	6.805	tr	A0A1B0GTW1	A0A1B0GTW1_HUMAN	Tight junction protein ZO-2 OS=Homo sapiens GN=TJP2 PE=1 SV=1	HUMAN	7
341	13.62	13.65	26.51	21.98	20.69	sp	Q53EZ4	CEP55_HUMAN	Centrosomal protein of 55 kDa OS=Homo sapiens GN=CEP55 PE=1 SV=3	HUMAN	7
342	13.55	13.67	18.07	9.865	8.93	sp	P33176	KINH_HUMAN	Kinesin-1 heavy chain OS=Homo sapiens GN=KIF5B PE=1 SV=1	HUMAN	7
343	13.54	13.59	21.56	21.56	17.11	sp	Q9Y6N5	SQRD_HUMAN	Sulfide:quinone oxidoreductase, mitochondrial OS=Homo sapiens GN=SQRDL PE=1 SV=1	HUMAN	7
344	13.5	13.62	13.39	11.59	8.099	sp	P21399	ACOC_HUMAN	Cytoplasmic aconitate hydratase OS=Homo sapiens GN=ACO1 PE=1 SV=3	HUMAN	6
345	13.45	13.51	49.04	48.56	44.71	sp	P62241	RS8_HUMAN	40S ribosomal protein S8 OS=Homo sapiens GN=RPS8 PE=1 SV=2	HUMAN	7
346	13.3	13.32	12.38	9.649	9.649	tr	A0A087X0S5	A0A087X0S5_HUMAN	Collagen alpha-1(VI) chain OS=Homo sapiens GN=COL6A1 PE=1 SV=1	HUMAN	7
347	13.2	13.3	37.67	32.33	26.33	sp	O15144	ARPC2_HUMAN	Actin-related protein 2/3 complex subunit 2 OS=Homo sapiens GN=ARPC2 PE=1 SV=1	HUMAN	8
348	13.18	13.2	15.09	7.544	7.544	sp	Q13753	LAMC2_HUMAN	Laminin subunit gamma-2 OS=Homo sapiens GN=LAMC2 PE=1 SV=2	HUMAN	7
349	13.08	13.11	16.21	14.7	11.06	sp	P54136	SYRC_HUMAN	Arginine--tRNA ligase, cytoplasmic OS=Homo sapiens GN=RARS PE=1 SV=2	HUMAN	6
350	13.08	17.17	45.39	45.39	41.33	sp	Q13162	PRDX4_HUMAN	Peroxiredoxin-4 OS=Homo sapiens GN=PRDX4 PE=1 SV=1	HUMAN	10
351	13.04	13.1	26.2	23.08	17.79	sp	Q9HDC9	APMAP_HUMAN	Adipocyte plasma membrane-associated protein OS=Homo sapiens GN=APMAP PE=1 SV=2	HUMAN	7
352	13.03	17.19	24.41	22.85	20.12	sp	P07948	LYN_HUMAN	Tyrosine-protein kinase Lyn OS=Homo sapiens GN=LYN PE=1 SV=3	HUMAN	9
353	12.95	13.08	41.67	41.67	31.44	sp	P61247	RS3A_HUMAN	40S ribosomal protein S3a OS=Homo sapiens GN=RPS3A PE=1 SV=2	HUMAN	9
354	12.88	12.95	21.21	21.21	13.45	sp	P54577	SYYC_HUMAN	Tyrosine--tRNA ligase, cytoplasmic OS=Homo sapiens GN=YARS PE=1 SV=4	HUMAN	6
355	12.82	12.89	8.499	7.578	5.595	sp	Q96RT1	ERBIN_HUMAN	Erbin OS=Homo sapiens GN=ERBIN PE=1 SV=2	HUMAN	6
356	12.8	12.82	11.14	9.45	9.45	sp	Q92542	NICA_HUMAN	Nicastrin OS=Homo sapiens GN=NCSTN PE=1 SV=2	HUMAN	7
357	12.79	12.88	27.03	21.98	17.58	sp	P07099	HYEP_HUMAN	Epoxide hydrolase 1 OS=Homo sapiens GN=EPHX1 PE=1 SV=1	HUMAN	6
358	12.76	12.78	16.53	10.33	8.264	sp	P49588	SYAC_HUMAN	Alanine--tRNA ligase, cytoplasmic OS=Homo sapiens GN=AARS PE=1 SV=2	HUMAN	6
359	12.73	12.81	6.565	4.615	4.044	sp	P42356	PI4KA_HUMAN	Phosphatidylinositol 4-kinase alpha OS=Homo sapiens GN=PI4KA PE=1 SV=4	HUMAN	7
360	12.66	12.69	12.79	5.984	5.984	tr	A0A087WUT6	A0A087WUT6_HUMAN	Eukaryotic translation initiation factor 5B OS=Homo sapiens GN=EIF5B PE=1 SV=1	HUMAN	7
361	12.66	16.74	30.95	20.72	20.72	tr	F8VZY9	F8VZY9_HUMAN	Keratin, type I cytoskeletal 18 OS=Homo sapiens GN=KRT18 PE=1 SV=1	HUMAN	9
362	12.6	12.64	9.203	7.313	6.738	sp	Q15393	SF3B3_HUMAN	Splicing factor 3B subunit 3 OS=Homo sapiens GN=SF3B3 PE=1 SV=4	HUMAN	7
363	12.53	12.54	35.05	28.26	26.36	sp	P21810	PGS1_HUMAN	Biglycan OS=Homo sapiens GN=BGN PE=1 SV=2	HUMAN	7
364	12.51	12.68	24.1	20.3	15.18	sp	P04040	CATA_HUMAN	Catalase OS=Homo sapiens GN=CAT PE=1 SV=3	HUMAN	6
365	12.49	12.5	20.71	20.71	20.71	sp	P31431	SDC4_HUMAN	Syndecan-4 OS=Homo sapiens GN=SDC4 PE=1 SV=2	HUMAN	6
366	12.48	12.49	23.85	13.26	11.62	sp	O76094	SRP72_HUMAN	Signal recognition particle subunit SRP72 OS=Homo sapiens GN=SRP72 PE=1 SV=3	HUMAN	6
367	12.48	12.49	12.2	12.2	10.8	sp	P53985	MOT1_HUMAN	Monocarboxylate transporter 1 OS=Homo sapiens GN=SLC16A1 PE=1 SV=3	HUMAN	6
368	12.44	12.48	11.61	9.31	8.506	sp	Q8IWU5	SULF2_HUMAN	Extracellular sulfatase Sulf-2 OS=Homo sapiens GN=SULF2 PE=1 SV=1	HUMAN	7
369	12.43	12.54	6.531	4.859	3.657	sp	Q15746	MYLK_HUMAN	Myosin light chain kinase, smooth muscle OS=Homo sapiens GN=MYLK PE=1 SV=4	HUMAN	8
370	12.42	12.48	29.62	26.98	26.98	sp	Q8ND76	CCNY_HUMAN	Cyclin-Y OS=Homo sapiens GN=CCNY PE=1 SV=2	HUMAN	8
371	12.4	12.46	7.499	4.877	3.618	sp	P10586	PTPRF_HUMAN	Receptor-type tyrosine-protein phosphatase F OS=Homo sapiens GN=PTPRF PE=1 SV=2	HUMAN	6
372	12.27	12.32	55.56	50.26	46.03	sp	Q99497	PARK7_HUMAN	Protein deglycase DJ-1 OS=Homo sapiens GN=PARK7 PE=1 SV=2	HUMAN	8
373	12.24	12.32	13.8	11.12	7.003	sp	P55060	XPO2_HUMAN	Exportin-2 OS=Homo sapiens GN=CSE1L PE=1 SV=3	HUMAN	6
374	12.18	12.19	73.13	55.97	55.97	sp	P07741-2	APT_HUMAN	Isoform 2 of Adenine phosphoribosyltransferase OS=Homo sapiens GN=APRT	HUMAN	6
375	12.16	12.19	21.33	18.43	18.43	sp	P52209	6PGD_HUMAN	6-phosphogluconate dehydrogenase, decarboxylating OS=Homo sapiens GN=PGD PE=1 SV=3	HUMAN	7
376	12.16	12.17	20.63	18.69	16.99	tr	B4DR80	B4DR80_HUMAN	Serine/threonine-protein kinase 24 OS=Homo sapiens GN=STK24 PE=1 SV=1	HUMAN	6
377	12.13	14.22	14.45	12.24	10.72	sp	Q92598	HS105_HUMAN	Heat shock protein 105 kDa OS=Homo sapiens GN=HSPH1 PE=1 SV=1	HUMAN	7
378	12.1	14.12	40.67	25.36	25.36	sp	P26583	HMGB2_HUMAN	High mobility group protein B2 OS=Homo sapiens GN=HMGB2 PE=1 SV=2	HUMAN	9
379	12.1	12.16	11.9	8.696	8.696	sp	Q9Y678	COPG1_HUMAN	Coatomer subunit gamma-1 OS=Homo sapiens GN=COPG1 PE=1 SV=1	HUMAN	6
380	12.08	14.09	57.21	49.25	49.25	sp	Q9H0U4	RAB1B_HUMAN	Ras-related protein Rab-1B OS=Homo sapiens GN=RAB1B PE=1 SV=1	HUMAN	9
381	12.04	22.07	37.29	33.33	33.33	sp	P08754	GNAI3_HUMAN	Guanine nucleotide-binding protein G(k) subunit alpha OS=Homo sapiens GN=GNAI3 PE=1 SV=3	HUMAN	12
382	12.04	14.04	30.3	28.79	28.79	sp	P32119	PRDX2_HUMAN	Peroxiredoxin-2 OS=Homo sapiens GN=PRDX2 PE=1 SV=5	HUMAN	8
383	12.03	12.03	36.22	28.79	28.79	sp	P09758	TACD2_HUMAN	Tumor-associated calcium signal transducer 2 OS=Homo sapiens GN=TACSTD2 PE=1 SV=3	HUMAN	7
384	12.03	12.03	29.32	27.12	23.29	sp	Q15366	PCBP2_HUMAN	Poly(rC)-binding protein 2 OS=Homo sapiens GN=PCBP2 PE=1 SV=1	HUMAN	6
385	12.01	12.14	31.41	25.17	18.71	sp	P35998	PRS7_HUMAN	26S protease regulatory subunit 7 OS=Homo sapiens GN=PSMC2 PE=1 SV=3	HUMAN	7
386	12	12	55.15	55.15	54.55	sp	P30050	RL12_HUMAN	60S ribosomal protein L12 OS=Homo sapiens GN=RPL12 PE=1 SV=1	HUMAN	6
387	12	12	32.87	32.87	32.87	sp	P52907	CAZA1_HUMAN	F-actin-capping protein subunit alpha-1 OS=Homo sapiens GN=CAPZA1 PE=1 SV=3	HUMAN	7
388	12	14	42.41	42.41	42.41	sp	P60953	CDC42_HUMAN	Cell division control protein 42 homolog OS=Homo sapiens GN=CDC42 PE=1 SV=2	HUMAN	7
389	12	12	50.29	50.29	50.29	sp	P62330	ARF6_HUMAN	ADP-ribosylation factor 6 OS=Homo sapiens GN=ARF6 PE=1 SV=2	HUMAN	12
390	12	12	32.91	32.91	32.91	tr	J3KQE5	J3KQE5_HUMAN	GTP-binding nuclear protein Ran (Fragment) OS=Homo sapiens GN=RAN PE=1 SV=1	HUMAN	6
391	11.99	12.07	28.69	27.02	22.01	sp	P29992	GNA11_HUMAN	Guanine nucleotide-binding protein subunit alpha-11 OS=Homo sapiens GN=GNA11 PE=1 SV=2	HUMAN	7
392	11.97	11.97	44.37	43.66	43.66	sp	P69905	HBA_HUMAN	Hemoglobin subunit alpha OS=Homo sapiens GN=HBA1 PE=1 SV=2	HUMAN	21
393	11.9	12.04	15.24	15.24	14.02	sp	P11166	GTR1_HUMAN	Solute carrier family 2, facilitated glucose transporter member 1 OS=Homo sapiens GN=SLC2A1 PE=1 SV=2	HUMAN	9
394	11.85	11.89	19.32	19.32	19.32	tr	E7ET40	E7ET40_HUMAN	Urokinase-type plasminogen activator OS=Homo sapiens GN=PLAU PE=1 SV=1	HUMAN	6
395	11.84	11.91	40.86	38.98	29.57	sp	O15143	ARC1B_HUMAN	Actin-related protein 2/3 complex subunit 1B OS=Homo sapiens GN=ARPC1B PE=1 SV=3	HUMAN	7
396	11.75	11.81	20.26	17.03	17.03	tr	B7Z645	B7Z645_HUMAN	Heterogeneous nuclear ribonucleoprotein Q OS=Homo sapiens GN=SYNCRIP PE=1 SV=1	HUMAN	8
397	11.74	11.76	10.63	8.719	8.719	sp	P02765	FETUA_HUMAN	Alpha-2-HS-glycoprotein OS=Homo sapiens GN=AHSG PE=1 SV=1	HUMAN	19
398	11.72	11.77	24.06	24.06	24.06	tr	A0A0C4DFV9	A0A0C4DFV9_HUMAN	Protein SET OS=Homo sapiens GN=SET PE=1 SV=1	HUMAN	6
399	11.69	11.79	25.49	25.21	22.69	sp	Q8NFJ5	RAI3_HUMAN	Retinoic acid-induced protein 3 OS=Homo sapiens GN=GPRC5A PE=1 SV=2	HUMAN	7
400	11.69	11.83	26.23	21.32	17.65	tr	E7ETZ4	E7ETZ4_HUMAN	Basic leucine zipper and W2 domain-containing protein 2 (Fragment) OS=Homo sapiens GN=BZW2 PE=1 SV=1	HUMAN	7
401	11.53	11.58	15.32	10.27	10.27	sp	O00567	NOP56_HUMAN	Nucleolar protein 56 OS=Homo sapiens GN=NOP56 PE=1 SV=4	HUMAN	6
402	11.49	11.66	15.52	15.52	15.52	sp	Q16222	UAP1_HUMAN	UDP-N-acetylhexosamine pyrophosphorylase OS=Homo sapiens GN=UAP1 PE=1 SV=3	HUMAN	7
403	11.49	11.61	18.06	14.88	14.88	sp	Q16881-3	TRXR1_HUMAN	Isoform 3 of Thioredoxin reductase 1, cytoplasmic OS=Homo sapiens GN=TXNRD1	HUMAN	7
404	11.45	11.58	18.01	16.3	14.41	tr	D6RFM5	D6RFM5_HUMAN	Succinate dehydrogenase [ubiquinone] flavoprotein subunit, mitochondrial OS=Homo sapiens GN=SDHA PE=1 SV=1	HUMAN	6
405	11.43	11.56	28.64	28.64	28.64	sp	Q13501	SQSTM_HUMAN	Sequestosome-1 OS=Homo sapiens GN=SQSTM1 PE=1 SV=1	HUMAN	8
406	11.38	11.54	18.98	10.87	10.87	sp	P43304	GPDM_HUMAN	Glycerol-3-phosphate dehydrogenase, mitochondrial OS=Homo sapiens GN=GPD2 PE=1 SV=3	HUMAN	7
407	11.38	11.58	29.09	25.19	16.88	tr	E7EU96	E7EU96_HUMAN	Casein kinase II subunit alpha OS=Homo sapiens GN=CSNK2A1 PE=1 SV=1	HUMAN	5
408	11.32	11.44	17.51	14.84	13.9	sp	O14672	ADA10_HUMAN	Disintegrin and metalloproteinase domain-containing protein 10 OS=Homo sapiens GN=ADAM10 PE=1 SV=1	HUMAN	7
409	11.32	11.37	16.16	16.16	14.9	sp	P04844	RPN2_HUMAN	Dolichyl-diphosphooligosaccharide--protein glycosyltransferase subunit 2 OS=Homo sapiens GN=RPN2 PE=1 SV=3	HUMAN	7
410	11.31	11.37	39.27	38.74	30.37	sp	O75340	PDCD6_HUMAN	Programmed cell death protein 6 OS=Homo sapiens GN=PDCD6 PE=1 SV=1	HUMAN	7
411	11.3	11.36	30.54	28.44	26.05	sp	P40925	MDHC_HUMAN	Malate dehydrogenase, cytoplasmic OS=Homo sapiens GN=MDH1 PE=1 SV=4	HUMAN	6
412	11.29	11.45	14.56	13.67	11.75	sp	Q9NR30	DDX21_HUMAN	Nucleolar RNA helicase 2 OS=Homo sapiens GN=DDX21 PE=1 SV=5	HUMAN	7
413	11.28	11.39	18.71	18.71	13.99	sp	P52292	IMA1_HUMAN	Importin subunit alpha-1 OS=Homo sapiens GN=KPNA2 PE=1 SV=1	HUMAN	6
414	11.22	11.26	21.55	20.04	14.22	sp	P01008	ANT3_HUMAN	Antithrombin-III OS=Homo sapiens GN=SERPINC1 PE=1 SV=1	HUMAN	10
415	11.16	14.87	18.27	13.05	11.39	sp	P11216	PYGB_HUMAN	Glycogen phosphorylase, brain form OS=Homo sapiens GN=PYGB PE=1 SV=5	HUMAN	8
416	11.1	11.34	5.452	4.295	3.965	tr	A0A0A0MTC7	A0A0A0MTC7_HUMAN	Laminin subunit alpha-4 OS=Homo sapiens GN=LAMA4 PE=1 SV=1	HUMAN	7
417	11.09	11.31	7.818	4.916	3.464	sp	O75643	U520_HUMAN	U5 small nuclear ribonucleoprotein 200 kDa helicase OS=Homo sapiens GN=SNRNP200 PE=1 SV=2	HUMAN	6
418	11.08	11.14	42.44	34.15	29.76	sp	P04792	HSPB1_HUMAN	Heat shock protein beta-1 OS=Homo sapiens GN=HSPB1 PE=1 SV=2	HUMAN	5
419	11.08	11.2	8.843	5.673	3.337	sp	P55268	LAMB2_HUMAN	Laminin subunit beta-2 OS=Homo sapiens GN=LAMB2 PE=1 SV=2	HUMAN	5
420	11.01	11.11	18.84	13.81	12.31	tr	Q5T5C7	Q5T5C7_HUMAN	Serine--tRNA ligase, cytoplasmic OS=Homo sapiens GN=SARS PE=1 SV=1	HUMAN	6
421	10.96	11.05	49.81	38.7	34.87	sp	Q99714	HCD2_HUMAN	3-hydroxyacyl-CoA dehydrogenase type-2 OS=Homo sapiens GN=HSD17B10 PE=1 SV=3	HUMAN	6
422	10.93	10.98	23.33	23.33	15.69	sp	P07954	FUMH_HUMAN	Fumarate hydratase, mitochondrial OS=Homo sapiens GN=FH PE=1 SV=3	HUMAN	5
423	10.93	11.16	8.532	6.58	4.772	sp	Q9UHN6	TMEM2_HUMAN	Transmembrane protein 2 OS=Homo sapiens GN=TMEM2 PE=1 SV=1	HUMAN	7
424	10.92	10.97	8.775	6.764	6.764	sp	P53992	SC24C_HUMAN	Protein transport protein Sec24C OS=Homo sapiens GN=SEC24C PE=1 SV=3	HUMAN	6
425	10.89	11.17	11.49	8.509	5.965	sp	Q16531	DDB1_HUMAN	DNA damage-binding protein 1 OS=Homo sapiens GN=DDB1 PE=1 SV=1	HUMAN	7
426	10.87	28.66	18.94	15.55	13.38	sp	P23634	AT2B4_HUMAN	Plasma membrane calcium-transporting ATPase 4 OS=Homo sapiens GN=ATP2B4 PE=1 SV=2	HUMAN	15
427	10.82	10.9	22.92	22.92	22.92	sp	Q96C19	EFHD2_HUMAN	EF-hand domain-containing protein D2 OS=Homo sapiens GN=EFHD2 PE=1 SV=1	HUMAN	6
428	10.79	10.91	24.15	20.5	13.21	sp	P04181	OAT_HUMAN	Ornithine aminotransferase, mitochondrial OS=Homo sapiens GN=OAT PE=1 SV=1	HUMAN	5
429	10.78	10.96	29.54	16.67	10.34	sp	P55084	ECHB_HUMAN	Trifunctional enzyme subunit beta, mitochondrial OS=Homo sapiens GN=HADHB PE=1 SV=3	HUMAN	6
430	10.75	10.9	21.12	19.17	15.78	sp	P00966	ASSY_HUMAN	Argininosuccinate synthase OS=Homo sapiens GN=ASS1 PE=1 SV=2	HUMAN	8
431	10.73	10.78	37.58	27.52	21.14	tr	J3KPX7	J3KPX7_HUMAN	Prohibitin-2 OS=Homo sapiens GN=PHB2 PE=1 SV=2	HUMAN	5
432	10.72	10.88	23.39	14.07	12.84	sp	Q03169	TNAP2_HUMAN	Tumor necrosis factor alpha-induced protein 2 OS=Homo sapiens GN=TNFAIP2 PE=2 SV=2	HUMAN	7
433	10.62	10.64	19.32	17.05	15	tr	A0A0R4J2G3	A0A0R4J2G3_HUMAN	Arylacetamide deacetylase-like 1 OS=Homo sapiens GN=NCEH1 PE=1 SV=1	HUMAN	5
434	10.57	10.59	39.16	32.17	32.17	sp	P16104	H2AX_HUMAN	Histone H2AX OS=Homo sapiens GN=H2AFX PE=1 SV=2	HUMAN	12
435	10.52	10.61	23.19	17.56	15.93	sp	P24752	THIL_HUMAN	Acetyl-CoA acetyltransferase, mitochondrial OS=Homo sapiens GN=ACAT1 PE=1 SV=1	HUMAN	6
436	10.5	10.58	17.22	15.81	10.41	tr	E9PC69	E9PC69_HUMAN	Non-specific serine/threonine protein kinase OS=Homo sapiens GN=MARK2 PE=1 SV=3	HUMAN	6
437	10.5	10.57	32.41	28.85	22.53	tr	J3KTL2	J3KTL2_HUMAN	Serine/arginine-rich-splicing factor 1 OS=Homo sapiens GN=SRSF1 PE=1 SV=1	HUMAN	5
438	10.49	10.55	25.75	20.15	15.67	tr	A0A1B0GTG2	A0A1B0GTG2_HUMAN	Alpha-aminoadipic semialdehyde dehydrogenase OS=Homo sapiens GN=ALDH7A1 PE=1 SV=1	HUMAN	7
439	10.47	10.53	6.897	5.774	4.972	sp	P14543	NID1_HUMAN	Nidogen-1 OS=Homo sapiens GN=NID1 PE=1 SV=3	HUMAN	6
440	10.45	10.52	23.57	23.57	16.07	sp	Q9H3N1	TMX1_HUMAN	Thioredoxin-related transmembrane protein 1 OS=Homo sapiens GN=TMX1 PE=1 SV=1	HUMAN	5
441	10.43	10.52	15.31	14.01	9.283	tr	J3KTA4	J3KTA4_HUMAN	Probable ATP-dependent RNA helicase DDX5 OS=Homo sapiens GN=DDX5 PE=1 SV=1	HUMAN	6
442	10.38	10.44	38.79	38.79	38.79	sp	P30044	PRDX5_HUMAN	Peroxiredoxin-5, mitochondrial OS=Homo sapiens GN=PRDX5 PE=1 SV=4	HUMAN	6
443	10.38	10.43	35.84	24.37	21.86	sp	P54709	AT1B3_HUMAN	Sodium/potassium-transporting ATPase subunit beta-3 OS=Homo sapiens GN=ATP1B3 PE=1 SV=1	HUMAN	5
444	10.34	10.41	34.75	31.07	26.55	sp	P10915	HPLN1_HUMAN	Hyaluronan and proteoglycan link protein 1 OS=Homo sapiens GN=HAPLN1 PE=2 SV=2	HUMAN	8
445	10.3	10.31	34.83	27.03	21.62	sp	P13804	ETFA_HUMAN	Electron transfer flavoprotein subunit alpha, mitochondrial OS=Homo sapiens GN=ETFA PE=1 SV=1	HUMAN	5
446	10.25	10.34	13.31	5.341	4.601	sp	Q9UQE7	SMC3_HUMAN	Structural maintenance of chromosomes protein 3 OS=Homo sapiens GN=SMC3 PE=1 SV=2	HUMAN	5
447	10.2	10.21	38.25	35.02	28.57	sp	P62906	RL10A_HUMAN	60S ribosomal protein L10a OS=Homo sapiens GN=RPL10A PE=1 SV=2	HUMAN	5
448	10.18	10.19	50.48	36.19	36.19	sp	P09211	GSTP1_HUMAN	Glutathione S-transferase P OS=Homo sapiens GN=GSTP1 PE=1 SV=2	HUMAN	7
449	10.17	10.24	5.33	5.33	4.906	sp	Q6T4R5	NHS_HUMAN	Nance-Horan syndrome protein OS=Homo sapiens GN=NHS PE=1 SV=2	HUMAN	6
450	10.16	10.26	11.46	8.405	7.259	sp	Q9Y5B9	SP16H_HUMAN	FACT complex subunit SPT16 OS=Homo sapiens GN=SUPT16H PE=1 SV=1	HUMAN	7
451	10.15	10.26	13.22	9.444	7.765	sp	P53618	COPB_HUMAN	Coatomer subunit beta OS=Homo sapiens GN=COPB1 PE=1 SV=3	HUMAN	5
452	10.12	10.17	47.83	47.83	41.3	sp	P29373	RABP2_HUMAN	Cellular retinoic acid-binding protein 2 OS=Homo sapiens GN=CRABP2 PE=1 SV=2	HUMAN	6
453	10.11	10.12	15.96	9.229	6.623	sp	P20849	CO9A1_HUMAN	Collagen alpha-1(IX) chain OS=Homo sapiens GN=COL9A1 PE=1 SV=3	HUMAN	5
454	10.11	11.65	31.31	30.98	23.23	tr	A0A024QZP7	A0A024QZP7_HUMAN	Cell division cycle 2, G1 to S and G2 to M, isoform CRA_a OS=Homo sapiens GN=CDC2 PE=1 SV=1	HUMAN	6
455	10.08	10.16	35.64	34.65	30.2	tr	B4DLR8	B4DLR8_HUMAN	NAD(P)H dehydrogenase [quinone] 1 OS=Homo sapiens GN=NQO1 PE=1 SV=1	HUMAN	5
456	10.03	10.03	45.28	37.8	37.8	sp	P18669	PGAM1_HUMAN	Phosphoglycerate mutase 1 OS=Homo sapiens GN=PGAM1 PE=1 SV=2	HUMAN	8
457	10.03	10.04	21.3	13.19	13.19	sp	Q15645	PCH2_HUMAN	Pachytene checkpoint protein 2 homolog OS=Homo sapiens GN=TRIP13 PE=1 SV=2	HUMAN	5
458	10.01	10.01	45.65	32.07	32.07	sp	P63241-2	IF5A1_HUMAN	Isoform 2 of Eukaryotic translation initiation factor 5A-1 OS=Homo sapiens GN=EIF5A	HUMAN	6
459	10.01	10.01	87.34	70.31	69.43	tr	Q5PY61	Q5PY61_HUMAN	Polyubiquitin-C OS=Homo sapiens GN=UBC PE=1 SV=1	HUMAN	10
460	10	54.24	72.07	70.05	69.82	sp	P07437	TBB5_HUMAN	Tubulin beta chain OS=Homo sapiens GN=TUBB PE=1 SV=2	HUMAN	60
461	10	12.23	22.31	17.82	14.1	sp	P17858	PFKAL_HUMAN	ATP-dependent 6-phosphofructokinase, liver type OS=Homo sapiens GN=PFKL PE=1 SV=6	HUMAN	6
462	10	20.01	33.26	33.26	30.6	sp	Q9H4B7	TBB1_HUMAN	Tubulin beta-1 chain OS=Homo sapiens GN=TUBB1 PE=1 SV=1	HUMAN	19
463	10	12	23.32	23.32	23.32	sp	Q9Y277	VDAC3_HUMAN	Voltage-dependent anion-selective channel protein 3 OS=Homo sapiens GN=VDAC3 PE=1 SV=1	HUMAN	6
464	10	10	41.45	41.45	41.45	tr	J3KND3	J3KND3_HUMAN	Myosin light polypeptide 6 OS=Homo sapiens GN=MYL6 PE=1 SV=1	HUMAN	6
465	9.95	10.01	20.04	17.54	12.32	sp	Q7LGC8	CHST3_HUMAN	Carbohydrate sulfotransferase 3 OS=Homo sapiens GN=CHST3 PE=1 SV=3	HUMAN	6
466	9.95	10.03	11.6	8.047	7.337	tr	K7EKE6	K7EKE6_HUMAN	Lon protease homolog, mitochondrial OS=Homo sapiens GN=LONP1 PE=1 SV=1	HUMAN	5
467	9.91	9.96	12.62	12.62	10.85	sp	Q01650	LAT1_HUMAN	Large neutral amino acids transporter small subunit 1 OS=Homo sapiens GN=SLC7A5 PE=1 SV=2	HUMAN	7
468	9.86	10	12.77	9.666	7.71	sp	P50570-5	DYN2_HUMAN	Isoform 5 of Dynamin-2 OS=Homo sapiens GN=DNM2	HUMAN	6
469	9.86	10.05	14.56	12.09	6.831	sp	Q14764	MVP_HUMAN	Major vault protein OS=Homo sapiens GN=MVP PE=1 SV=4	HUMAN	5
470	9.86	9.92	27.33	20.9	20.9	sp	Q9UJZ1-2	STML2_HUMAN	Isoform 2 of Stomatin-like protein 2, mitochondrial OS=Homo sapiens GN=STOML2	HUMAN	5
471	9.85	9.97	28.02	23.91	12.8	sp	O75874	IDHC_HUMAN	Isocitrate dehydrogenase [NADP] cytoplasmic OS=Homo sapiens GN=IDH1 PE=1 SV=2	HUMAN	4
472	9.83	9.98	23.78	22.51	20.81	sp	P23381	SYWC_HUMAN	Tryptophan--tRNA ligase, cytoplasmic OS=Homo sapiens GN=WARS PE=1 SV=2	HUMAN	6
473	9.83	9.92	36.55	36.55	20.88	sp	Q06323	PSME1_HUMAN	Proteasome activator complex subunit 1 OS=Homo sapiens GN=PSME1 PE=1 SV=1	HUMAN	5
474	9.78	10.01	13.31	8.509	7.508	sp	P16615-3	AT2A2_HUMAN	Isoform 3 of Sarcoplasmic/endoplasmic reticulum calcium ATPase 2 OS=Homo sapiens GN=ATP2A2	HUMAN	6
475	9.72	10.08	18.52	16.67	11.93	sp	O43790	KRT86_HUMAN	Keratin, type II cuticular Hb6 OS=Homo sapiens GN=KRT86 PE=1 SV=1	HUMAN	5
476	9.72	9.85	29.41	25.49	18.82	sp	P25788	PSA3_HUMAN	Proteasome subunit alpha type-3 OS=Homo sapiens GN=PSMA3 PE=1 SV=2	HUMAN	5
477	9.72	9.91	18.98	17	10.6	tr	B4DJV2	B4DJV2_HUMAN	Citrate synthase OS=Homo sapiens GN=CS PE=1 SV=1	HUMAN	5
478	9.69	9.83	12.81	10.9	10.9	sp	P48960	CD97_HUMAN	CD97 antigen OS=Homo sapiens GN=CD97 PE=1 SV=4	HUMAN	6
479	9.68	9.78	13.6	12.64	12.64	sp	P00390	GSHR_HUMAN	Glutathione reductase, mitochondrial OS=Homo sapiens GN=GSR PE=1 SV=2	HUMAN	6
480	9.68	9.9	40.44	40.44	32.35	sp	Q71DI3	H32_HUMAN	Histone H3.2 OS=Homo sapiens GN=HIST2H3A PE=1 SV=3	HUMAN	8
481	9.67	9.72	25.79	25.79	23.58	sp	P11908	PRPS2_HUMAN	Ribose-phosphate pyrophosphokinase 2 OS=Homo sapiens GN=PRPS2 PE=1 SV=2	HUMAN	5
482	9.61	9.73	11.82	9.459	9.459	sp	O00186	STXB3_HUMAN	Syntaxin-binding protein 3 OS=Homo sapiens GN=STXBP3 PE=1 SV=2	HUMAN	5
483	9.61	9.71	26.38	23.13	19.87	sp	Q96AG4	LRC59_HUMAN	Leucine-rich repeat-containing protein 59 OS=Homo sapiens GN=LRRC59 PE=1 SV=1	HUMAN	5
484	9.6	11.72	26.35	21.41	19.06	tr	D6RGI3	D6RGI3_HUMAN	Septin 11, isoform CRA_b OS=Homo sapiens GN=SEPT11 PE=1 SV=1	HUMAN	6
485	9.59	9.67	24.12	21.68	16.53	sp	P50502	F10A1_HUMAN	Hsc70-interacting protein OS=Homo sapiens GN=ST13 PE=1 SV=2	HUMAN	5
486	9.59	11.76	45.55	41.88	41.88	sp	P84095	RHOG_HUMAN	Rho-related GTP-binding protein RhoG OS=Homo sapiens GN=RHOG PE=1 SV=1	HUMAN	6
487	9.56	9.64	20.88	18.33	13.92	sp	P55010	IF5_HUMAN	Eukaryotic translation initiation factor 5 OS=Homo sapiens GN=EIF5 PE=1 SV=2	HUMAN	5
488	9.54	9.74	26.33	23.96	20.12	sp	P51884	LUM_HUMAN	Lumican OS=Homo sapiens GN=LUM PE=1 SV=2	HUMAN	7
489	9.54	9.59	21.57	15.74	15.74	sp	P61160	ARP2_HUMAN	Actin-related protein 2 OS=Homo sapiens GN=ACTR2 PE=1 SV=1	HUMAN	5
490	9.53	9.6	19.49	17.18	17.18	sp	Q6NZI2	PTRF_HUMAN	Polymerase I and transcript release factor OS=Homo sapiens GN=PTRF PE=1 SV=1	HUMAN	7
491	9.52	9.58	30.41	27.7	21.96	sp	P53004	BIEA_HUMAN	Biliverdin reductase A OS=Homo sapiens GN=BLVRA PE=1 SV=2	HUMAN	5
492	9.52	9.69	8.227	7.549	6.022	sp	Q92896	GSLG1_HUMAN	Golgi apparatus protein 1 OS=Homo sapiens GN=GLG1 PE=1 SV=2	HUMAN	5
493	9.51	9.58	18.35	14.82	13.18	tr	Q5STU3	Q5STU3_HUMAN	Spliceosome RNA helicase DDX39B OS=Homo sapiens GN=DDX39B PE=1 SV=2	HUMAN	5
494	9.5	10.08	18.49	13.21	11.7	sp	O43865	SAHH2_HUMAN	Adenosylhomocysteinase 2 OS=Homo sapiens GN=AHCYL1 PE=1 SV=2	HUMAN	7
495	9.49	9.68	15.31	10.66	7.779	sp	Q9Y446	PKP3_HUMAN	Plakophilin-3 OS=Homo sapiens GN=PKP3 PE=1 SV=1	HUMAN	7
496	9.44	9.59	16.03	12.23	8.832	sp	P51659	DHB4_HUMAN	Peroxisomal multifunctional enzyme type 2 OS=Homo sapiens GN=HSD17B4 PE=1 SV=3	HUMAN	5
497	9.43	13.41	35.48	35.48	35.48	sp	P31947	1433S_HUMAN	14-3-3 protein sigma OS=Homo sapiens GN=SFN PE=1 SV=1	HUMAN	8
498	9.41	9.88	19.4	19.4	17.16	sp	Q9BTT0	AN32E_HUMAN	Acidic leucine-rich nuclear phosphoprotein 32 family member E OS=Homo sapiens GN=ANP32E PE=1 SV=1	HUMAN	5
499	9.39	9.54	34.66	29.96	29.96	sp	P16152	CBR1_HUMAN	Carbonyl reductase [NADPH] 1 OS=Homo sapiens GN=CBR1 PE=1 SV=3	HUMAN	8
500	9.22	9.27	14.93	12.05	12.05	sp	O75487	GPC4_HUMAN	Glypican-4 OS=Homo sapiens GN=GPC4 PE=1 SV=4	HUMAN	6
501	9.22	9.38	14.97	13.07	9.385	tr	A8MXP9	A8MXP9_HUMAN	Matrin-3 OS=Homo sapiens GN=MATR3 PE=1 SV=1	HUMAN	5
502	9.11	9.22	14.2	10.06	5.473	sp	P07225	PROS_HUMAN	Vitamin K-dependent protein S OS=Homo sapiens GN=PROS1 PE=1 SV=1	HUMAN	7
503	9.09	9.15	12.31	12.31	10.45	sp	O60684	IMA7_HUMAN	Importin subunit alpha-7 OS=Homo sapiens GN=KPNA6 PE=1 SV=1	HUMAN	5
504	9.09	9.19	15.06	9.877	9.012	sp	P00747	PLMN_HUMAN	Plasminogen OS=Homo sapiens GN=PLG PE=1 SV=2	HUMAN	7
505	9.03	17.23	58.33	56.11	56.11	sp	P18085	ARF4_HUMAN	ADP-ribosylation factor 4 OS=Homo sapiens GN=ARF4 PE=1 SV=3	HUMAN	12
506	9.03	14.57	61.45	55.42	55.42	sp	Q9Y281	COF2_HUMAN	Cofilin-2 OS=Homo sapiens GN=CFL2 PE=1 SV=1	HUMAN	8
507	9.02	9.13	26.17	26.17	22.27	sp	P30048	PRDX3_HUMAN	Thioredoxin-dependent peroxide reductase, mitochondrial OS=Homo sapiens GN=PRDX3 PE=1 SV=3	HUMAN	6
508	9.02	12.92	43.44	37.7	34.02	sp	P31946-2	1433B_HUMAN	Isoform Short of 14-3-3 protein beta/alpha OS=Homo sapiens GN=YWHAB	HUMAN	8
509	9.01	9.05	20.81	20.81	13.64	sp	P36955	PEDF_HUMAN	Pigment epithelium-derived factor OS=Homo sapiens GN=SERPINF1 PE=1 SV=4	HUMAN	7
510	9	9.04	29.29	22.9	22.9	sp	Q12846	STX4_HUMAN	Syntaxin-4 OS=Homo sapiens GN=STX4 PE=1 SV=2	HUMAN	5
511	8.98	9.04	31.17	26.23	26.23	tr	F8VVM2	F8VVM2_HUMAN	Phosphate carrier protein, mitochondrial OS=Homo sapiens GN=SLC25A3 PE=1 SV=1	HUMAN	6
512	8.95	9	10.08	10.08	10.08	tr	D6RF35	D6RF35_HUMAN	Vitamin D-binding protein OS=Homo sapiens GN=GC PE=1 SV=1	HUMAN	5
513	8.94	8.98	24.73	24.73	24.73	tr	A0A087WY82	A0A087WY82_HUMAN	Junctional adhesion molecule A OS=Homo sapiens GN=F11R PE=1 SV=1	HUMAN	6
514	8.88	9.05	38.82	38.16	32.24	sp	P62269	RS18_HUMAN	40S ribosomal protein S18 OS=Homo sapiens GN=RPS18 PE=1 SV=3	HUMAN	5
515	8.85	8.96	16.46	12.71	8.958	sp	Q92743	HTRA1_HUMAN	Serine protease HTRA1 OS=Homo sapiens GN=HTRA1 PE=1 SV=1	HUMAN	4
516	8.78	9.12	14.34	12.98	7.24	sp	P13010	XRCC5_HUMAN	X-ray repair cross-complementing protein 5 OS=Homo sapiens GN=XRCC5 PE=1 SV=3	HUMAN	5
517	8.74	8.81	9.752	7.092	4.255	sp	Q9Y2A7	NCKP1_HUMAN	Nck-associated protein 1 OS=Homo sapiens GN=NCKAP1 PE=1 SV=1	HUMAN	4
518	8.73	8.81	26.85	26.85	26.85	sp	P51148	RAB5C_HUMAN	Ras-related protein Rab-5C OS=Homo sapiens GN=RAB5C PE=1 SV=2	HUMAN	5
519	8.73	8.78	17.8	16.1	13.14	tr	G8JLB6	G8JLB6_HUMAN	Heterogeneous nuclear ribonucleoprotein H OS=Homo sapiens GN=HNRNPH1 PE=1 SV=1	HUMAN	6
520	8.71	8.83	27.78	27.08	17.01	sp	P27105	STOM_HUMAN	Erythrocyte band 7 integral membrane protein OS=Homo sapiens GN=STOM PE=1 SV=3	HUMAN	4
521	8.69	8.97	10.85	8.163	5.908	tr	X5D2Q8	X5D2Q8_HUMAN	Neuropilin 2 isoform A (Fragment) OS=Homo sapiens GN=NRP2 PE=1 SV=1	HUMAN	5
522	8.68	8.9	19.82	15.03	12.07	tr	A0A0C4DGS1	A0A0C4DGS1_HUMAN	Dolichyl-diphosphooligosaccharide--protein glycosyltransferase 48 kDa subunit OS=Homo sapiens GN=DDOST PE=1 SV=1	HUMAN	5
523	8.66	8.88	12.08	10.06	7.673	sp	P54886	P5CS_HUMAN	Delta-1-pyrroline-5-carboxylate synthase OS=Homo sapiens GN=ALDH18A1 PE=1 SV=2	HUMAN	5
524	8.66	8.69	19.51	16.76	14.56	sp	Q9HBI1	PARVB_HUMAN	Beta-parvin OS=Homo sapiens GN=PARVB PE=1 SV=1	HUMAN	4
525	8.65	8.76	9.897	6.651	4.671	tr	A0A140T8Z0	A0A140T8Z0_HUMAN	Protein diaphanous homolog 1 OS=Homo sapiens GN=DIAPH1 PE=1 SV=1	HUMAN	5
526	8.59	8.63	26.21	24.76	15.78	tr	H3BRG4	H3BRG4_HUMAN	Cytochrome b-c1 complex subunit 2, mitochondrial OS=Homo sapiens GN=UQCRC2 PE=1 SV=1	HUMAN	4
527	8.58	8.66	26.86	21.28	19.41	sp	Q06828	FMOD_HUMAN	Fibromodulin OS=Homo sapiens GN=FMOD PE=1 SV=2	HUMAN	8
528	8.56	8.61	7.22	4.952	3.58	sp	P01031	CO5_HUMAN	Complement C5 OS=Homo sapiens GN=C5 PE=1 SV=4	HUMAN	6
529	8.54	8.66	11.94	8.922	6.605	sp	P33991	MCM4_HUMAN	DNA replication licensing factor MCM4 OS=Homo sapiens GN=MCM4 PE=1 SV=5	HUMAN	4
530	8.5	8.72	24.46	20.34	12.11	sp	P17174	AATC_HUMAN	Aspartate aminotransferase, cytoplasmic OS=Homo sapiens GN=GOT1 PE=1 SV=3	HUMAN	4
531	8.48	8.51	22.41	17.37	14.29	sp	O00303	EIF3F_HUMAN	Eukaryotic translation initiation factor 3 subunit F OS=Homo sapiens GN=EIF3F PE=1 SV=1	HUMAN	4
532	8.48	8.55	12.76	10.21	6.858	sp	Q9UHB9	SRP68_HUMAN	Signal recognition particle subunit SRP68 OS=Homo sapiens GN=SRP68 PE=1 SV=2	HUMAN	4
533	8.45	8.47	33.23	24.45	20.38	sp	P32322	P5CR1_HUMAN	Pyrroline-5-carboxylate reductase 1, mitochondrial OS=Homo sapiens GN=PYCR1 PE=1 SV=2	HUMAN	4
534	8.44	10.82	35.54	27.32	16.98	sp	Q14344	GNA13_HUMAN	Guanine nucleotide-binding protein subunit alpha-13 OS=Homo sapiens GN=GNA13 PE=1 SV=2	HUMAN	5
535	8.44	8.46	28.66	28.66	24.39	tr	A0A087WYT3	A0A087WYT3_HUMAN	Prostaglandin E synthase 3 OS=Homo sapiens GN=PTGES3 PE=1 SV=1	HUMAN	4
536	8.42	12.54	40.29	40	40	sp	P62873	GBB1_HUMAN	Guanine nucleotide-binding protein G(I)/G(S)/G(T) subunit beta-1 OS=Homo sapiens GN=GNB1 PE=1 SV=3	HUMAN	19
537	8.38	12.63	40	40	33.5	sp	P61026	RAB10_HUMAN	Ras-related protein Rab-10 OS=Homo sapiens GN=RAB10 PE=1 SV=1	HUMAN	6
538	8.38	8.59	24.2	19.95	13.56	sp	Q9UNM6	PSD13_HUMAN	26S proteasome non-ATPase regulatory subunit 13 OS=Homo sapiens GN=PSMD13 PE=1 SV=2	HUMAN	5
539	8.38	8.41	18.09	18.09	14.32	sp	Q9Y639	NPTN_HUMAN	Neuroplastin OS=Homo sapiens GN=NPTN PE=1 SV=2	HUMAN	4
540	8.35	12.44	40.74	37.04	32.28	sp	P01112	RASH_HUMAN	GTPase HRas OS=Homo sapiens GN=HRAS PE=1 SV=1	HUMAN	6
541	8.35	8.53	10.87	8.333	6.793	sp	Q9BSJ8	ESYT1_HUMAN	Extended synaptotagmin-1 OS=Homo sapiens GN=ESYT1 PE=1 SV=1	HUMAN	6
542	8.32	23.67	40.82	40.55	40.55	sp	P05534	1A24_HUMAN	HLA class I histocompatibility antigen, A-24 alpha chain OS=Homo sapiens GN=HLA-A PE=1 SV=2	HUMAN	14
543	8.32	8.39	11.9	11.76	7.283	tr	J3KPM9	J3KPM9_HUMAN	Signal transducer and activator of transcription OS=Homo sapiens GN=STAT1 PE=1 SV=1	HUMAN	4
544	8.29	8.38	8.826	5.28	3.31	sp	Q13045	FLII_HUMAN	Protein flightless-1 homolog OS=Homo sapiens GN=FLII PE=1 SV=2	HUMAN	5
545	8.28	8.36	11.22	7.556	7.556	sp	P56192	SYMC_HUMAN	Methionine--tRNA ligase, cytoplasmic OS=Homo sapiens GN=MARS PE=1 SV=2	HUMAN	6
546	8.28	8.3	17.45	8.221	6.544	tr	H0YGW7	H0YGW7_HUMAN	ATP-binding cassette sub-family F member 1 (Fragment) OS=Homo sapiens GN=ABCF1 PE=1 SV=1	HUMAN	5
547	8.27	8.29	16.13	13.85	7.915	sp	Q8WWI5	CTL1_HUMAN	Choline transporter-like protein 1 OS=Homo sapiens GN=SLC44A1 PE=1 SV=1	HUMAN	4
548	8.25	8.34	34.85	27.8	18.26	sp	P20618	PSB1_HUMAN	Proteasome subunit beta type-1 OS=Homo sapiens GN=PSMB1 PE=1 SV=2	HUMAN	4
549	8.23	8.31	15.12	10.66	8.302	sp	P22059	OSBP1_HUMAN	Oxysterol-binding protein 1 OS=Homo sapiens GN=OSBP PE=1 SV=1	HUMAN	4
550	8.19	8.28	22.01	18.27	14.52	sp	P36578	RL4_HUMAN	60S ribosomal protein L4 OS=Homo sapiens GN=RPL4 PE=1 SV=5	HUMAN	6
551	8.18	8.19	20.54	20.54	18.18	sp	P46777	RL5_HUMAN	60S ribosomal protein L5 OS=Homo sapiens GN=RPL5 PE=1 SV=3	HUMAN	4
552	8.18	8.26	18.64	16.23	12.72	sp	Q99808	S29A1_HUMAN	Equilibrative nucleoside transporter 1 OS=Homo sapiens GN=SLC29A1 PE=1 SV=3	HUMAN	5
553	8.18	14.26	15.19	14.92	14.09	tr	G3XAP6	G3XAP6_HUMAN	Cartilage oligomeric matrix protein OS=Homo sapiens GN=COMP PE=1 SV=1	HUMAN	8
554	8.16	8.23	15.96	10.83	6.589	sp	Q15582	BGH3_HUMAN	Transforming growth factor-beta-induced protein ig-h3 OS=Homo sapiens GN=TGFBI PE=1 SV=1	HUMAN	4
555	8.15	8.27	43.38	43.38	43.38	sp	P61353	RL27_HUMAN	60S ribosomal protein L27 OS=Homo sapiens GN=RPL27 PE=1 SV=2	HUMAN	6
556	8.15	8.16	32.6	25.97	21.55	tr	F8WCF6	F8WCF6_HUMAN	Actin-related protein 2/3 complex subunit 4 OS=Homo sapiens GN=ARPC4-TTLL3 PE=3 SV=1	HUMAN	5
557	8.12	8.13	14.53	14.53	12.5	sp	Q13247	SRSF6_HUMAN	Serine/arginine-rich splicing factor 6 OS=Homo sapiens GN=SRSF6 PE=1 SV=2	HUMAN	4
558	8.1	8.18	16.25	12.5	11.04	sp	P31930	QCR1_HUMAN	Cytochrome b-c1 complex subunit 1, mitochondrial OS=Homo sapiens GN=UQCRC1 PE=1 SV=3	HUMAN	4
559	8.1	8.1	28.92	28.43	24.51	sp	P62070	RRAS2_HUMAN	Ras-related protein R-Ras2 OS=Homo sapiens GN=RRAS2 PE=1 SV=1	HUMAN	4
560	8.08	8.08	22.4	19.6	19.6	sp	P17931	LEG3_HUMAN	Galectin-3 OS=Homo sapiens GN=LGALS3 PE=1 SV=5	HUMAN	4
561	8.06	8.14	25.45	17.99	12.34	sp	Q15008	PSMD6_HUMAN	26S proteasome non-ATPase regulatory subunit 6 OS=Homo sapiens GN=PSMD6 PE=1 SV=1	HUMAN	4
562	8.06	8.21	26.9	19.29	10.91	sp	Q9UQ80	PA2G4_HUMAN	Proliferation-associated protein 2G4 OS=Homo sapiens GN=PA2G4 PE=1 SV=3	HUMAN	4
563	8.02	8.02	4.897	3.428	3.428	sp	P20908	CO5A1_HUMAN	Collagen alpha-1(V) chain OS=Homo sapiens GN=COL5A1 PE=1 SV=3	HUMAN	4
564	8.01	8.01	14.63	9.968	6.913	tr	J3KMX3	J3KMX3_HUMAN	Alpha-fetoprotein OS=Homo sapiens GN=AFP PE=1 SV=1	HUMAN	4
565	8	8	9.24	2.647	2.647	sp	E9PAV3	NACAM_HUMAN	Nascent polypeptide-associated complex subunit alpha, muscle-specific form OS=Homo sapiens GN=NACA PE=1 SV=1	HUMAN	6
566	8	8	20.38	20.38	20.38	sp	P16422	EPCAM_HUMAN	Epithelial cell adhesion molecule OS=Homo sapiens GN=EPCAM PE=1 SV=2	HUMAN	7
567	8	8.07	13.18	11.2	7.249	sp	P36915	GNL1_HUMAN	Guanine nucleotide-binding protein-like 1 OS=Homo sapiens GN=GNL1 PE=1 SV=2	HUMAN	4
568	8	40.21	60.71	60.27	56.92	sp	P68366	TBA4A_HUMAN	Tubulin alpha-4A chain OS=Homo sapiens GN=TUBA4A PE=1 SV=1	HUMAN	45
569	8	12.03	31.46	26.69	26.69	sp	Q15365	PCBP1_HUMAN	Poly(rC)-binding protein 1 OS=Homo sapiens GN=PCBP1 PE=1 SV=2	HUMAN	6
570	7.99	8.03	25	19.34	19.34	sp	Q9BUL8	PDC10_HUMAN	Programmed cell death protein 10 OS=Homo sapiens GN=PDCD10 PE=1 SV=1	HUMAN	4
571	7.98	8.19	37.1	27.02	24.6	sp	P18124	RL7_HUMAN	60S ribosomal protein L7 OS=Homo sapiens GN=RPL7 PE=1 SV=1	HUMAN	6
572	7.96	8.05	16.07	13.84	11.16	tr	A6NJA2	A6NJA2_HUMAN	Ubiquitin carboxyl-terminal hydrolase 14 OS=Homo sapiens GN=USP14 PE=1 SV=2	HUMAN	5
573	7.94	8.04	27.97	27.97	24.9	sp	P12004	PCNA_HUMAN	Proliferating cell nuclear antigen OS=Homo sapiens GN=PCNA PE=1 SV=1	HUMAN	6
574	7.94	8.01	7.759	7.112	5.065	sp	Q9BZQ8	NIBAN_HUMAN	Protein Niban OS=Homo sapiens GN=FAM129A PE=1 SV=1	HUMAN	4
575	7.94	8.09	25.2	19.09	11.02	tr	A0A087WYS1	A0A087WYS1_HUMAN	UTP--glucose-1-phosphate uridylyltransferase OS=Homo sapiens GN=UGP2 PE=1 SV=1	HUMAN	5
576	7.94	8.07	13.88	9.756	9.756	tr	F2Z2V0	F2Z2V0_HUMAN	Copine-1 (Fragment) OS=Homo sapiens GN=CPNE1 PE=1 SV=1	HUMAN	5
577	7.9	8.14	8.28	6.992	6.072	tr	G3V1R5	G3V1R5_HUMAN	Nardilysin OS=Homo sapiens GN=NRDC PE=1 SV=1	HUMAN	6
578	7.88	7.99	16.93	14.91	9.783	sp	Q14166	TTL12_HUMAN	Tubulin--tyrosine ligase-like protein 12 OS=Homo sapiens GN=TTLL12 PE=1 SV=2	HUMAN	5
579	7.86	7.93	57.58	49.24	43.18	sp	P25398	RS12_HUMAN	40S ribosomal protein S12 OS=Homo sapiens GN=RPS12 PE=1 SV=3	HUMAN	4
580	7.8	7.86	30.7	25.88	21.49	tr	A0A0A6YYL6	A0A0A6YYL6_HUMAN	Protein RPL17-C18orf32 OS=Homo sapiens GN=RPL17-C18orf32 PE=3 SV=1	HUMAN	4
581	7.79	7.94	15.73	13.15	11.5	tr	A0A0A0MT83	A0A0A0MT83_HUMAN	Isovaleryl-CoA dehydrogenase, mitochondrial OS=Homo sapiens GN=IVD PE=1 SV=1	HUMAN	4
582	7.75	12.81	19.52	14.73	13.08	sp	Q9NZN4	EHD2_HUMAN	EH domain-containing protein 2 OS=Homo sapiens GN=EHD2 PE=1 SV=2	HUMAN	8
583	7.71	7.81	7.871	7.871	5.456	sp	Q14126	DSG2_HUMAN	Desmoglein-2 OS=Homo sapiens GN=DSG2 PE=1 SV=2	HUMAN	4
584	7.7	7.74	16.91	16.91	16.91	tr	J3QT28	J3QT28_HUMAN	Mitotic checkpoint protein BUB3 (Fragment) OS=Homo sapiens GN=BUB3 PE=1 SV=1	HUMAN	4
585	7.68	7.72	13.25	8.916	8.916	sp	P05543	THBG_HUMAN	Thyroxine-binding globulin OS=Homo sapiens GN=SERPINA7 PE=1 SV=2	HUMAN	4
586	7.67	7.87	10.91	7.314	7.314	sp	Q8N271	PROM2_HUMAN	Prominin-2 OS=Homo sapiens GN=PROM2 PE=1 SV=1	HUMAN	5
587	7.65	7.69	9.76	7.638	7.638	sp	P23246	SFPQ_HUMAN	Splicing factor, proline- and glutamine-rich OS=Homo sapiens GN=SFPQ PE=1 SV=2	HUMAN	4
588	7.64	7.68	16.92	12.92	12.92	sp	Q13347	EIF3I_HUMAN	Eukaryotic translation initiation factor 3 subunit I OS=Homo sapiens GN=EIF3I PE=1 SV=1	HUMAN	4
589	7.62	7.72	43.38	34.56	18.75	sp	P47756-2	CAPZB_HUMAN	Isoform 2 of F-actin-capping protein subunit beta OS=Homo sapiens GN=CAPZB	HUMAN	4
590	7.62	7.71	21.92	18.36	12.6	sp	P78310	CXAR_HUMAN	Coxsackievirus and adenovirus receptor OS=Homo sapiens GN=CXADR PE=1 SV=1	HUMAN	4
591	7.61	7.69	12.47	8.63	7.26	tr	A0A087X0X3	A0A087X0X3_HUMAN	Heterogeneous nuclear ribonucleoprotein M OS=Homo sapiens GN=HNRNPM PE=1 SV=1	HUMAN	5
592	7.6	7.68	9.72	7.103	4.86	sp	Q13308	PTK7_HUMAN	Inactive tyrosine-protein kinase 7 OS=Homo sapiens GN=PTK7 PE=1 SV=2	HUMAN	4
593	7.57	7.64	29.84	24.03	20.93	sp	O95336	6PGL_HUMAN	6-phosphogluconolactonase OS=Homo sapiens GN=PGLS PE=1 SV=2	HUMAN	4
594	7.56	7.61	27.71	27.41	27.41	sp	P29966	MARCS_HUMAN	Myristoylated alanine-rich C-kinase substrate OS=Homo sapiens GN=MARCKS PE=1 SV=4	HUMAN	5
595	7.56	42.25	52	49.78	49.56	sp	Q13509	TBB3_HUMAN	Tubulin beta-3 chain OS=Homo sapiens GN=TUBB3 PE=1 SV=2	HUMAN	47
596	7.53	7.67	9.383	7.909	6.836	tr	H3BQZ7	H3BQZ7_HUMAN	HCG2044799 OS=Homo sapiens GN=HNRNPUL2-BSCL2 PE=4 SV=1	HUMAN	5
597	7.52	7.59	14.78	14.78	14.78	sp	P48426	PI42A_HUMAN	Phosphatidylinositol 5-phosphate 4-kinase type-2 alpha OS=Homo sapiens GN=PIP4K2A PE=1 SV=2	HUMAN	5
598	7.51	7.73	10.24	5.543	2.998	tr	G3V1L9	G3V1L9_HUMAN	Tight junction protein 1 (Zona occludens 1), isoform CRA_a OS=Homo sapiens GN=TJP1 PE=1 SV=1	HUMAN	4
599	7.48	7.97	10.83	6.958	5.467	sp	O94832	MYO1D_HUMAN	Unconventional myosin-Id OS=Homo sapiens GN=MYO1D PE=1 SV=2	HUMAN	6
600	7.45	7.66	15.86	15.67	9.478	sp	P05091	ALDH2_HUMAN	Aldehyde dehydrogenase, mitochondrial OS=Homo sapiens GN=ALDH2 PE=1 SV=2	HUMAN	4
601	7.44	8.75	11.28	11.28	8.964	tr	A0A0D9SG12	A0A0D9SG12_HUMAN	ATP-dependent RNA helicase DDX3X OS=Homo sapiens GN=DDX3X PE=1 SV=1	HUMAN	5
602	7.43	7.58	26.58	26.13	22.52	tr	A0A0C4DFU2	A0A0C4DFU2_HUMAN	Superoxide dismutase OS=Homo sapiens GN=SOD2 PE=1 SV=1	HUMAN	4
603	7.41	7.46	18.53	12.06	12.06	sp	P25685	DNJB1_HUMAN	DnaJ homolog subfamily B member 1 OS=Homo sapiens GN=DNAJB1 PE=1 SV=4	HUMAN	4
604	7.36	7.43	12.14	9.105	7.739	tr	C9J406	C9J406_HUMAN	MICOS complex subunit MIC60 OS=Homo sapiens GN=IMMT PE=1 SV=1	HUMAN	4
605	7.3	7.41	13.17	7.459	6.294	sp	P45974	UBP5_HUMAN	Ubiquitin carboxyl-terminal hydrolase 5 OS=Homo sapiens GN=USP5 PE=1 SV=2	HUMAN	4
606	7.3	7.35	37.75	31.13	26.49	sp	P62277	RS13_HUMAN	40S ribosomal protein S13 OS=Homo sapiens GN=RPS13 PE=1 SV=2	HUMAN	4
607	7.29	7.41	21.83	21.83	21.83	tr	G3V5Z7	G3V5Z7_HUMAN	Proteasome subunit alpha type OS=Homo sapiens GN=PSMA6 PE=1 SV=1	HUMAN	6
608	7.27	7.31	11.83	8.752	8.752	sp	P38606	VATA_HUMAN	V-type proton ATPase catalytic subunit A OS=Homo sapiens GN=ATP6V1A PE=1 SV=2	HUMAN	4
609	7.27	7.39	28.31	26.47	19.85	tr	J3KR44	J3KR44_HUMAN	Ubiquitin thioesterase OS=Homo sapiens GN=OTUB1 PE=1 SV=2	HUMAN	4
610	7.25	7.29	13.94	12.61	12.61	sp	Q13418	ILK_HUMAN	Integrin-linked protein kinase OS=Homo sapiens GN=ILK PE=1 SV=2	HUMAN	4
611	7.25	7.35	6.152	5.469	4.492	tr	C9J6P4	C9J6P4_HUMAN	Zinc finger CCCH-type antiviral protein 1 OS=Homo sapiens GN=ZC3HAV1 PE=1 SV=1	HUMAN	4
612	7.24	7.32	12.73	10.91	9.273	tr	H7BY55	H7BY55_HUMAN	Complement decay-accelerating factor OS=Homo sapiens GN=CD55 PE=1 SV=2	HUMAN	4
613	7.23	7.27	44.35	44.35	44.35	sp	P62854	RS26_HUMAN	40S ribosomal protein S26 OS=Homo sapiens GN=RPS26 PE=1 SV=3	HUMAN	4
614	7.22	7.36	9.901	6.271	5.033	sp	P55011	S12A2_HUMAN	Solute carrier family 12 member 2 OS=Homo sapiens GN=SLC12A2 PE=1 SV=1	HUMAN	5
615	7.16	7.19	31.85	31.85	31.85	sp	P09382	LEG1_HUMAN	Galectin-1 OS=Homo sapiens GN=LGALS1 PE=1 SV=2	HUMAN	4
616	7.11	7.15	11.68	8.394	8.394	sp	O15371	EIF3D_HUMAN	Eukaryotic translation initiation factor 3 subunit D OS=Homo sapiens GN=EIF3D PE=1 SV=1	HUMAN	4
617	7.11	7.17	33.98	28.16	24.76	sp	P11234	RALB_HUMAN	Ras-related protein Ral-B OS=Homo sapiens GN=RALB PE=1 SV=1	HUMAN	5
618	7.08	7.11	17.03	13.87	13.87	sp	Q5VW32	BROX_HUMAN	BRO1 domain-containing protein BROX OS=Homo sapiens GN=BROX PE=1 SV=1	HUMAN	4
619	7.08	7.12	13.17	13.17	11.2	tr	A0A0A0MS54	A0A0A0MS54_HUMAN	cAMP-dependent protein kinase catalytic subunit beta OS=Homo sapiens GN=PRKACB PE=1 SV=1	HUMAN	4
620	7.03	7.08	12.01	10.57	8.781	sp	P00367	DHE3_HUMAN	Glutamate dehydrogenase 1, mitochondrial OS=Homo sapiens GN=GLUD1 PE=1 SV=2	HUMAN	4
621	7.03	7.07	32.24	28.04	26.64	sp	Q92882	OSTF1_HUMAN	Osteoclast-stimulating factor 1 OS=Homo sapiens GN=OSTF1 PE=1 SV=2	HUMAN	4
622	7.02	7.18	15.55	10.5	8.403	sp	P07384	CAN1_HUMAN	Calpain-1 catalytic subunit OS=Homo sapiens GN=CAPN1 PE=1 SV=1	HUMAN	5
623	7.02	11.85	46.38	37.68	30.92	sp	P61006	RAB8A_HUMAN	Ras-related protein Rab-8A OS=Homo sapiens GN=RAB8A PE=1 SV=1	HUMAN	7
624	7	7.08	51.75	51.75	46.49	tr	E5RI99	E5RI99_HUMAN	60S ribosomal protein L30 (Fragment) OS=Homo sapiens GN=RPL30 PE=1 SV=1	HUMAN	4
625	6.97	7.33	14.94	7.882	6.897	sp	P12956	XRCC6_HUMAN	X-ray repair cross-complementing protein 6 OS=Homo sapiens GN=XRCC6 PE=1 SV=2	HUMAN	4
626	6.97	9.5	22.14	18	12.41	sp	P38919	IF4A3_HUMAN	Eukaryotic initiation factor 4A-III OS=Homo sapiens GN=EIF4A3 PE=1 SV=4	HUMAN	4
627	6.97	7.07	21.29	21.29	21.29	sp	P62753	RS6_HUMAN	40S ribosomal protein S6 OS=Homo sapiens GN=RPS6 PE=1 SV=1	HUMAN	5
628	6.95	7.02	10.85	9.769	5.02	sp	O00469	PLOD2_HUMAN	Procollagen-lysine,2-oxoglutarate 5-dioxygenase 2 OS=Homo sapiens GN=PLOD2 PE=1 SV=2	HUMAN	3
629	6.92	7.07	25.82	15.93	15.93	sp	P53990	IST1_HUMAN	IST1 homolog OS=Homo sapiens GN=IST1 PE=1 SV=1	HUMAN	5
630	6.92	6.95	37.96	32.12	32.12	sp	Q7Z5G4	GOGA7_HUMAN	Golgin subfamily A member 7 OS=Homo sapiens GN=GOLGA7 PE=1 SV=2	HUMAN	4
631	6.92	7.04	10.12	8.78	6.101	sp	Q8NEM2	SHCBP_HUMAN	SHC SH2 domain-binding protein 1 OS=Homo sapiens GN=SHCBP1 PE=1 SV=3	HUMAN	4
632	6.91	7.39	26.55	19.03	10.84	sp	P48735	IDHP_HUMAN	Isocitrate dehydrogenase [NADP], mitochondrial OS=Homo sapiens GN=IDH2 PE=1 SV=2	HUMAN	4
633	6.9	7.36	12.45	8.538	8.538	tr	B1AHB1	B1AHB1_HUMAN	DNA helicase OS=Homo sapiens GN=MCM5 PE=1 SV=1	HUMAN	5
634	6.89	7.05	22.38	19.06	10.5	sp	P55263	ADK_HUMAN	Adenosine kinase OS=Homo sapiens GN=ADK PE=1 SV=2	HUMAN	4
635	6.88	6.92	19.83	13.69	13.69	sp	O14745	NHRF1_HUMAN	Na(+)/H(+) exchange regulatory cofactor NHE-RF1 OS=Homo sapiens GN=SLC9A3R1 PE=1 SV=4	HUMAN	4
636	6.87	9.12	18.75	17.31	9.856	sp	Q15323	K1H1_HUMAN	Keratin, type I cuticular Ha1 OS=Homo sapiens GN=KRT31 PE=1 SV=3	HUMAN	4
637	6.84	6.87	32.59	32.59	32.59	sp	P08708	RS17_HUMAN	40S ribosomal protein S17 OS=Homo sapiens GN=RPS17 PE=1 SV=2	HUMAN	4
638	6.82	6.93	8.314	6.834	3.986	tr	E9PPJ0	E9PPJ0_HUMAN	Splicing factor 3B subunit 2 OS=Homo sapiens GN=SF3B2 PE=1 SV=1	HUMAN	3
639	6.8	6.84	22.84	14.42	12.74	tr	J3KQ32	J3KQ32_HUMAN	Obg-like ATPase 1 OS=Homo sapiens GN=OLA1 PE=1 SV=1	HUMAN	4
640	6.78	6.82	19.86	19.86	13.01	sp	Q14165	MLEC_HUMAN	Malectin OS=Homo sapiens GN=MLEC PE=1 SV=1	HUMAN	3
641	6.75	6.83	15.51	14.83	9.213	sp	P60228	EIF3E_HUMAN	Eukaryotic translation initiation factor 3 subunit E OS=Homo sapiens GN=EIF3E PE=1 SV=1	HUMAN	5
642	6.73	6.76	34.81	34.81	34.81	sp	P10124	SRGN_HUMAN	Serglycin OS=Homo sapiens GN=SRGN PE=1 SV=3	HUMAN	5
643	6.72	6.75	15.16	12.42	12.42	sp	Q96KP4	CNDP2_HUMAN	Cytosolic non-specific dipeptidase OS=Homo sapiens GN=CNDP2 PE=1 SV=2	HUMAN	4
644	6.7	6.73	17.95	12.5	12.5	sp	P62191	PRS4_HUMAN	26S protease regulatory subunit 4 OS=Homo sapiens GN=PSMC1 PE=1 SV=1	HUMAN	4
645	6.7	6.81	15.52	15.52	10.92	sp	Q9P258	RCC2_HUMAN	Protein RCC2 OS=Homo sapiens GN=RCC2 PE=1 SV=2	HUMAN	4
646	6.68	6.78	28.69	27	18.99	sp	Q9ULC3	RAB23_HUMAN	Ras-related protein Rab-23 OS=Homo sapiens GN=RAB23 PE=1 SV=1	HUMAN	4
647	6.67	6.74	13.07	7.563	4.015	sp	O14980	XPO1_HUMAN	Exportin-1 OS=Homo sapiens GN=XPO1 PE=1 SV=1	HUMAN	4
648	6.63	6.65	8.153	5.377	4.423	sp	O14617	AP3D1_HUMAN	AP-3 complex subunit delta-1 OS=Homo sapiens GN=AP3D1 PE=1 SV=1	HUMAN	3
649	6.62	11.02	27.92	21	12.89	sp	Q7L1Q6	BZW1_HUMAN	Basic leucine zipper and W2 domain-containing protein 1 OS=Homo sapiens GN=BZW1 PE=1 SV=1	HUMAN	6
650	6.57	6.59	12.52	10.57	9.393	sp	P04746	AMYP_HUMAN	Pancreatic alpha-amylase OS=Homo sapiens GN=AMY2A PE=1 SV=2	HUMAN	4
651	6.57	6.59	25.81	25.81	21.29	tr	C9J0K6	C9J0K6_HUMAN	Sorcin OS=Homo sapiens GN=SRI PE=1 SV=1	HUMAN	4
652	6.55	6.63	44.21	44.21	44.21	tr	A0A087X2D0	A0A087X2D0_HUMAN	Serine/arginine-rich-splicing factor 3 OS=Homo sapiens GN=SRSF3 PE=1 SV=1	HUMAN	4
653	6.54	6.56	10.94	10.02	10.02	sp	Q16643	DREB_HUMAN	Drebrin OS=Homo sapiens GN=DBN1 PE=1 SV=4	HUMAN	4
654	6.51	6.58	45.77	45.07	39.44	sp	Q14019	COTL1_HUMAN	Coactosin-like protein OS=Homo sapiens GN=COTL1 PE=1 SV=3	HUMAN	4
655	6.5	6.57	22.99	18.01	18.01	sp	P30040	ERP29_HUMAN	Endoplasmic reticulum resident protein 29 OS=Homo sapiens GN=ERP29 PE=1 SV=4	HUMAN	4
656	6.48	6.52	50.98	50	32.35	sp	P61604	CH10_HUMAN	10 kDa heat shock protein, mitochondrial OS=Homo sapiens GN=HSPE1 PE=1 SV=2	HUMAN	3
657	6.46	6.5	9.929	9.929	9.929	tr	B7Z7P8	B7Z7P8_HUMAN	Eukaryotic peptide chain release factor subunit 1 OS=Homo sapiens GN=ETF1 PE=1 SV=1	HUMAN	4
658	6.44	6.47	13.02	13.02	8.894	sp	P13489	RINI_HUMAN	Ribonuclease inhibitor OS=Homo sapiens GN=RNH1 PE=1 SV=2	HUMAN	4
659	6.41	6.43	21.99	21.99	15.35	sp	P78417	GSTO1_HUMAN	Glutathione S-transferase omega-1 OS=Homo sapiens GN=GSTO1 PE=1 SV=2	HUMAN	3
660	6.41	6.43	8.224	5.421	3.925	tr	B7ZM87	B7ZM87_HUMAN	SLIT-ROBO Rho GTPase-activating protein 2 OS=Homo sapiens GN=SRGAP2 PE=1 SV=1	HUMAN	3
661	6.39	6.41	10.59	7.29	5.777	sp	Q02809	PLOD1_HUMAN	Procollagen-lysine,2-oxoglutarate 5-dioxygenase 1 OS=Homo sapiens GN=PLOD1 PE=1 SV=2	HUMAN	3
662	6.37	6.38	18.63	18.63	15.59	sp	P28074	PSB5_HUMAN	Proteasome subunit beta type-5 OS=Homo sapiens GN=PSMB5 PE=1 SV=3	HUMAN	3
663	6.37	6.39	10.82	8.83	7.285	sp	P36957	ODO2_HUMAN	Dihydrolipoyllysine-residue succinyltransferase component of 2-oxoglutarate dehydrogenase complex, mitochondrial OS=Homo sapiens GN=DLST PE=1 SV=4	HUMAN	3
664	6.36	6.38	20.18	20.18	14.76	tr	R4GMT0	R4GMT0_HUMAN	Alpha-centractin OS=Homo sapiens GN=ACTR1A PE=1 SV=1	HUMAN	4
665	6.33	6.35	53.06	53.06	45.92	sp	P04080	CYTB_HUMAN	Cystatin-B OS=Homo sapiens GN=CSTB PE=1 SV=2	HUMAN	3
666	6.33	6.4	7.403	3.569	3.106	tr	E9PGM1	E9PGM1_HUMAN	Eukaryotic translation initiation factor 4 gamma 1 OS=Homo sapiens GN=EIF4G1 PE=1 SV=1	HUMAN	4
667	6.31	6.4	12.06	10.4	8.524	tr	B7ZKQ9	B7ZKQ9_HUMAN	SCARB1 protein OS=Homo sapiens GN=SCARB1 PE=1 SV=1	HUMAN	4
668	6.3	6.32	24.57	19.72	14.53	sp	P00491	PNPH_HUMAN	Purine nucleoside phosphorylase OS=Homo sapiens GN=PNP PE=1 SV=2	HUMAN	3
669	6.3	6.32	34.47	25.73	16.99	tr	H0YD13	H0YD13_HUMAN	CD44 antigen OS=Homo sapiens GN=CD44 PE=1 SV=2	HUMAN	4
670	6.28	6.3	23.46	20.06	15.12	sp	Q9NUQ9	FA49B_HUMAN	Protein FAM49B OS=Homo sapiens GN=FAM49B PE=1 SV=1	HUMAN	3
671	6.27	6.36	26.15	25.64	21.54	tr	H0YEN5	H0YEN5_HUMAN	40S ribosomal protein S2 (Fragment) OS=Homo sapiens GN=RPS2 PE=1 SV=1	HUMAN	5
672	6.24	6.25	28.23	20.41	18.03	sp	P06748	NPM_HUMAN	Nucleophosmin OS=Homo sapiens GN=NPM1 PE=1 SV=2	HUMAN	6
673	6.21	6.26	9	6.111	4.667	sp	Q00653	NFKB2_HUMAN	Nuclear factor NF-kappa-B p100 subunit OS=Homo sapiens GN=NFKB2 PE=1 SV=4	HUMAN	3
674	6.21	8.26	21.07	18.13	14.13	sp	Q99733	NP1L4_HUMAN	Nucleosome assembly protein 1-like 4 OS=Homo sapiens GN=NAP1L4 PE=1 SV=1	HUMAN	4
675	6.2	6.27	22.22	11.11	8.889	sp	P05198	IF2A_HUMAN	Eukaryotic translation initiation factor 2 subunit 1 OS=Homo sapiens GN=EIF2S1 PE=1 SV=3	HUMAN	3
676	6.16	6.26	48.89	42.22	42.22	sp	Q01469	FABP5_HUMAN	Fatty acid-binding protein, epidermal OS=Homo sapiens GN=FABP5 PE=1 SV=3	HUMAN	4
677	6.16	6.17	9.307	7.723	6.535	sp	Q9UHG3	PCYOX_HUMAN	Prenylcysteine oxidase 1 OS=Homo sapiens GN=PCYOX1 PE=1 SV=3	HUMAN	3
678	6.16	6.23	15.98	11.7	7.414	tr	B0QY89	B0QY89_HUMAN	Eukaryotic translation initiation factor 3 subunit L OS=Homo sapiens GN=EIF3L PE=1 SV=1	HUMAN	4
679	6.14	6.14	15.85	12.84	10.11	sp	P50213	IDH3A_HUMAN	Isocitrate dehydrogenase [NAD] subunit alpha, mitochondrial OS=Homo sapiens GN=IDH3A PE=1 SV=1	HUMAN	3
680	6.12	6.13	24.82	17.63	17.63	tr	K7ELJ7	K7ELJ7_HUMAN	Calpain small subunit 1 OS=Homo sapiens GN=CAPNS1 PE=1 SV=1	HUMAN	3
681	6.1	6.11	24.2	20.06	14.97	sp	Q9P287	BCCIP_HUMAN	BRCA2 and CDKN1A-interacting protein OS=Homo sapiens GN=BCCIP PE=1 SV=1	HUMAN	3
682	6.09	6.1	18.64	10.5	10.5	sp	P12277	KCRB_HUMAN	Creatine kinase B-type OS=Homo sapiens GN=CKB PE=1 SV=1	HUMAN	3
683	6.09	6.1	33.16	30	25.26	tr	J3QQ67	J3QQ67_HUMAN	60S ribosomal protein L18 (Fragment) OS=Homo sapiens GN=RPL18 PE=1 SV=1	HUMAN	5
684	6.08	6.12	13.79	11.82	7.635	sp	Q9BS26	ERP44_HUMAN	Endoplasmic reticulum resident protein 44 OS=Homo sapiens GN=ERP44 PE=1 SV=1	HUMAN	3
685	6.07	6.08	36.15	30	30	tr	E9PR17	E9PR17_HUMAN	CD59 glycoprotein OS=Homo sapiens GN=CD59 PE=1 SV=1	HUMAN	4
686	6.06	6.18	9.375	7.386	4.451	tr	A0A087WW77	A0A087WW77_HUMAN	Lethal(2) giant larvae protein homolog 1 OS=Homo sapiens GN=LLGL1 PE=1 SV=1	HUMAN	3
687	6.05	6.11	18.61	12.9	8.933	sp	P39023	RL3_HUMAN	60S ribosomal protein L3 OS=Homo sapiens GN=RPL3 PE=1 SV=2	HUMAN	4
688	6.04	6.04	32.86	22.54	16.9	sp	P48047	ATPO_HUMAN	ATP synthase subunit O, mitochondrial OS=Homo sapiens GN=ATP5O PE=1 SV=1	HUMAN	3
689	6.04	6.11	11.61	10.48	7.097	sp	Q03252	LMNB2_HUMAN	Lamin-B2 OS=Homo sapiens GN=LMNB2 PE=1 SV=4	HUMAN	4
690	6.03	6.04	11.33	9.36	9.36	sp	Q9BT78	CSN4_HUMAN	COP9 signalosome complex subunit 4 OS=Homo sapiens GN=COPS4 PE=1 SV=1	HUMAN	3
691	6.02	6.03	11.56	10.98	10.98	sp	O75477	ERLN1_HUMAN	Erlin-1 OS=Homo sapiens GN=ERLIN1 PE=1 SV=1	HUMAN	3
692	6.02	6.02	22.26	15.28	15.28	sp	P00387	NB5R3_HUMAN	NADH-cytochrome b5 reductase 3 OS=Homo sapiens GN=CYB5R3 PE=1 SV=3	HUMAN	3
693	6.02	6.02	10.09	7.748	7.748	sp	Q9Y625	GPC6_HUMAN	Glypican-6 OS=Homo sapiens GN=GPC6 PE=1 SV=1	HUMAN	3
694	6.01	6.02	18.16	10.11	10.11	sp	P18031	PTN1_HUMAN	Tyrosine-protein phosphatase non-receptor type 1 OS=Homo sapiens GN=PTPN1 PE=1 SV=1	HUMAN	3
695	6.01	6.02	24.66	24.2	19.18	sp	P49755	TMEDA_HUMAN	Transmembrane emp24 domain-containing protein 10 OS=Homo sapiens GN=TMED10 PE=1 SV=2	HUMAN	5
696	6.01	6.01	23.11	17.92	17.92	sp	P61019	RAB2A_HUMAN	Ras-related protein Rab-2A OS=Homo sapiens GN=RAB2A PE=1 SV=1	HUMAN	3
697	6.01	6.01	29.45	16.5	16.5	sp	P67775	PP2AA_HUMAN	Serine/threonine-protein phosphatase 2A catalytic subunit alpha isoform OS=Homo sapiens GN=PPP2CA PE=1 SV=1	HUMAN	3
698	6	6	19.09	19.09	19.09	sp	O15551	CLD3_HUMAN	Claudin-3 OS=Homo sapiens GN=CLDN3 PE=1 SV=1	HUMAN	3
699	6	6	13.11	13.11	13.11	sp	P00742	FA10_HUMAN	Coagulation factor X OS=Homo sapiens GN=F10 PE=1 SV=2	HUMAN	8
700	6	6	11.29	11.29	9.186	sp	P26022	PTX3_HUMAN	Pentraxin-related protein PTX3 OS=Homo sapiens GN=PTX3 PE=1 SV=3	HUMAN	3
701	6	6	35.53	26.97	26.97	sp	P61088	UBE2N_HUMAN	Ubiquitin-conjugating enzyme E2 N OS=Homo sapiens GN=UBE2N PE=1 SV=1	HUMAN	3
702	6	6	18.03	18.03	18.03	sp	P61225	RAP2B_HUMAN	Ras-related protein Rap-2b OS=Homo sapiens GN=RAP2B PE=1 SV=1	HUMAN	3
703	6	9.72	17.41	17.41	17.41	sp	P61981	1433G_HUMAN	14-3-3 protein gamma OS=Homo sapiens GN=YWHAG PE=1 SV=2	HUMAN	6
704	6	6	17.61	17.61	15.52	sp	Q03405	UPAR_HUMAN	Urokinase plasminogen activator surface receptor OS=Homo sapiens GN=PLAUR PE=1 SV=1	HUMAN	3
705	6	6	7.078	5.12	5.12	sp	Q14515	SPRL1_HUMAN	SPARC-like protein 1 OS=Homo sapiens GN=SPARCL1 PE=1 SV=2	HUMAN	4
706	6	6	11.21	9.011	9.011	sp	Q92485	ASM3B_HUMAN	Acid sphingomyelinase-like phosphodiesterase 3b OS=Homo sapiens GN=SMPDL3B PE=1 SV=2	HUMAN	3
707	6	6	18.98	15.69	15.69	sp	Q9H0E2	TOLIP_HUMAN	Toll-interacting protein OS=Homo sapiens GN=TOLLIP PE=1 SV=1	HUMAN	3
708	6	6	24.1	18.88	11.24	sp	Q9P0L0	VAPA_HUMAN	Vesicle-associated membrane protein-associated protein A OS=Homo sapiens GN=VAPA PE=1 SV=3	HUMAN	3
709	6	6	33.66	32.67	32.67	tr	C9JFR7	C9JFR7_HUMAN	Cytochrome c (Fragment) OS=Homo sapiens GN=CYCS PE=1 SV=1	HUMAN	3
710	6	6	35.43	35.43	35.43	tr	E5RJG5	E5RJG5_HUMAN	Zinc transporter ZIP14 (Fragment) OS=Homo sapiens GN=SLC39A14 PE=1 SV=1	HUMAN	3
711	6	6	37.1	28.23	28.23	tr	E7EPB3	E7EPB3_HUMAN	60S ribosomal protein L14 OS=Homo sapiens GN=RPL14 PE=1 SV=1	HUMAN	3
712	6	6	14.33	14.33	14.33	tr	K7ENG2	K7ENG2_HUMAN	Splicing factor U2AF 65 kDa subunit OS=Homo sapiens GN=U2AF2 PE=1 SV=1	HUMAN	3
713	6	6	26.32	26.32	26.32	tr	K7ERI7	K7ERI7_HUMAN	60S ribosomal protein L22 OS=Homo sapiens GN=RPL22 PE=1 SV=1	HUMAN	3
714	5.95	6.04	10.7	7.317	4.743	sp	P08582	TRFM_HUMAN	Melanotransferrin OS=Homo sapiens GN=MELTF PE=1 SV=2	HUMAN	3
715	5.94	5.98	29.26	25.53	14.36	tr	E7ES08	E7ES08_HUMAN	High mobility group protein B3 (Fragment) OS=Homo sapiens GN=HMGB3 PE=1 SV=1	HUMAN	3
716	5.93	6	35.96	35.96	24.72	sp	Q03135	CAV1_HUMAN	Caveolin-1 OS=Homo sapiens GN=CAV1 PE=1 SV=4	HUMAN	3
717	5.92	5.96	9.694	5.23	5.23	sp	P22223-2	CADH3_HUMAN	Isoform 2 of Cadherin-3 OS=Homo sapiens GN=CDH3	HUMAN	3
718	5.92	6.09	8.534	5.543	4.449	sp	Q5VZK9	CARL1_HUMAN	F-actin-uncapping protein LRRC16A OS=Homo sapiens GN=CARMIL1 PE=1 SV=1	HUMAN	4
719	5.92	6.07	11.86	9.98	2.273	sp	Q9NSE4	SYIM_HUMAN	Isoleucine--tRNA ligase, mitochondrial OS=Homo sapiens GN=IARS2 PE=1 SV=2	HUMAN	2
720	5.88	5.97	29.5	23.29	13.35	sp	Q9H9B4	SFXN1_HUMAN	Sideroflexin-1 OS=Homo sapiens GN=SFXN1 PE=1 SV=4	HUMAN	4
721	5.88	5.96	25.63	16.81	16.81	tr	F5GX11	F5GX11_HUMAN	Proteasome endopeptidase complex OS=Homo sapiens GN=PSMA1 PE=1 SV=1	HUMAN	4
722	5.86	5.89	8.228	6.54	6.54	sp	P48637	GSHB_HUMAN	Glutathione synthetase OS=Homo sapiens GN=GSS PE=1 SV=1	HUMAN	3
723	5.85	5.89	20.66	20.66	20.66	tr	J3KT86	J3KT86_HUMAN	Aurora kinase B (Fragment) OS=Homo sapiens GN=AURKB PE=1 SV=1	HUMAN	4
724	5.81	5.87	10.57	8.459	8.459	tr	A0A087WXS7	A0A087WXS7_HUMAN	ATPase ASNA1 OS=Homo sapiens GN=ASNA1 PE=1 SV=1	HUMAN	3
725	5.8	7.91	26.22	26.22	24	sp	P24534	EF1B_HUMAN	Elongation factor 1-beta OS=Homo sapiens GN=EEF1B2 PE=1 SV=3	HUMAN	5
726	5.8	5.91	11.09	7.796	6.597	sp	Q86UX7	URP2_HUMAN	Fermitin family homolog 3 OS=Homo sapiens GN=FERMT3 PE=1 SV=1	HUMAN	4
727	5.78	5.86	19.27	14.37	12.54	sp	O75436	VP26A_HUMAN	Vacuolar protein sorting-associated protein 26A OS=Homo sapiens GN=VPS26A PE=1 SV=2	HUMAN	3
728	5.75	5.83	5.511	4.188	3.6	tr	A0A0U1RR20	A0A0U1RR20_HUMAN	Proteoglycan 4 OS=Homo sapiens GN=PRG4 PE=1 SV=1	HUMAN	4
729	5.72	5.79	12.42	7.816	7.816	sp	P05546	HEP2_HUMAN	Heparin cofactor 2 OS=Homo sapiens GN=SERPIND1 PE=1 SV=3	HUMAN	6
730	5.71	16.25	32.49	26.55	25.71	sp	P63096	GNAI1_HUMAN	Guanine nucleotide-binding protein G(i) subunit alpha-1 OS=Homo sapiens GN=GNAI1 PE=1 SV=2	HUMAN	8
731	5.7	5.86	36.08	36.08	24.68	sp	P62280	RS11_HUMAN	40S ribosomal protein S11 OS=Homo sapiens GN=RPS11 PE=1 SV=3	HUMAN	3
732	5.7	5.89	10.88	4.495	2.997	tr	A0A024R4E5	A0A024R4E5_HUMAN	High density lipoprotein binding protein (Vigilin), isoform CRA_a OS=Homo sapiens GN=HDLBP PE=1 SV=1	HUMAN	3
733	5.68	5.81	6.798	4.678	2.193	sp	Q6YHK3-2	CD109_HUMAN	Isoform 2 of CD109 antigen OS=Homo sapiens GN=CD109	HUMAN	3
734	5.67	5.76	5.318	5.318	5.318	sp	O15084	ANR28_HUMAN	Serine/threonine-protein phosphatase 6 regulatory ankyrin repeat subunit A OS=Homo sapiens GN=ANKRD28 PE=1 SV=5	HUMAN	4
735	5.67	5.76	34.83	34.83	17.98	tr	Q5SQT6	Q5SQT6_HUMAN	Inorganic pyrophosphatase OS=Homo sapiens GN=PPA1 PE=1 SV=1	HUMAN	3
736	5.65	5.72	20.07	20.07	14.13	sp	O95297	MPZL1_HUMAN	Myelin protein zero-like protein 1 OS=Homo sapiens GN=MPZL1 PE=1 SV=1	HUMAN	3
737	5.65	5.75	7.109	5.283	3.842	sp	Q96P70	IPO9_HUMAN	Importin-9 OS=Homo sapiens GN=IPO9 PE=1 SV=3	HUMAN	3
738	5.65	5.87	15.73	12.41	4.72	tr	H0Y2W2	H0Y2W2_HUMAN	ATPase family AAA domain-containing protein 3A (Fragment) OS=Homo sapiens GN=ATAD3A PE=1 SV=1	HUMAN	3
739	5.64	5.7	34.29	22.86	22.86	sp	P10599	THIO_HUMAN	Thioredoxin OS=Homo sapiens GN=TXN PE=1 SV=3	HUMAN	3
740	5.64	5.9	12.86	12.86	9.143	sp	P19784	CSK22_HUMAN	Casein kinase II subunit alpha' OS=Homo sapiens GN=CSNK2A2 PE=1 SV=1	HUMAN	3
741	5.62	5.83	13.64	7.674	4.263	sp	Q14566	MCM6_HUMAN	DNA replication licensing factor MCM6 OS=Homo sapiens GN=MCM6 PE=1 SV=1	HUMAN	3
742	5.61	5.69	1.981	1.386	1.012	sp	Q07954	LRP1_HUMAN	Prolow-density lipoprotein receptor-related protein 1 OS=Homo sapiens GN=LRP1 PE=1 SV=2	HUMAN	3
743	5.6	5.66	16.14	14.18	14.18	sp	P54727	RD23B_HUMAN	UV excision repair protein RAD23 homolog B OS=Homo sapiens GN=RAD23B PE=1 SV=1	HUMAN	3
744	5.6	5.84	8.167	5.016	1.543	sp	Q9NYU2	UGGG1_HUMAN	UDP-glucose:glycoprotein glucosyltransferase 1 OS=Homo sapiens GN=UGGT1 PE=1 SV=3	HUMAN	2
745	5.59	5.64	8.669	8.669	8.669	sp	Q08722	CD47_HUMAN	Leukocyte surface antigen CD47 OS=Homo sapiens GN=CD47 PE=1 SV=1	HUMAN	3
746	5.53	5.77	40.36	21.96	16.32	sp	P37837	TALDO_HUMAN	Transaldolase OS=Homo sapiens GN=TALDO1 PE=1 SV=2	HUMAN	5
747	5.52	5.64	14.98	11.79	2.358	sp	Q14393	GAS6_HUMAN	Growth arrest-specific protein 6 OS=Homo sapiens GN=GAS6 PE=1 SV=2	HUMAN	2
748	5.51	5.67	10.43	10.43	6.544	sp	Q9BR76	COR1B_HUMAN	Coronin-1B OS=Homo sapiens GN=CORO1B PE=1 SV=1	HUMAN	3
749	5.51	5.59	13.46	11.78	9.856	tr	E9PC52	E9PC52_HUMAN	Histone-binding protein RBBP7 OS=Homo sapiens GN=RBBP7 PE=1 SV=1	HUMAN	4
750	5.51	5.59	16.61	16.61	12.55	tr	Q5T370	Q5T370_HUMAN	Arrestin domain-containing protein 1 (Fragment) OS=Homo sapiens GN=ARRDC1 PE=1 SV=1	HUMAN	3
751	5.5	5.58	8.211	5.474	3.263	sp	Q76M96	CCD80_HUMAN	Coiled-coil domain-containing protein 80 OS=Homo sapiens GN=CCDC80 PE=1 SV=1	HUMAN	3
752	5.48	5.54	14.69	14.69	14.69	sp	Q9HBH0	RHOF_HUMAN	Rho-related GTP-binding protein RhoF OS=Homo sapiens GN=RHOF PE=1 SV=1	HUMAN	3
753	5.47	5.54	5.894	5.894	3.802	sp	A0AVT1	UBA6_HUMAN	Ubiquitin-like modifier-activating enzyme 6 OS=Homo sapiens GN=UBA6 PE=1 SV=1	HUMAN	3
754	5.47	5.64	36.7	28.9	16.51	sp	P00492	HPRT_HUMAN	Hypoxanthine-guanine phosphoribosyltransferase OS=Homo sapiens GN=HPRT1 PE=1 SV=2	HUMAN	3
755	5.47	5.52	5.74	5.74	5.74	tr	D6RAR4	D6RAR4_HUMAN	Hepatocyte growth factor activator OS=Homo sapiens GN=HGFAC PE=1 SV=1	HUMAN	3
756	5.46	5.54	15	10.95	10.95	tr	G3V1L6	G3V1L6_HUMAN	Chromosome 20 open reading frame 42, isoform CRA_c OS=Homo sapiens GN=FERMT1 PE=1 SV=1	HUMAN	4
757	5.44	5.49	31.75	31.75	31.75	sp	P62318	SMD3_HUMAN	Small nuclear ribonucleoprotein Sm D3 OS=Homo sapiens GN=SNRPD3 PE=1 SV=1	HUMAN	3
758	5.39	5.51	10.08	8.468	6.048	tr	H7C3P4	H7C3P4_HUMAN	N-acetylglucosamine-6-sulfatase OS=Homo sapiens GN=GNS PE=1 SV=1	HUMAN	3
759	5.38	5.47	10	10	10	sp	P50552	VASP_HUMAN	Vasodilator-stimulated phosphoprotein OS=Homo sapiens GN=VASP PE=1 SV=3	HUMAN	3
760	5.38	5.55	5.299	5.299	3.077	tr	H7C360	H7C360_HUMAN	Mitogen-activated protein kinase kinase kinase kinase 4 (Fragment) OS=Homo sapiens GN=MAP4K4 PE=1 SV=1	HUMAN	3
761	5.36	5.42	12.55	8.097	5.668	sp	P49189	AL9A1_HUMAN	4-trimethylaminobutyraldehyde dehydrogenase OS=Homo sapiens GN=ALDH9A1 PE=1 SV=3	HUMAN	3
762	5.36	5.42	28.81	28.81	18.08	tr	J3QRS3	J3QRS3_HUMAN	Myosin regulatory light chain 12A OS=Homo sapiens GN=MYL12A PE=1 SV=1	HUMAN	5
763	5.35	5.5	13.49	6.239	6.239	sp	Q15833	STXB2_HUMAN	Syntaxin-binding protein 2 OS=Homo sapiens GN=STXBP2 PE=1 SV=2	HUMAN	3
764	5.33	5.46	10.57	8.806	8.806	sp	P48444	COPD_HUMAN	Coatomer subunit delta OS=Homo sapiens GN=ARCN1 PE=1 SV=1	HUMAN	4
765	5.33	22.48	36.52	34.76	34.76	tr	A0A140T9B3	A0A140T9B3_HUMAN	HLA class I histocompatibility antigen, Cw-6 alpha chain OS=Homo sapiens GN=HLA-C PE=1 SV=1	HUMAN	13
766	5.3	5.47	11.33	11.33	7.649	sp	Q8IWA5	CTL2_HUMAN	Choline transporter-like protein 2 OS=Homo sapiens GN=SLC44A2 PE=1 SV=3	HUMAN	4
767	5.29	5.37	8.509	3.728	3.079	sp	Q01970	PLCB3_HUMAN	1-phosphatidylinositol 4,5-bisphosphate phosphodiesterase beta-3 OS=Homo sapiens GN=PLCB3 PE=1 SV=2	HUMAN	3
768	5.28	5.33	7.708	7.708	7.708	tr	E7ETB3	E7ETB3_HUMAN	Aspartyl aminopeptidase OS=Homo sapiens GN=DNPEP PE=1 SV=2	HUMAN	3
769	5.26	5.33	14.03	12.84	10.15	sp	O76003	GLRX3_HUMAN	Glutaredoxin-3 OS=Homo sapiens GN=GLRX3 PE=1 SV=2	HUMAN	3
770	5.25	5.38	8.677	8.677	4.338	sp	P00740	FA9_HUMAN	Coagulation factor IX OS=Homo sapiens GN=F9 PE=1 SV=2	HUMAN	3
771	5.25	5.31	22.45	19.18	15.92	sp	P56537	IF6_HUMAN	Eukaryotic translation initiation factor 6 OS=Homo sapiens GN=EIF6 PE=1 SV=1	HUMAN	3
772	5.25	5.31	8.709	6.086	3.778	tr	A0A087WW66	A0A087WW66_HUMAN	26S proteasome non-ATPase regulatory subunit 1 OS=Homo sapiens GN=PSMD1 PE=1 SV=1	HUMAN	3
773	5.25	5.33	13.35	8.367	8.367	tr	F6TLX2	F6TLX2_HUMAN	Glyoxalase domain-containing protein 4 OS=Homo sapiens GN=GLOD4 PE=1 SV=1	HUMAN	4
774	5.24	5.31	8.434	6.693	4.819	sp	O00391	QSOX1_HUMAN	Sulfhydryl oxidase 1 OS=Homo sapiens GN=QSOX1 PE=1 SV=3	HUMAN	4
775	5.22	5.28	10.07	8.608	7.326	sp	O15355	PPM1G_HUMAN	Protein phosphatase 1G OS=Homo sapiens GN=PPM1G PE=1 SV=1	HUMAN	3
776	5.2	5.48	31.96	26.29	22.16	tr	A0A024R4M0	A0A024R4M0_HUMAN	40S ribosomal protein S9 OS=Homo sapiens GN=RPS9 PE=1 SV=1	HUMAN	5
777	5.2	5.25	11.8	8.938	8.938	tr	W4VSQ9	W4VSQ9_HUMAN	Cdc42-interacting protein 4 OS=Homo sapiens GN=TRIP10 PE=1 SV=1	HUMAN	4
778	5.19	5.45	11.69	5.954	2.977	tr	D3DQV9	D3DQV9_HUMAN	Eukaryotic translation initiation factor 4 gamma 2 (Fragment) OS=Homo sapiens GN=EIF4G2 PE=1 SV=1	HUMAN	3
779	5.17	5.42	14.22	9.932	8.352	sp	P14384	CBPM_HUMAN	Carboxypeptidase M OS=Homo sapiens GN=CPM PE=1 SV=2	HUMAN	4
780	5.17	5.29	17.53	17.53	17.53	tr	F8VYN9	F8VYN9_HUMAN	ADP-ribosylation factor-like protein 1 OS=Homo sapiens GN=ARL1 PE=1 SV=1	HUMAN	3
781	5.16	5.26	11.9	11.9	9.138	sp	P51654	GPC3_HUMAN	Glypican-3 OS=Homo sapiens GN=GPC3 PE=1 SV=1	HUMAN	4
782	5.16	5.21	16.49	16.49	16.49	sp	Q9UL26	RB22A_HUMAN	Ras-related protein Rab-22A OS=Homo sapiens GN=RAB22A PE=1 SV=2	HUMAN	3
783	5.16	5.42	9.154	8.322	4.716	tr	A0A087WY96	A0A087WY96_HUMAN	Transporter OS=Homo sapiens GN=SLC6A6 PE=1 SV=1	HUMAN	3
784	5.14	5.23	8.202	6.404	4.045	sp	O95235	KI20A_HUMAN	Kinesin-like protein KIF20A OS=Homo sapiens GN=KIF20A PE=1 SV=1	HUMAN	3
785	5.13	5.22	12.98	12.98	7.973	sp	Q08629	TICN1_HUMAN	Testican-1 OS=Homo sapiens GN=SPOCK1 PE=1 SV=1	HUMAN	3
786	5.13	5.23	12.84	12.84	12.84	sp	Q13642-5	FHL1_HUMAN	Isoform 5 of Four and a half LIM domains protein 1 OS=Homo sapiens GN=FHL1	HUMAN	3
787	5.12	9.29	36.32	29.35	29.35	sp	Q15286	RAB35_HUMAN	Ras-related protein Rab-35 OS=Homo sapiens GN=RAB35 PE=1 SV=1	HUMAN	5
788	5.11	5.29	14.08	9.269	5.348	sp	P08243	ASNS_HUMAN	Asparagine synthetase [glutamine-hydrolyzing] OS=Homo sapiens GN=ASNS PE=1 SV=4	HUMAN	3
789	5.1	5.22	16.19	16.19	16.19	tr	Q5T9B7	Q5T9B7_HUMAN	Adenylate kinase isoenzyme 1 OS=Homo sapiens GN=AK1 PE=1 SV=1	HUMAN	3
790	5.08	5.12	10.26	10.26	10.26	sp	P19623	SPEE_HUMAN	Spermidine synthase OS=Homo sapiens GN=SRM PE=1 SV=1	HUMAN	3
791	5.08	5.25	16.92	12.58	6.941	sp	Q02818	NUCB1_HUMAN	Nucleobindin-1 OS=Homo sapiens GN=NUCB1 PE=1 SV=4	HUMAN	3
792	5.08	5.14	20.74	16.3	16.3	tr	F6RFD5	F6RFD5_HUMAN	Destrin OS=Homo sapiens GN=DSTN PE=1 SV=1	HUMAN	3
793	5.07	5.14	8.571	6.825	6.825	sp	Q14258	TRI25_HUMAN	E3 ubiquitin/ISG15 ligase TRIM25 OS=Homo sapiens GN=TRIM25 PE=1 SV=2	HUMAN	3
794	5.05	5.1	20.3	20.3	20.3	sp	P21964	COMT_HUMAN	Catechol O-methyltransferase OS=Homo sapiens GN=COMT PE=1 SV=2	HUMAN	3
795	5.05	5.25	5.887	1.478	1.284	sp	P78527	PRKDC_HUMAN	DNA-dependent protein kinase catalytic subunit OS=Homo sapiens GN=PRKDC PE=1 SV=3	HUMAN	5
796	5.03	20.58	28.48	19.04	17.72	sp	P35241-5	RADI_HUMAN	Isoform 5 of Radixin OS=Homo sapiens GN=RDX	HUMAN	15
797	5.01	11.99	27.04	21.94	20.15	tr	Q8NBY1	Q8NBY1_HUMAN	Serine/threonine-protein kinase 26 OS=Homo sapiens GN=STK26 PE=1 SV=1	HUMAN	7
798	4.99	5.06	20.11	8.967	8.967	tr	A0A1B0GUW4	A0A1B0GUW4_HUMAN	Acid ceramidase (Fragment) OS=Homo sapiens GN=ASAH1 PE=1 SV=1	HUMAN	3
799	4.96	5.12	6.752	6.752	5.305	sp	Q8NBJ5	GT251_HUMAN	Procollagen galactosyltransferase 1 OS=Homo sapiens GN=COLGALT1 PE=1 SV=1	HUMAN	3
800	4.94	4.99	22.4	22.4	22.4	sp	P62851	RS25_HUMAN	40S ribosomal protein S25 OS=Homo sapiens GN=RPS25 PE=1 SV=1	HUMAN	3
801	4.94	5.01	7.076	3.939	2.67	tr	A0A0A0MSK6	A0A0A0MSK6_HUMAN	Rho GTPase-activating protein 5 OS=Homo sapiens GN=ARHGAP5 PE=1 SV=1	HUMAN	3
802	4.92	5.02	8.074	4.237	2.158	tr	D6REX3	D6REX3_HUMAN	Protein transport protein Sec31A OS=Homo sapiens GN=SEC31A PE=1 SV=1	HUMAN	2
803	4.89	4.99	5.697	1.857	0.7869	sp	P12111	CO6A3_HUMAN	Collagen alpha-3(VI) chain OS=Homo sapiens GN=COL6A3 PE=1 SV=5	HUMAN	2
804	4.88	4.93	9.034	5.772	5.772	sp	Q13033	STRN3_HUMAN	Striatin-3 OS=Homo sapiens GN=STRN3 PE=1 SV=3	HUMAN	3
805	4.87	5.06	29.8	25.1	7.843	sp	P38117	ETFB_HUMAN	Electron transfer flavoprotein subunit beta OS=Homo sapiens GN=ETFB PE=1 SV=3	HUMAN	2
806	4.87	5.02	8.632	8.632	6.737	sp	Q9UBM7	DHCR7_HUMAN	7-dehydrocholesterol reductase OS=Homo sapiens GN=DHCR7 PE=1 SV=1	HUMAN	3
807	4.84	4.89	13.9	11.5	11.23	sp	Q7L2H7	EIF3M_HUMAN	Eukaryotic translation initiation factor 3 subunit M OS=Homo sapiens GN=EIF3M PE=1 SV=1	HUMAN	3
808	4.84	4.89	17.95	12.82	8.654	sp	Q99747	SNAG_HUMAN	Gamma-soluble NSF attachment protein OS=Homo sapiens GN=NAPG PE=1 SV=1	HUMAN	3
809	4.82	4.87	8.302	6.226	6.226	tr	M0QXS5	M0QXS5_HUMAN	Heterogeneous nuclear ribonucleoprotein L (Fragment) OS=Homo sapiens GN=HNRNPL PE=1 SV=1	HUMAN	3
810	4.81	4.85	15.24	15.24	15.24	tr	H0YA96	H0YA96_HUMAN	Heterogeneous nuclear ribonucleoprotein D0 (Fragment) OS=Homo sapiens GN=HNRNPD PE=1 SV=1	HUMAN	3
811	4.76	8.57	26.42	21.95	21.95	sp	Q04917	1433F_HUMAN	14-3-3 protein eta OS=Homo sapiens GN=YWHAH PE=1 SV=4	HUMAN	7
812	4.75	4.9	25.29	25.29	17.24	tr	E7EQV9	E7EQV9_HUMAN	Ribosomal protein L15 (Fragment) OS=Homo sapiens GN=RPL15 PE=1 SV=1	HUMAN	3
813	4.73	4.78	24.48	21.58	16.18	sp	P28066	PSA5_HUMAN	Proteasome subunit alpha type-5 OS=Homo sapiens GN=PSMA5 PE=1 SV=3	HUMAN	3
814	4.73	4.88	31.02	22.46	22.46	sp	P30086	PEBP1_HUMAN	Phosphatidylethanolamine-binding protein 1 OS=Homo sapiens GN=PEBP1 PE=1 SV=3	HUMAN	3
815	4.73	4.84	7.863	4.208	4.208	sp	Q96J02	ITCH_HUMAN	E3 ubiquitin-protein ligase Itchy homolog OS=Homo sapiens GN=ITCH PE=1 SV=2	HUMAN	3
816	4.69	12.96	31.85	27.82	23.79	tr	H0YK48	H0YK48_HUMAN	Tropomyosin alpha-1 chain OS=Homo sapiens GN=TPM1 PE=1 SV=1	HUMAN	9
817	4.65	45.71	48.23	40.96	35.99	sp	P04259	K2C6B_HUMAN	Keratin, type II cytoskeletal 6B OS=Homo sapiens GN=KRT6B PE=1 SV=5	HUMAN	26
818	4.65	4.77	14.4	14.4	9.333	sp	P35659	DEK_HUMAN	Protein DEK OS=Homo sapiens GN=DEK PE=1 SV=1	HUMAN	3
819	4.64	4.67	17.59	13.89	13.89	sp	Q9H8S9	MOB1A_HUMAN	MOB kinase activator 1A OS=Homo sapiens GN=MOB1A PE=1 SV=4	HUMAN	3
820	4.62	4.74	14.02	11.89	10.06	sp	Q13011	ECH1_HUMAN	Delta(3,5)-Delta(2,4)-dienoyl-CoA isomerase, mitochondrial OS=Homo sapiens GN=ECH1 PE=1 SV=2	HUMAN	3
821	4.61	4.65	30.64	30.64	18.5	sp	P51571	SSRD_HUMAN	Translocon-associated protein subunit delta OS=Homo sapiens GN=SSR4 PE=1 SV=1	HUMAN	2
822	4.59	4.65	17.05	17.05	12.79	sp	O75822	EIF3J_HUMAN	Eukaryotic translation initiation factor 3 subunit J OS=Homo sapiens GN=EIF3J PE=1 SV=2	HUMAN	4
823	4.58	4.61	10.25	10.25	10.25	tr	A6NLN1	A6NLN1_HUMAN	Polypyrimidine tract binding protein 1, isoform CRA_b OS=Homo sapiens GN=PTBP1 PE=1 SV=4	HUMAN	3
824	4.56	4.7	15.27	9.542	7.252	sp	Q8TAA9	VANG1_HUMAN	Vang-like protein 1 OS=Homo sapiens GN=VANGL1 PE=1 SV=1	HUMAN	3
825	4.56	4.59	6.678	5.175	3.005	tr	E1CEI4	E1CEI4_HUMAN	Glutamate--cysteine ligase catalytic subunit OS=Homo sapiens GN=GCLC PE=1 SV=1	HUMAN	2
826	4.56	4.66	22.27	15.91	12.27	tr	H0YMZ1	H0YMZ1_HUMAN	Proteasome subunit alpha type (Fragment) OS=Homo sapiens GN=PSMA4 PE=1 SV=8	HUMAN	3
827	4.55	4.59	21.28	21.28	18.09	sp	O95445	APOM_HUMAN	Apolipoprotein M OS=Homo sapiens GN=APOM PE=1 SV=2	HUMAN	3
828	4.55	4.63	10.73	8.152	3.804	sp	Q32P28	P3H1_HUMAN	Prolyl 3-hydroxylase 1 OS=Homo sapiens GN=P3H1 PE=1 SV=2	HUMAN	2
829	4.55	4.58	10.03	7.166	5.414	sp	Q9HB63	NET4_HUMAN	Netrin-4 OS=Homo sapiens GN=NTN4 PE=1 SV=2	HUMAN	2
830	4.54	4.58	7.679	3.75	2.143	sp	Q14520	HABP2_HUMAN	Hyaluronan-binding protein 2 OS=Homo sapiens GN=HABP2 PE=1 SV=1	HUMAN	2
831	4.54	4.58	16.61	14.02	9.963	tr	I3L3X5	I3L3X5_HUMAN	Phospholipid scramblase OS=Homo sapiens GN=TMEM256-PLSCR3 PE=3 SV=1	HUMAN	2
832	4.52	4.6	14.38	7.652	3.958	sp	Q12797	ASPH_HUMAN	Aspartyl/asparaginyl beta-hydroxylase OS=Homo sapiens GN=ASPH PE=1 SV=3	HUMAN	2
833	4.52	4.57	10.68	8.571	3.851	tr	A2A274	A2A274_HUMAN	Aconitate hydratase, mitochondrial OS=Homo sapiens GN=ACO2 PE=1 SV=1	HUMAN	2
834	4.52	4.6	11.07	11.07	11.07	tr	F8VYY9	F8VYY9_HUMAN	5'-AMP-activated protein kinase subunit gamma-1 OS=Homo sapiens GN=PRKAG1 PE=1 SV=1	HUMAN	3
835	4.5	4.53	11.54	8.761	4.915	sp	P43353	AL3B1_HUMAN	Aldehyde dehydrogenase family 3 member B1 OS=Homo sapiens GN=ALDH3B1 PE=1 SV=1	HUMAN	2
836	4.47	4.56	20.56	14.49	14.49	tr	F8VXU5	F8VXU5_HUMAN	Vacuolar protein sorting-associated protein 29 OS=Homo sapiens GN=VPS29 PE=1 SV=1	HUMAN	3
837	4.47	4.58	8.879	8.879	7.009	tr	I3L4J1	I3L4J1_HUMAN	Uncharacterized protein (Fragment) OS=Homo sapiens PE=1 SV=3	HUMAN	3
838	4.46	4.54	8.766	8.766	8.766	sp	Q12841	FSTL1_HUMAN	Follistatin-related protein 1 OS=Homo sapiens GN=FSTL1 PE=1 SV=1	HUMAN	3
839	4.46	4.5	24.49	24.49	15.65	tr	M0R1A7	M0R1A7_HUMAN	60S ribosomal protein L18a OS=Homo sapiens GN=RPL18A PE=1 SV=1	HUMAN	2
840	4.44	4.61	9.815	6.87	2.944	sp	P19367	HXK1_HUMAN	Hexokinase-1 OS=Homo sapiens GN=HK1 PE=1 SV=3	HUMAN	2
841	4.44	4.49	6.77	5.924	3.667	sp	Q08945	SSRP1_HUMAN	FACT complex subunit SSRP1 OS=Homo sapiens GN=SSRP1 PE=1 SV=1	HUMAN	2
842	4.43	4.74	10.53	8.924	5.492	sp	P08621	RU17_HUMAN	U1 small nuclear ribonucleoprotein 70 kDa OS=Homo sapiens GN=SNRNP70 PE=1 SV=2	HUMAN	2
843	4.41	4.52	18.07	18.07	18.07	sp	Q712K3	UB2R2_HUMAN	Ubiquitin-conjugating enzyme E2 R2 OS=Homo sapiens GN=UBE2R2 PE=1 SV=1	HUMAN	4
844	4.4	4.42	10.79	7.489	4.846	tr	Q5T4U5	Q5T4U5_HUMAN	Acyl-Coenzyme A dehydrogenase, C-4 to C-12 straight chain, isoform CRA_a OS=Homo sapiens GN=ACADM PE=1 SV=1	HUMAN	2
845	4.39	4.42	32.2	32.2	24.58	sp	P62316	SMD2_HUMAN	Small nuclear ribonucleoprotein Sm D2 OS=Homo sapiens GN=SNRPD2 PE=1 SV=1	HUMAN	2
846	4.38	4.46	30.56	30.56	30.56	tr	E9PLL6	E9PLL6_HUMAN	60S ribosomal protein L27a OS=Homo sapiens GN=RPL27A PE=1 SV=1	HUMAN	3
847	4.37	4.43	17.42	15.15	10.23	sp	O75489	NDUS3_HUMAN	NADH dehydrogenase [ubiquinone] iron-sulfur protein 3, mitochondrial OS=Homo sapiens GN=NDUFS3 PE=1 SV=1	HUMAN	3
848	4.36	4.38	28.28	28.28	23.45	tr	A0A087WUL2	A0A087WUL2_HUMAN	Proteasome subunit beta type-3 (Fragment) OS=Homo sapiens GN=PSMB3 PE=1 SV=1	HUMAN	2
849	4.33	4.42	13.65	10.31	8.357	sp	P11177	ODPB_HUMAN	Pyruvate dehydrogenase E1 component subunit beta, mitochondrial OS=Homo sapiens GN=PDHB PE=1 SV=3	HUMAN	3
850	4.33	4.36	15.96	9.888	8.539	tr	C9JEU5	C9JEU5_HUMAN	Fibrinogen gamma chain OS=Homo sapiens GN=FGG PE=1 SV=1	HUMAN	3
851	4.33	4.35	18.09	18.09	14.89	tr	C9JZL8	C9JZL8_HUMAN	Myeloid-associated differentiation marker (Fragment) OS=Homo sapiens GN=MYADM PE=1 SV=1	HUMAN	2
852	4.32	4.39	11.35	11.35	5.135	tr	I3L0A0	I3L0A0_HUMAN	HCG2044781 OS=Homo sapiens GN=TMEM189-UBE2V1 PE=3 SV=1	HUMAN	2
853	4.31	4.44	18.71	9.677	9.677	sp	Q16831	UPP1_HUMAN	Uridine phosphorylase 1 OS=Homo sapiens GN=UPP1 PE=1 SV=1	HUMAN	3
854	4.31	4.37	10.73	10.73	7.612	sp	Q96HS1	PGAM5_HUMAN	Serine/threonine-protein phosphatase PGAM5, mitochondrial OS=Homo sapiens GN=PGAM5 PE=1 SV=2	HUMAN	2
855	4.31	4.38	14.81	8.642	6.379	tr	E9PEX6	E9PEX6_HUMAN	Dihydrolipoyl dehydrogenase OS=Homo sapiens GN=DLD PE=1 SV=1	HUMAN	3
856	4.3	4.32	18.03	14.75	7.65	sp	Q13185	CBX3_HUMAN	Chromobox protein homolog 3 OS=Homo sapiens GN=CBX3 PE=1 SV=4	HUMAN	2
857	4.3	4.37	11.09	6.955	6.955	tr	F5GXJ9	F5GXJ9_HUMAN	CD166 antigen OS=Homo sapiens GN=ALCAM PE=1 SV=1	HUMAN	3
858	4.3	4.4	7.37	6.358	4.624	tr	F8VZN8	F8VZN8_HUMAN	Protein phosphatase 1 regulatory subunit 12A (Fragment) OS=Homo sapiens GN=PPP1R12A PE=1 SV=1	HUMAN	3
859	4.27	4.29	20	20	11.28	sp	O00264	PGRC1_HUMAN	Membrane-associated progesterone receptor component 1 OS=Homo sapiens GN=PGRMC1 PE=1 SV=3	HUMAN	2
860	4.27	4.36	14.11	11.88	7.178	sp	P13861	KAP2_HUMAN	cAMP-dependent protein kinase type II-alpha regulatory subunit OS=Homo sapiens GN=PRKAR2A PE=1 SV=2	HUMAN	2
861	4.27	4.29	12.11	9.264	6.888	sp	Q9UGI8	TES_HUMAN	Testin OS=Homo sapiens GN=TES PE=1 SV=1	HUMAN	2
862	4.27	4.29	16.89	16.44	12.44	tr	M0R0R2	M0R0R2_HUMAN	40S ribosomal protein S5 OS=Homo sapiens GN=RPS5 PE=1 SV=1	HUMAN	2
863	4.25	4.27	25.11	17.49	12.56	sp	P27144	KAD4_HUMAN	Adenylate kinase 4, mitochondrial OS=Homo sapiens GN=AK4 PE=1 SV=1	HUMAN	2
864	4.25	4.29	10.88	8.157	8.157	sp	Q9Y266	NUDC_HUMAN	Nuclear migration protein nudC OS=Homo sapiens GN=NUDC PE=1 SV=1	HUMAN	3
865	4.24	4.26	15.17	11.26	9.195	sp	Q6DKJ4	NXN_HUMAN	Nucleoredoxin OS=Homo sapiens GN=NXN PE=1 SV=2	HUMAN	2
866	4.23	4.32	24.65	13.19	13.19	sp	Q02878	RL6_HUMAN	60S ribosomal protein L6 OS=Homo sapiens GN=RPL6 PE=1 SV=3	HUMAN	3
867	4.23	4.32	9.867	7.211	3.605	tr	C9JIZ6	C9JIZ6_HUMAN	Prosaposin OS=Homo sapiens GN=PSAP PE=1 SV=2	HUMAN	2
868	4.23	4.24	14.97	14.97	10.18	tr	G3V1A1	G3V1A1_HUMAN	60S ribosomal protein L8 OS=Homo sapiens GN=RPL8 PE=1 SV=1	HUMAN	2
869	4.22	4.24	14.77	14.77	4.923	sp	P14550	AK1A1_HUMAN	Alcohol dehydrogenase [NADP(+)] OS=Homo sapiens GN=AKR1A1 PE=1 SV=3	HUMAN	2
870	4.22	4.24	30.64	21.39	15.61	tr	G3V1D4	G3V1D4_HUMAN	Lin-7 homolog C (C. elegans), isoform CRA_b OS=Homo sapiens GN=LIN7C PE=1 SV=1	HUMAN	2
871	4.21	4.23	14.57	4.714	2.857	sp	P23469	PTPRE_HUMAN	Receptor-type tyrosine-protein phosphatase epsilon OS=Homo sapiens GN=PTPRE PE=1 SV=1	HUMAN	2
872	4.2	4.66	12.44	6.387	4.538	sp	P35240	MERL_HUMAN	Merlin OS=Homo sapiens GN=NF2 PE=1 SV=1	HUMAN	3
873	4.2	4.22	8.204	5.882	4.18	sp	P43121	MUC18_HUMAN	Cell surface glycoprotein MUC18 OS=Homo sapiens GN=MCAM PE=1 SV=2	HUMAN	2
874	4.2	18.75	38.01	38.01	29.37	sp	Q05639	EF1A2_HUMAN	Elongation factor 1-alpha 2 OS=Homo sapiens GN=EEF1A2 PE=1 SV=1	HUMAN	18
875	4.2	14.9	37.77	34.31	31.91	sp	Q562R1	ACTBL_HUMAN	Beta-actin-like protein 2 OS=Homo sapiens GN=ACTBL2 PE=1 SV=2	HUMAN	19
876	4.19	4.32	15.58	5.025	5.025	sp	Q15046	SYK_HUMAN	Lysine--tRNA ligase OS=Homo sapiens GN=KARS PE=1 SV=3	HUMAN	3
877	4.19	4.24	3.454	2.936	2.245	sp	Q8IUX7	AEBP1_HUMAN	Adipocyte enhancer-binding protein 1 OS=Homo sapiens GN=AEBP1 PE=1 SV=1	HUMAN	2
878	4.19	4.21	23.33	12.9	7.196	tr	A0A087X2I1	A0A087X2I1_HUMAN	26S protease regulatory subunit 10B OS=Homo sapiens GN=PSMC6 PE=1 SV=1	HUMAN	2
879	4.19	4.21	8.086	4.182	2.323	tr	C9JME2	C9JME2_HUMAN	FERM, RhoGEF and pleckstrin domain-containing protein 1 OS=Homo sapiens GN=FARP1 PE=1 SV=2	HUMAN	2
880	4.19	4.21	10.07	10.07	7.986	tr	F6WIT2	F6WIT2_HUMAN	Serine/threonine-protein phosphatase 2A activator OS=Homo sapiens GN=PTPA PE=1 SV=1	HUMAN	2
881	4.18	6.94	29.56	24.63	21.67	sp	P51153	RAB13_HUMAN	Ras-related protein Rab-13 OS=Homo sapiens GN=RAB13 PE=1 SV=1	HUMAN	4
882	4.18	4.2	10.84	9.029	5.869	sp	P61201	CSN2_HUMAN	COP9 signalosome complex subunit 2 OS=Homo sapiens GN=COPS2 PE=1 SV=1	HUMAN	2
883	4.18	4.27	17.05	11.96	4.835	sp	Q02750	MP2K1_HUMAN	Dual specificity mitogen-activated protein kinase kinase 1 OS=Homo sapiens GN=MAP2K1 PE=1 SV=2	HUMAN	2
884	4.17	4.19	4.433	3.535	3.535	sp	Q02952	AKA12_HUMAN	A-kinase anchor protein 12 OS=Homo sapiens GN=AKAP12 PE=1 SV=4	HUMAN	3
885	4.16	4.26	12.58	7.581	3.387	sp	O43663	PRC1_HUMAN	Protein regulator of cytokinesis 1 OS=Homo sapiens GN=PRC1 PE=1 SV=2	HUMAN	2
886	4.16	4.18	11.35	11.35	8.511	sp	P10768	ESTD_HUMAN	S-formylglutathione hydrolase OS=Homo sapiens GN=ESD PE=1 SV=2	HUMAN	2
887	4.15	4.17	22.39	12.74	10.04	sp	Q16563	SYPL1_HUMAN	Synaptophysin-like protein 1 OS=Homo sapiens GN=SYPL1 PE=1 SV=1	HUMAN	2
888	4.15	6.19	9.293	6.441	3.801	tr	F5H4Z8	F5H4Z8_HUMAN	Thrombospondin-3 OS=Homo sapiens GN=THBS3 PE=1 SV=2	HUMAN	4
889	4.14	4.16	7.818	3.273	2.182	sp	O95466	FMNL1_HUMAN	Formin-like protein 1 OS=Homo sapiens GN=FMNL1 PE=1 SV=3	HUMAN	2
890	4.14	4.15	8.647	8.647	4.323	sp	P43007	SATT_HUMAN	Neutral amino acid transporter A OS=Homo sapiens GN=SLC1A4 PE=1 SV=1	HUMAN	2
891	4.14	4.15	8.095	8.095	5	sp	Q13641	TPBG_HUMAN	Trophoblast glycoprotein OS=Homo sapiens GN=TPBG PE=1 SV=1	HUMAN	2
892	4.14	4.15	11.17	11.17	7.614	sp	Q92597	NDRG1_HUMAN	Protein NDRG1 OS=Homo sapiens GN=NDRG1 PE=1 SV=1	HUMAN	2
893	4.13	13.04	21.48	21.48	17.23	sp	P31150	GDIA_HUMAN	Rab GDP dissociation inhibitor alpha OS=Homo sapiens GN=GDI1 PE=1 SV=2	HUMAN	8
894	4.13	4.14	14.31	11.96	10.39	sp	P49257	LMAN1_HUMAN	Protein ERGIC-53 OS=Homo sapiens GN=LMAN1 PE=1 SV=2	HUMAN	3
895	4.12	4.22	6.757	5.405	3.222	sp	O43592	XPOT_HUMAN	Exportin-T OS=Homo sapiens GN=XPOT PE=1 SV=2	HUMAN	2
896	4.12	4.2	3.433	2.436	2.436	sp	P12107	COBA1_HUMAN	Collagen alpha-1(XI) chain OS=Homo sapiens GN=COL11A1 PE=1 SV=4	HUMAN	4
897	4.12	4.13	10.99	6.681	4.957	sp	P78539	SRPX_HUMAN	Sushi repeat-containing protein SRPX OS=Homo sapiens GN=SRPX PE=1 SV=1	HUMAN	2
898	4.12	4.13	9.693	7.092	4.728	tr	F5H283	F5H283_HUMAN	Testican-2 OS=Homo sapiens GN=SPOCK2 PE=1 SV=2	HUMAN	2
899	4.1	4.11	7.952	7.711	7.711	tr	C9JG97	C9JG97_HUMAN	Angio-associated migratory cell protein OS=Homo sapiens GN=AAMP PE=1 SV=1	HUMAN	3
900	4.09	4.1	18.97	15.17	8.966	sp	P30084	ECHM_HUMAN	Enoyl-CoA hydratase, mitochondrial OS=Homo sapiens GN=ECHS1 PE=1 SV=4	HUMAN	2
901	4.09	4.1	13.43	13.43	9.453	sp	Q07507	DERM_HUMAN	Dermatopontin OS=Homo sapiens GN=DPT PE=1 SV=2	HUMAN	2
902	4.08	4.08	24.24	24.24	20	sp	P05161	ISG15_HUMAN	Ubiquitin-like protein ISG15 OS=Homo sapiens GN=ISG15 PE=1 SV=5	HUMAN	2
903	4.08	6.39	26.7	26.7	19.42	sp	P11233	RALA_HUMAN	Ras-related protein Ral-A OS=Homo sapiens GN=RALA PE=1 SV=1	HUMAN	4
904	4.08	4.09	10.46	10.46	8.615	sp	P48059	LIMS1_HUMAN	LIM and senescent cell antigen-like-containing domain protein 1 OS=Homo sapiens GN=LIMS1 PE=1 SV=4	HUMAN	2
905	4.07	4.12	21.71	12.86	12.86	sp	Q12792	TWF1_HUMAN	Twinfilin-1 OS=Homo sapiens GN=TWF1 PE=1 SV=3	HUMAN	3
906	4.07	4.16	9.621	5.205	5.205	sp	Q14247-2	SRC8_HUMAN	Isoform 2 of Src substrate cortactin OS=Homo sapiens GN=CTTN	HUMAN	3
907	4.07	4.16	43.12	43.12	22.94	sp	Q9GZT3	SLIRP_HUMAN	SRA stem-loop-interacting RNA-binding protein, mitochondrial OS=Homo sapiens GN=SLIRP PE=1 SV=1	HUMAN	3
908	4.07	4.08	11.44	6.638	5.508	tr	E7ER44	E7ER44_HUMAN	Lactotransferrin OS=Homo sapiens GN=LTF PE=1 SV=1	HUMAN	4
909	4.07	8.1	8.128	4.278	4.278	tr	Q96L35	Q96L35_HUMAN	EPH receptor B4, isoform CRA_b OS=Homo sapiens GN=EPHB4 PE=1 SV=1	HUMAN	4
910	4.06	4.06	37.01	30.52	30.52	sp	P00441	SODC_HUMAN	Superoxide dismutase [Cu-Zn] OS=Homo sapiens GN=SOD1 PE=1 SV=2	HUMAN	2
911	4.06	4.07	13.97	6.127	6.127	sp	P05455	LA_HUMAN	Lupus La protein OS=Homo sapiens GN=SSB PE=1 SV=2	HUMAN	2
912	4.06	4.07	20.89	13.29	13.29	sp	P24666	PPAC_HUMAN	Low molecular weight phosphotyrosine protein phosphatase OS=Homo sapiens GN=ACP1 PE=1 SV=3	HUMAN	3
913	4.06	4.07	5.202	2.081	2.081	sp	Q9H1B5	XYLT2_HUMAN	Xylosyltransferase 2 OS=Homo sapiens GN=XYLT2 PE=1 SV=2	HUMAN	2
914	4.05	4.06	19.35	18.71	18.71	sp	P10620	MGST1_HUMAN	Microsomal glutathione S-transferase 1 OS=Homo sapiens GN=MGST1 PE=1 SV=1	HUMAN	2
915	4.05	4.05	5.285	2.265	2.265	sp	Q9NQC3	RTN4_HUMAN	Reticulon-4 OS=Homo sapiens GN=RTN4 PE=1 SV=2	HUMAN	3
916	4.04	4.04	7.372	4.348	4.348	sp	Q9Y2X3	NOP58_HUMAN	Nucleolar protein 58 OS=Homo sapiens GN=NOP58 PE=1 SV=1	HUMAN	2
917	4.04	4.04	26.56	26.56	20.31	tr	Q5VZR0	Q5VZR0_HUMAN	Golgi-associated plant pathogenesis-related protein 1 OS=Homo sapiens GN=GLIPR2 PE=1 SV=1	HUMAN	2
918	4.03	4.03	17.42	17.42	12.92	sp	P62913	RL11_HUMAN	60S ribosomal protein L11 OS=Homo sapiens GN=RPL11 PE=1 SV=2	HUMAN	2
919	4.03	4.03	5.777	3.851	3.851	sp	Q969S9	RRF2M_HUMAN	Ribosome-releasing factor 2, mitochondrial OS=Homo sapiens GN=GFM2 PE=1 SV=1	HUMAN	3
920	4.02	4.03	3.729	1.606	1.606	sp	P55196-3	AFAD_HUMAN	Isoform 3 of Afadin OS=Homo sapiens GN=AFDN	HUMAN	2
921	4.01	4.02	5.033	3.235	2.516	sp	P02462	CO4A1_HUMAN	Collagen alpha-1(IV) chain OS=Homo sapiens GN=COL4A1 PE=1 SV=3	HUMAN	3
922	4.01	4.01	6.359	3.021	3.021	sp	P30825	CTR1_HUMAN	High affinity cationic amino acid transporter 1 OS=Homo sapiens GN=SLC7A1 PE=1 SV=1	HUMAN	2
923	4.01	4.02	25.21	19.33	19.33	sp	P60866	RS20_HUMAN	40S ribosomal protein S20 OS=Homo sapiens GN=RPS20 PE=1 SV=1	HUMAN	2
924	4.01	4.01	20.73	5.181	5.181	sp	Q6DN03	H2B2C_HUMAN	Putative histone H2B type 2-C OS=Homo sapiens GN=HIST2H2BC PE=5 SV=3	HUMAN	2
925	4.01	14.42	31.87	28.69	28.69	sp	Q92688	AN32B_HUMAN	Acidic leucine-rich nuclear phosphoprotein 32 family member B OS=Homo sapiens GN=ANP32B PE=1 SV=1	HUMAN	10
926	4.01	4.01	6.678	4.508	4.508	tr	J3KN66	J3KN66_HUMAN	Torsin-1A-interacting protein 1 OS=Homo sapiens GN=TOR1AIP1 PE=1 SV=1	HUMAN	2
927	4	4	8.743	3.142	3.142	sp	P00488	F13A_HUMAN	Coagulation factor XIII A chain OS=Homo sapiens GN=F13A1 PE=1 SV=4	HUMAN	2
928	4	12.01	36.17	32.45	32.45	sp	P01116-2	RASK_HUMAN	Isoform 2B of GTPase KRas OS=Homo sapiens GN=KRAS	HUMAN	6
929	4	4	51.75	51.75	51.75	sp	P05386	RLA1_HUMAN	60S acidic ribosomal protein P1 OS=Homo sapiens GN=RPLP1 PE=1 SV=1	HUMAN	2
930	4	4	23.3	23.3	23.3	sp	P08493	MGP_HUMAN	Matrix Gla protein OS=Homo sapiens GN=MGP PE=1 SV=2	HUMAN	2
931	4	8.81	26.98	26.98	26.98	sp	P20339	RAB5A_HUMAN	Ras-related protein Rab-5A OS=Homo sapiens GN=RAB5A PE=1 SV=2	HUMAN	5
932	4	4	8.787	8.787	8.787	sp	P28072	PSB6_HUMAN	Proteasome subunit beta type-6 OS=Homo sapiens GN=PSMB6 PE=1 SV=4	HUMAN	2
933	4	4	8.036	8.036	8.036	sp	P31937	3HIDH_HUMAN	3-hydroxyisobutyrate dehydrogenase, mitochondrial OS=Homo sapiens GN=HIBADH PE=1 SV=2	HUMAN	2
934	4	4	9.85	7.923	7.923	sp	P49768	PSN1_HUMAN	Presenilin-1 OS=Homo sapiens GN=PSEN1 PE=1 SV=1	HUMAN	2
935	4	4	25	25	25	sp	P62304	RUXE_HUMAN	Small nuclear ribonucleoprotein E OS=Homo sapiens GN=SNRPE PE=1 SV=1	HUMAN	3
936	4	4	12.23	12.23	12.23	sp	P68402	PA1B2_HUMAN	Platelet-activating factor acetylhydrolase IB subunit beta OS=Homo sapiens GN=PAFAH1B2 PE=1 SV=1	HUMAN	2
937	4	4	22.91	22.91	22.91	sp	P80723	BASP1_HUMAN	Brain acid soluble protein 1 OS=Homo sapiens GN=BASP1 PE=1 SV=2	HUMAN	2
938	4	46.22	56.63	56.63	56.4	sp	Q13885	TBB2A_HUMAN	Tubulin beta-2A chain OS=Homo sapiens GN=TUBB2A PE=1 SV=1	HUMAN	53
939	4	4	3.84	3.84	3.84	sp	Q14677	EPN4_HUMAN	Clathrin interactor 1 OS=Homo sapiens GN=CLINT1 PE=1 SV=1	HUMAN	2
940	4	40.7	59.87	59.42	57.65	sp	Q71U36	TBA1A_HUMAN	Tubulin alpha-1A chain OS=Homo sapiens GN=TUBA1A PE=1 SV=1	HUMAN	48
941	4	4	8.545	8.545	7.159	sp	Q99538	LGMN_HUMAN	Legumain OS=Homo sapiens GN=LGMN PE=1 SV=1	HUMAN	2
942	4	4	16.34	16.34	16.34	sp	Q9BPX5	ARP5L_HUMAN	Actin-related protein 2/3 complex subunit 5-like protein OS=Homo sapiens GN=ARPC5L PE=1 SV=1	HUMAN	2
943	4	4	4.494	4.494	4.494	sp	Q9HAB3	S52A2_HUMAN	Solute carrier family 52, riboflavin transporter, member 2 OS=Homo sapiens GN=SLC52A2 PE=1 SV=1	HUMAN	2
944	4	4.02	20.44	12.44	12.44	sp	Q9UL25	RAB21_HUMAN	Ras-related protein Rab-21 OS=Homo sapiens GN=RAB21 PE=1 SV=3	HUMAN	2
945	4	4	11.15	7.43	7.43	sp	Q9Y240	CLC11_HUMAN	C-type lectin domain family 11 member A OS=Homo sapiens GN=CLEC11A PE=1 SV=1	HUMAN	2
946	4	4	2.345	2.345	2.345	sp	Q9Y4E8	UBP15_HUMAN	Ubiquitin carboxyl-terminal hydrolase 15 OS=Homo sapiens GN=USP15 PE=1 SV=3	HUMAN	2
947	4	4	4.167	4.167	4.167	tr	A0A1B0GWJ0	A0A1B0GWJ0_HUMAN	Adenylosuccinate lyase OS=Homo sapiens GN=ADSL PE=1 SV=1	HUMAN	2
948	4	4.02	11.93	11.52	8.23	tr	A6NP24	A6NP24_HUMAN	Quinone oxidoreductase (Fragment) OS=Homo sapiens GN=CRYZ PE=1 SV=1	HUMAN	2
949	4	4	12.94	12.94	12.94	tr	D6RD69	D6RD69_HUMAN	GTP-binding protein SAR1b (Fragment) OS=Homo sapiens GN=SAR1B PE=1 SV=1	HUMAN	2
950	4	4	19.47	19.47	19.47	tr	G3V5E4	G3V5E4_HUMAN	Glucosamine 6-phosphate N-acetyltransferase OS=Homo sapiens GN=GNPNAT1 PE=1 SV=1	HUMAN	2
951	4	4	15.49	8.099	8.099	tr	H0YC35	H0YC35_HUMAN	Clusterin (Fragment) OS=Homo sapiens GN=CLU PE=1 SV=1	HUMAN	2
952	4	4	15.74	15.74	15.74	tr	H0YJG7	H0YJG7_HUMAN	Activator of 90 kDa heat shock protein ATPase homolog 1 (Fragment) OS=Homo sapiens GN=AHSA1 PE=1 SV=1	HUMAN	2
953	4	4	4.744	4.744	4.744	tr	H3BPE7	H3BPE7_HUMAN	RNA-binding protein FUS OS=Homo sapiens GN=FUS PE=1 SV=1	HUMAN	2
954	4	4	40.32	40.32	40.32	tr	H7C4M9	H7C4M9_HUMAN	Ubiquitin-conjugating enzyme E2 H (Fragment) OS=Homo sapiens GN=UBE2H PE=1 SV=1	HUMAN	2
955	4	4	20.67	20.67	20.67	tr	J3KNF8	J3KNF8_HUMAN	Cytochrome b5 type B OS=Homo sapiens GN=CYB5B PE=1 SV=1	HUMAN	2
956	4	4	17.33	17.33	17.33	tr	J3QLI9	J3QLI9_HUMAN	Small nuclear ribonucleoprotein Sm D1 OS=Homo sapiens GN=SNRPD1 PE=1 SV=1	HUMAN	2
957	4	4	11.72	9.524	9.524	tr	M0QXU7	M0QXU7_HUMAN	Mitochondrial import inner membrane translocase subunit TIM44 (Fragment) OS=Homo sapiens GN=TIMM44 PE=1 SV=1	HUMAN	2
958	4	4	8.392	8.392	8.392	tr	S4R435	S4R435_HUMAN	Protein RPS10-NUDT3 (Fragment) OS=Homo sapiens GN=RPS10-NUDT3 PE=4 SV=1	HUMAN	2
959	3.97	4.07	9.815	3.349	2.194	sp	Q9BXJ9	NAA15_HUMAN	N-alpha-acetyltransferase 15, NatA auxiliary subunit OS=Homo sapiens GN=NAA15 PE=1 SV=1	HUMAN	2
960	3.96	4	8.929	8.929	8.929	sp	O43760	SNG2_HUMAN	Synaptogyrin-2 OS=Homo sapiens GN=SYNGR2 PE=1 SV=1	HUMAN	2
961	3.96	4	11.21	11.21	11.21	tr	A6NDF3	A6NDF3_HUMAN	Protein PBDC1 OS=Homo sapiens GN=PBDC1 PE=1 SV=2	HUMAN	2
962	3.92	4	9.89	3.611	3.611	sp	O14744	ANM5_HUMAN	Protein arginine N-methyltransferase 5 OS=Homo sapiens GN=PRMT5 PE=1 SV=4	HUMAN	2
963	3.92	4.04	15.66	12.11	8.768	sp	Q9H074	PAIP1_HUMAN	Polyadenylate-binding protein-interacting protein 1 OS=Homo sapiens GN=PAIP1 PE=1 SV=1	HUMAN	5
964	3.92	4	5.642	3.103	3.103	sp	Q9NUQ8	ABCF3_HUMAN	ATP-binding cassette sub-family F member 3 OS=Homo sapiens GN=ABCF3 PE=1 SV=2	HUMAN	2
965	3.89	14.82	38.93	34.9	29.53	sp	P12236	ADT3_HUMAN	ADP/ATP translocase 3 OS=Homo sapiens GN=SLC25A6 PE=1 SV=4	HUMAN	8
966	3.89	3.98	3.644	2.753	1.781	sp	Q9H2G2	SLK_HUMAN	STE20-like serine/threonine-protein kinase OS=Homo sapiens GN=SLK PE=1 SV=1	HUMAN	2
967	3.88	4.03	9.985	6.144	6.144	sp	P49757	NUMB_HUMAN	Protein numb homolog OS=Homo sapiens GN=NUMB PE=1 SV=2	HUMAN	4
968	3.87	3.93	14.81	14.81	11.11	tr	H0Y9V9	H0Y9V9_HUMAN	60S ribosomal protein L9 (Fragment) OS=Homo sapiens GN=RPL9 PE=1 SV=1	HUMAN	2
969	3.86	3.97	8.929	8.929	8.929	sp	P51570	GALK1_HUMAN	Galactokinase OS=Homo sapiens GN=GALK1 PE=1 SV=1	HUMAN	3
970	3.84	3.99	9.974	6.037	6.037	sp	P10644	KAP0_HUMAN	cAMP-dependent protein kinase type I-alpha regulatory subunit OS=Homo sapiens GN=PRKAR1A PE=1 SV=1	HUMAN	2
971	3.83	3.9	18.26	17.39	17.39	sp	P14174	MIF_HUMAN	Macrophage migration inhibitory factor OS=Homo sapiens GN=MIF PE=1 SV=4	HUMAN	4
972	3.83	3.92	13.16	4.386	4.386	tr	G8JLH6	G8JLH6_HUMAN	Tetraspanin (Fragment) OS=Homo sapiens GN=CD9 PE=1 SV=1	HUMAN	2
973	3.82	4	14.61	10.08	6.801	sp	P31689	DNJA1_HUMAN	DnaJ homolog subfamily A member 1 OS=Homo sapiens GN=DNAJA1 PE=1 SV=2	HUMAN	3
974	3.82	3.89	10.17	10.17	10.17	tr	I3L145	I3L145_HUMAN	Sex hormone-binding globulin OS=Homo sapiens GN=SHBG PE=1 SV=1	HUMAN	2
975	3.81	3.92	12.89	12.89	6.59	sp	P29279	CTGF_HUMAN	Connective tissue growth factor OS=Homo sapiens GN=CTGF PE=1 SV=2	HUMAN	2
976	3.81	3.87	3.994	2.032	1.402	sp	Q76LX8	ATS13_HUMAN	A disintegrin and metalloproteinase with thrombospondin motifs 13 OS=Homo sapiens GN=ADAMTS13 PE=1 SV=1	HUMAN	2
977	3.79	3.92	28.04	28.04	28.04	tr	M0QYN0	M0QYN0_HUMAN	Myeloid-derived growth factor OS=Homo sapiens GN=MYDGF PE=1 SV=1	HUMAN	4
978	3.78	3.86	10.91	9.697	6.364	tr	B4DUT8	B4DUT8_HUMAN	Calponin OS=Homo sapiens GN=CNN2 PE=1 SV=1	HUMAN	2
979	3.77	3.9	34.48	28.28	7.586	sp	P39019	RS19_HUMAN	40S ribosomal protein S19 OS=Homo sapiens GN=RPS19 PE=1 SV=2	HUMAN	2
980	3.77	3.82	4.309	4.309	4.309	sp	Q9Y4X5	ARI1_HUMAN	E3 ubiquitin-protein ligase ARIH1 OS=Homo sapiens GN=ARIH1 PE=1 SV=2	HUMAN	2
981	3.77	3.87	8.295	4.091	2.955	tr	A0A0C4DH22	A0A0C4DH22_HUMAN	Band 4.1-like protein 1 OS=Homo sapiens GN=EPB41L1 PE=1 SV=1	HUMAN	2
982	3.76	3.85	7.487	6.239	4.1	sp	P49902	5NTC_HUMAN	Cytosolic purine 5'-nucleotidase OS=Homo sapiens GN=NT5C2 PE=1 SV=1	HUMAN	2
983	3.75	3.98	34.1	27.2	13.03	sp	P35270	SPRE_HUMAN	Sepiapterin reductase OS=Homo sapiens GN=SPR PE=1 SV=1	HUMAN	2
984	3.75	3.87	10.79	2.271	1.703	sp	Q14683	SMC1A_HUMAN	Structural maintenance of chromosomes protein 1A OS=Homo sapiens GN=SMC1A PE=1 SV=2	HUMAN	2
985	3.75	3.87	11.16	9.684	4	tr	U3KQB3	U3KQB3_HUMAN	Casein kinase I isoform gamma-1 OS=Homo sapiens GN=CSNK1G1 PE=1 SV=1	HUMAN	2
986	3.74	3.88	20	18.21	13.43	sp	Q16698	DECR_HUMAN	2,4-dienoyl-CoA reductase, mitochondrial OS=Homo sapiens GN=DECR1 PE=1 SV=1	HUMAN	3
987	3.74	5.89	6.703	6.703	6.703	tr	E7ENV7	E7ENV7_HUMAN	Copine-8 OS=Homo sapiens GN=CPNE8 PE=1 SV=2	HUMAN	3
988	3.73	3.82	17.37	13.15	10.8	sp	P16403	H12_HUMAN	Histone H1.2 OS=Homo sapiens GN=HIST1H1C PE=1 SV=2	HUMAN	2
989	3.73	3.81	3.106	2.305	2.305	sp	P78347	GTF2I_HUMAN	General transcription factor II-I OS=Homo sapiens GN=GTF2I PE=1 SV=2	HUMAN	2
990	3.73	3.78	5.949	3.258	3.258	sp	Q9BX79-4	STRA6_HUMAN	Isoform 4 of Stimulated by retinoic acid gene 6 protein homolog OS=Homo sapiens GN=STRA6	HUMAN	2
991	3.7	3.94	3.818	1.463	0.4572	sp	Q7Z6Z7	HUWE1_HUMAN	E3 ubiquitin-protein ligase HUWE1 OS=Homo sapiens GN=HUWE1 PE=1 SV=3	HUMAN	2
992	3.68	20.63	34.95	22.69	18.75	sp	Q04695	K1C17_HUMAN	Keratin, type I cytoskeletal 17 OS=Homo sapiens GN=KRT17 PE=1 SV=2	HUMAN	11
993	3.68	3.74	10.96	10.96	10.96	tr	H0YM70	H0YM70_HUMAN	Proteasome activator complex subunit 2 OS=Homo sapiens GN=PSME2 PE=1 SV=1	HUMAN	2
994	3.67	3.78	21.97	17.92	17.92	sp	Q93096	TP4A1_HUMAN	Protein tyrosine phosphatase type IVA 1 OS=Homo sapiens GN=PTP4A1 PE=1 SV=2	HUMAN	3
995	3.67	3.73	8.72	2.954	2.954	tr	A0A087WTP3	A0A087WTP3_HUMAN	Far upstream element-binding protein 2 OS=Homo sapiens GN=KHSRP PE=1 SV=1	HUMAN	2
996	3.67	3.77	5.998	3.078	1.973	tr	J3KN36	J3KN36_HUMAN	Nodal modulator 3 OS=Homo sapiens GN=NOMO3 PE=1 SV=1	HUMAN	2
997	3.66	3.75	14.44	8.556	7.219	sp	P11766	ADHX_HUMAN	Alcohol dehydrogenase class-3 OS=Homo sapiens GN=ADH5 PE=1 SV=4	HUMAN	3
998	3.65	3.77	17.05	14.49	7.386	tr	B4DY09	B4DY09_HUMAN	Interleukin enhancer-binding factor 2 OS=Homo sapiens GN=ILF2 PE=1 SV=1	HUMAN	2
999	3.63	3.72	22.08	18.33	7.5	sp	P51858	HDGF_HUMAN	Hepatoma-derived growth factor OS=Homo sapiens GN=HDGF PE=1 SV=1	HUMAN	2
1000	3.63	17.92	40.06	40.06	33.33	sp	P62140	PP1B_HUMAN	Serine/threonine-protein phosphatase PP1-beta catalytic subunit OS=Homo sapiens GN=PPP1CB PE=1 SV=3	HUMAN	9
1001	3.63	3.69	9.867	6.667	6.667	tr	A0A0J9YXF2	A0A0J9YXF2_HUMAN	Paraoxonase 2, isoform CRA_a OS=Homo sapiens GN=PON2 PE=1 SV=1	HUMAN	2
1002	3.62	3.73	13.72	8.229	8.229	sp	Q13561	DCTN2_HUMAN	Dynactin subunit 2 OS=Homo sapiens GN=DCTN2 PE=1 SV=4	HUMAN	3
1003	3.62	3.68	6.43	4.656	4.656	sp	Q9NRH3	TBG2_HUMAN	Tubulin gamma-2 chain OS=Homo sapiens GN=TUBG2 PE=2 SV=1	HUMAN	2
1004	3.61	3.67	6.013	4.232	4.232	tr	A0A0G2JNZ5	A0A0G2JNZ5_HUMAN	Glucosylceramidase OS=Homo sapiens GN=GBA PE=1 SV=1	HUMAN	2
1005	3.6	3.76	7.269	3.531	2.596	sp	Q6VY07	PACS1_HUMAN	Phosphofurin acidic cluster sorting protein 1 OS=Homo sapiens GN=PACS1 PE=1 SV=2	HUMAN	2
1006	3.59	3.65	8.863	5.184	5.184	tr	F8VQE1	F8VQE1_HUMAN	LIM domain and actin-binding protein 1 OS=Homo sapiens GN=LIMA1 PE=1 SV=1	HUMAN	2
1007	3.58	3.67	25.91	20.73	12.44	sp	P32970	CD70_HUMAN	CD70 antigen OS=Homo sapiens GN=CD70 PE=1 SV=2	HUMAN	2
1008	3.56	3.66	6.767	2.506	1.671	sp	O95347	SMC2_HUMAN	Structural maintenance of chromosomes protein 2 OS=Homo sapiens GN=SMC2 PE=1 SV=2	HUMAN	2
1009	3.56	3.69	12.17	12.17	9.785	sp	P14324	FPPS_HUMAN	Farnesyl pyrophosphate synthase OS=Homo sapiens GN=FDPS PE=1 SV=4	HUMAN	4
1010	3.54	3.6	12.14	12.14	12.14	sp	P30043	BLVRB_HUMAN	Flavin reductase (NADPH) OS=Homo sapiens GN=BLVRB PE=1 SV=3	HUMAN	2
1011	3.54	3.6	5.766	5.766	5.766	sp	Q9Y5Y0	FLVC1_HUMAN	Feline leukemia virus subgroup C receptor-related protein 1 OS=Homo sapiens GN=FLVCR1 PE=1 SV=1	HUMAN	2
1012	3.53	3.67	9.04	8.067	3.616	sp	P33993	MCM7_HUMAN	DNA replication licensing factor MCM7 OS=Homo sapiens GN=MCM7 PE=1 SV=4	HUMAN	2
1013	3.51	3.58	21.27	17.65	17.65	tr	H0YDL9	H0YDL9_HUMAN	Tetraspanin (Fragment) OS=Homo sapiens GN=CD81 PE=1 SV=1	HUMAN	2
1014	3.5	3.58	6.105	2.775	1.85	sp	Q8TEX9	IPO4_HUMAN	Importin-4 OS=Homo sapiens GN=IPO4 PE=1 SV=2	HUMAN	2
1015	3.49	3.68	23.22	8.443	5.805	sp	P30740	ILEU_HUMAN	Leukocyte elastase inhibitor OS=Homo sapiens GN=SERPINB1 PE=1 SV=1	HUMAN	2
1016	3.48	3.55	10.68	10.68	10.68	tr	Q5SRQ6	Q5SRQ6_HUMAN	Casein kinase II subunit beta OS=Homo sapiens GN=CSNK2B PE=1 SV=2	HUMAN	2
1017	3.46	3.55	13.88	9.065	7.082	sp	P22626	ROA2_HUMAN	Heterogeneous nuclear ribonucleoproteins A2/B1 OS=Homo sapiens GN=HNRNPA2B1 PE=1 SV=2	HUMAN	2
1018	3.46	3.51	5.607	5.607	5.607	sp	Q9UHY1	NRBP_HUMAN	Nuclear receptor-binding protein OS=Homo sapiens GN=NRBP1 PE=1 SV=1	HUMAN	2
1019	3.45	3.54	21.51	12.9	9.677	tr	K7EKP8	K7EKP8_HUMAN	Cytosolic acyl coenzyme A thioester hydrolase (Fragment) OS=Homo sapiens GN=ACOT7 PE=1 SV=8	HUMAN	2
1020	3.45	3.54	34	27	21.5	tr	X6R8F3	X6R8F3_HUMAN	Neutrophil gelatinase-associated lipocalin OS=Homo sapiens GN=LCN2 PE=1 SV=1	HUMAN	3
1021	3.44	3.5	4.809	2.404	2.404	sp	Q15424	SAFB1_HUMAN	Scaffold attachment factor B1 OS=Homo sapiens GN=SAFB PE=1 SV=4	HUMAN	2
1022	3.44	3.6	14.55	10.91	7.273	tr	K7EL21	K7EL21_HUMAN	Calcyphosin OS=Homo sapiens GN=CAPS PE=1 SV=1	HUMAN	2
1023	3.43	3.53	6.897	6.897	3.651	sp	P12955	PEPD_HUMAN	Xaa-Pro dipeptidase OS=Homo sapiens GN=PEPD PE=1 SV=3	HUMAN	2
1024	3.42	3.54	11.6	4.785	3.469	sp	Q15063	POSTN_HUMAN	Periostin OS=Homo sapiens GN=POSTN PE=1 SV=2	HUMAN	3
1025	3.41	3.51	8.318	3.473	3.473	sp	O00203	AP3B1_HUMAN	AP-3 complex subunit beta-1 OS=Homo sapiens GN=AP3B1 PE=1 SV=3	HUMAN	3
1026	3.4	3.49	7.551	6.63	5.525	tr	A0A1B0GWA2	A0A1B0GWA2_HUMAN	Alkylglycerone-phosphate synthase (Fragment) OS=Homo sapiens GN=AGPS PE=1 SV=1	HUMAN	2
1027	3.4	3.5	36.25	36.25	23.13	tr	E9PP21	E9PP21_HUMAN	Cysteine and glycine-rich protein 1 OS=Homo sapiens GN=CSRP1 PE=1 SV=1	HUMAN	2
1028	3.39	3.49	10.58	10.58	6.154	sp	P55809	SCOT1_HUMAN	Succinyl-CoA:3-ketoacid coenzyme A transferase 1, mitochondrial OS=Homo sapiens GN=OXCT1 PE=1 SV=1	HUMAN	2
1029	3.39	3.46	17.84	17.84	17.84	tr	H7C1D4	H7C1D4_HUMAN	Translin (Fragment) OS=Homo sapiens GN=TSN PE=1 SV=1	HUMAN	2
1030	3.38	3.51	6.471	5.495	2.808	sp	Q13443	ADAM9_HUMAN	Disintegrin and metalloproteinase domain-containing protein 9 OS=Homo sapiens GN=ADAM9 PE=1 SV=1	HUMAN	2
1031	3.38	3.44	11.43	11.43	6.429	tr	A0A087WY55	A0A087WY55_HUMAN	Chromosome 6 open reading frame 55, isoform CRA_b OS=Homo sapiens GN=VTA1 PE=1 SV=1	HUMAN	2
1032	3.37	3.43	15.05	9.03	9.03	sp	Q92600	RCD1_HUMAN	Cell differentiation protein RCD1 homolog OS=Homo sapiens GN=RQCD1 PE=1 SV=1	HUMAN	2
1033	3.36	5.6	12.6	8.015	5.725	sp	P16298	PP2BB_HUMAN	Serine/threonine-protein phosphatase 2B catalytic subunit beta isoform OS=Homo sapiens GN=PPP3CB PE=1 SV=2	HUMAN	3
1034	3.36	3.43	9.744	5.385	5.385	sp	Q9UJ70-2	NAGK_HUMAN	Isoform 2 of N-acetyl-D-glucosamine kinase OS=Homo sapiens GN=NAGK	HUMAN	2
1035	3.36	3.44	7.556	3.042	2.061	tr	F5H1R4	F5H1R4_HUMAN	Protein ARHGAP45 OS=Homo sapiens GN=ARHGAP45 PE=1 SV=1	HUMAN	2
1036	3.35	4.71	6.897	1.428	0.9404	sp	P15924	DESP_HUMAN	Desmoplakin OS=Homo sapiens GN=DSP PE=1 SV=3	HUMAN	3
1037	3.35	3.48	7.362	3.067	3.067	sp	Q13492	PICAL_HUMAN	Phosphatidylinositol-binding clathrin assembly protein OS=Homo sapiens GN=PICALM PE=1 SV=2	HUMAN	2
1038	3.33	3.43	6.57	2.705	2.029	sp	Q9Y6R1-2	S4A4_HUMAN	Isoform 2 of Electrogenic sodium bicarbonate cotransporter 1 OS=Homo sapiens GN=SLC4A4	HUMAN	2
1039	3.33	3.4	5.237	4.239	4.239	tr	A0A0U1RRM6	A0A0U1RRM6_HUMAN	Protein enabled homolog OS=Homo sapiens GN=ENAH PE=1 SV=1	HUMAN	2
1040	3.33	3.39	4.276	3.172	3.172	tr	H7BYX6	H7BYX6_HUMAN	Neural cell adhesion molecule 1 OS=Homo sapiens GN=NCAM1 PE=1 SV=2	HUMAN	2
1041	3.32	3.52	16.79	14.18	14.18	sp	Q15691	MARE1_HUMAN	Microtubule-associated protein RP/EB family member 1 OS=Homo sapiens GN=MAPRE1 PE=1 SV=3	HUMAN	3
1042	3.31	3.43	6.897	6.897	4.526	sp	P04424	ARLY_HUMAN	Argininosuccinate lyase OS=Homo sapiens GN=ASL PE=1 SV=4	HUMAN	2
1043	3.31	3.42	15.16	12.64	12.64	sp	Q15404	RSU1_HUMAN	Ras suppressor protein 1 OS=Homo sapiens GN=RSU1 PE=1 SV=3	HUMAN	3
1044	3.31	3.37	6.017	4.149	4.149	tr	B4DR61	B4DR61_HUMAN	Protein transport protein Sec61 subunit alpha isoform 1 OS=Homo sapiens GN=SEC61A1 PE=1 SV=1	HUMAN	2
1045	3.31	3.48	10.51	6.488	4.474	tr	I3L0H8	I3L0H8_HUMAN	ATP-dependent RNA helicase DDX19A OS=Homo sapiens GN=DDX19A PE=1 SV=1	HUMAN	2
1046	3.31	3.39	17.14	8.095	8.095	tr	M0QYS1	M0QYS1_HUMAN	60S ribosomal protein L13a (Fragment) OS=Homo sapiens GN=RPL13A PE=1 SV=2	HUMAN	2
1047	3.3	3.44	12.38	9.627	2.358	sp	P12081	SYHC_HUMAN	Histidine--tRNA ligase, cytoplasmic OS=Homo sapiens GN=HARS PE=1 SV=2	HUMAN	1
1048	3.29	3.43	13.29	11.37	4.624	sp	O60749	SNX2_HUMAN	Sorting nexin-2 OS=Homo sapiens GN=SNX2 PE=1 SV=2	HUMAN	2
1049	3.29	3.36	11.04	8.696	8.696	sp	P31153-2	METK2_HUMAN	Isoform 2 of S-adenosylmethionine synthase isoform type-2 OS=Homo sapiens GN=MAT2A	HUMAN	2
1050	3.29	5.44	31.25	31.25	31.25	sp	Q71UI9	H2AV_HUMAN	Histone H2A.V OS=Homo sapiens GN=H2AFV PE=1 SV=3	HUMAN	7
1051	3.29	3.41	18.55	17.61	10.38	sp	Q8TC12	RDH11_HUMAN	Retinol dehydrogenase 11 OS=Homo sapiens GN=RDH11 PE=1 SV=2	HUMAN	2
1052	3.29	3.43	5.556	5.556	5.556	sp	Q9UMS4	PRP19_HUMAN	Pre-mRNA-processing factor 19 OS=Homo sapiens GN=PRPF19 PE=1 SV=1	HUMAN	2
1053	3.29	3.51	56	32	26	tr	I3L3P7	I3L3P7_HUMAN	40S ribosomal protein S15a OS=Homo sapiens GN=RPS15A PE=1 SV=1	HUMAN	3
1054	3.28	3.38	4.569	3.68	2.792	sp	P49321	NASP_HUMAN	Nuclear autoantigenic sperm protein OS=Homo sapiens GN=NASP PE=1 SV=2	HUMAN	2
1055	3.28	3.36	11.84	9.346	7.165	sp	Q13630	FCL_HUMAN	GDP-L-fucose synthase OS=Homo sapiens GN=TSTA3 PE=1 SV=1	HUMAN	2
1056	3.27	3.34	13.83	13.83	13.83	tr	Q5W0H4	Q5W0H4_HUMAN	Translationally-controlled tumor protein OS=Homo sapiens GN=TPT1 PE=1 SV=1	HUMAN	2
1057	3.26	3.42	10.23	10.23	7.197	sp	P28070	PSB4_HUMAN	Proteasome subunit beta type-4 OS=Homo sapiens GN=PSMB4 PE=1 SV=4	HUMAN	2
1058	3.26	3.32	6.765	6.765	6.765	tr	E7EX04	E7EX04_HUMAN	Septin-10 OS=Homo sapiens GN=SEPT10 PE=1 SV=1	HUMAN	3
1059	3.24	3.38	7.372	7.372	5.449	sp	Q96QR8	PURB_HUMAN	Transcriptional activator protein Pur-beta OS=Homo sapiens GN=PURB PE=1 SV=3	HUMAN	2
1060	3.22	3.29	16.06	10.88	10.88	sp	P37235	HPCL1_HUMAN	Hippocalcin-like protein 1 OS=Homo sapiens GN=HPCAL1 PE=1 SV=3	HUMAN	2
1061	3.21	3.3	14.42	6.752	5.292	sp	O43776	SYNC_HUMAN	Asparagine--tRNA ligase, cytoplasmic OS=Homo sapiens GN=NARS PE=1 SV=1	HUMAN	2
1062	3.21	3.31	16.79	14.29	6.786	sp	P21912	SDHB_HUMAN	Succinate dehydrogenase [ubiquinone] iron-sulfur subunit, mitochondrial OS=Homo sapiens GN=SDHB PE=1 SV=3	HUMAN	2
1063	3.21	3.28	8.911	8.911	8.911	sp	P46109	CRKL_HUMAN	Crk-like protein OS=Homo sapiens GN=CRKL PE=1 SV=1	HUMAN	2
1064	3.21	3.35	4.567	2.554	2.554	sp	Q9C0C9	UBE2O_HUMAN	(E3-independent) E2 ubiquitin-conjugating enzyme OS=Homo sapiens GN=UBE2O PE=1 SV=3	HUMAN	3
1065	3.2	3.26	14.45	14.45	10.16	sp	P24539	AT5F1_HUMAN	ATP synthase F(0) complex subunit B1, mitochondrial OS=Homo sapiens GN=ATP5F1 PE=1 SV=2	HUMAN	2
1066	3.18	3.37	10.86	6.652	6.652	tr	A0A0U1RR22	A0A0U1RR22_HUMAN	Protein kinase C and casein kinase substrate in neurons protein 2 (Fragment) OS=Homo sapiens GN=PACSIN2 PE=1 SV=1	HUMAN	3
1067	3.16	3.36	4.174	2.876	2.876	sp	Q9Y4D1	DAAM1_HUMAN	Disheveled-associated activator of morphogenesis 1 OS=Homo sapiens GN=DAAM1 PE=1 SV=2	HUMAN	3
1068	3.15	3.21	10.37	10.37	7.317	sp	Q9UBQ7	GRHPR_HUMAN	Glyoxylate reductase/hydroxypyruvate reductase OS=Homo sapiens GN=GRHPR PE=1 SV=1	HUMAN	2
1069	3.15	5.28	18.96	15.17	15.17	tr	Q96PJ7	Q96PJ7_HUMAN	Ras-related GTP-binding protein RAB39 OS=Homo sapiens GN=RAB34 PE=1 SV=1	HUMAN	3
1070	3.13	3.28	8.538	4.528	3.234	sp	P50416	CPT1A_HUMAN	Carnitine O-palmitoyltransferase 1, liver isoform OS=Homo sapiens GN=CPT1A PE=1 SV=2	HUMAN	2
1071	3.13	3.19	4.161	2.648	2.648	sp	Q15459	SF3A1_HUMAN	Splicing factor 3A subunit 1 OS=Homo sapiens GN=SF3A1 PE=1 SV=1	HUMAN	2
1072	3.11	3.19	20.33	20.33	15.45	sp	P42766	RL35_HUMAN	60S ribosomal protein L35 OS=Homo sapiens GN=RPL35 PE=1 SV=2	HUMAN	2
1073	3.11	3.18	7.216	5.67	3.78	sp	P50281	MMP14_HUMAN	Matrix metalloproteinase-14 OS=Homo sapiens GN=MMP14 PE=1 SV=3	HUMAN	2
1074	3.09	3.16	15.6	12.06	12.06	sp	Q07021	C1QBP_HUMAN	Complement component 1 Q subcomponent-binding protein, mitochondrial OS=Homo sapiens GN=C1QBP PE=1 SV=1	HUMAN	2
1075	3.08	12.68	35.92	24.3	20.77	sp	P09493	TPM1_HUMAN	Tropomyosin alpha-1 chain OS=Homo sapiens GN=TPM1 PE=1 SV=2	HUMAN	8
1076	3.08	3.17	5.621	3.007	2.222	tr	B7Z6D5	B7Z6D5_HUMAN	Probable ATP-dependent RNA helicase DDX27 OS=Homo sapiens GN=DDX27 PE=1 SV=1	HUMAN	2
1077	3.06	3.16	7.273	7.273	4.336	sp	Q9C0B5	ZDHC5_HUMAN	Palmitoyltransferase ZDHHC5 OS=Homo sapiens GN=ZDHHC5 PE=1 SV=2	HUMAN	2
1078	3.06	3.12	14.72	8.658	8.658	tr	K9J957	K9J957_HUMAN	Proteasome activator complex subunit 3 OS=Homo sapiens GN=PSME3 PE=1 SV=1	HUMAN	2
1079	3.05	3.11	12.46	9.18	9.18	tr	E7EQL5	E7EQL5_HUMAN	Cytoplasmic dynein 1 intermediate chain 2 (Fragment) OS=Homo sapiens GN=DYNC1I2 PE=1 SV=1	HUMAN	2
1080	3.05	3.38	13.36	13.36	8.469	tr	F8W6I7	F8W6I7_HUMAN	Heterogeneous nuclear ribonucleoprotein A1 OS=Homo sapiens GN=HNRNPA1 PE=1 SV=2	HUMAN	2
1081	3.03	3.13	24.24	18.69	15.15	sp	O15498	YKT6_HUMAN	Synaptobrevin homolog YKT6 OS=Homo sapiens GN=YKT6 PE=1 SV=1	HUMAN	2
1082	3.03	3.09	15.66	10.44	10.44	sp	P15151-3	PVR_HUMAN	Isoform Gamma of Poliovirus receptor OS=Homo sapiens GN=PVR	HUMAN	3
1083	3.03	3.14	7.222	3.611	0.958	sp	Q86UP2	KTN1_HUMAN	Kinectin OS=Homo sapiens GN=KTN1 PE=1 SV=1	HUMAN	1
1084	3.02	3.13	5.243	4.004	1.335	sp	P08648	ITA5_HUMAN	Integrin alpha-5 OS=Homo sapiens GN=ITGA5 PE=1 SV=2	HUMAN	1
1085	3	3.3	10.61	6.431	3.859	sp	Q9H0B6	KLC2_HUMAN	Kinesin light chain 2 OS=Homo sapiens GN=KLC2 PE=1 SV=1	HUMAN	2
1086	2.99	3.07	15.1	11.07	6.376	sp	P20774	MIME_HUMAN	Mimecan OS=Homo sapiens GN=OGN PE=1 SV=1	HUMAN	2
1087	2.97	3.07	14.4	13.24	6.334	sp	O00629	IMA3_HUMAN	Importin subunit alpha-3 OS=Homo sapiens GN=KPNA4 PE=1 SV=1	HUMAN	1
1088	2.97	3.11	6.494	5.584	3.636	sp	P42892	ECE1_HUMAN	Endothelin-converting enzyme 1 OS=Homo sapiens GN=ECE1 PE=1 SV=2	HUMAN	2
1089	2.96	3.18	16.03	8.514	3.673	sp	P61221	ABCE1_HUMAN	ATP-binding cassette sub-family E member 1 OS=Homo sapiens GN=ABCE1 PE=1 SV=1	HUMAN	3
1090	2.95	3.02	14.52	14.52	8.333	sp	O75367	H2AY_HUMAN	Core histone macro-H2A.1 OS=Homo sapiens GN=H2AFY PE=1 SV=4	HUMAN	2
1091	2.95	3.12	24.5	20.81	8.054	sp	P36542	ATPG_HUMAN	ATP synthase subunit gamma, mitochondrial OS=Homo sapiens GN=ATP5C1 PE=1 SV=1	HUMAN	2
1092	2.95	3.01	14.64	10.88	10.88	sp	Q9UKD2	MRT4_HUMAN	mRNA turnover protein 4 homolog OS=Homo sapiens GN=MRTO4 PE=1 SV=2	HUMAN	2
1093	2.94	3	2.979	2.921	1.636	sp	P08572	CO4A2_HUMAN	Collagen alpha-2(IV) chain OS=Homo sapiens GN=COL4A2 PE=1 SV=4	HUMAN	2
1094	2.94	3.02	17.93	17.93	12.5	sp	Q15382	RHEB_HUMAN	GTP-binding protein Rheb OS=Homo sapiens GN=RHEB PE=1 SV=1	HUMAN	2
1095	2.94	3.01	8.511	8.511	8.511	sp	Q9BVK6	TMED9_HUMAN	Transmembrane emp24 domain-containing protein 9 OS=Homo sapiens GN=TMED9 PE=1 SV=2	HUMAN	3
1096	2.93	3.05	9.925	4.869	4.869	sp	P13674	P4HA1_HUMAN	Prolyl 4-hydroxylase subunit alpha-1 OS=Homo sapiens GN=P4HA1 PE=1 SV=2	HUMAN	2
1097	2.93	2.99	11.16	11.16	11.16	sp	Q9H444	CHM4B_HUMAN	Charged multivesicular body protein 4b OS=Homo sapiens GN=CHMP4B PE=1 SV=1	HUMAN	2
1098	2.93	3	7.87	3.256	3.256	tr	C9JIF9	C9JIF9_HUMAN	Acylamino-acid-releasing enzyme OS=Homo sapiens GN=APEH PE=1 SV=1	HUMAN	2
1099	2.92	3.14	10.13	10.13	4.747	sp	P15121	ALDR_HUMAN	Aldose reductase OS=Homo sapiens GN=AKR1B1 PE=1 SV=3	HUMAN	2
1100	2.92	3.01	35.71	25.71	20	sp	P62829	RL23_HUMAN	60S ribosomal protein L23 OS=Homo sapiens GN=RPL23 PE=1 SV=1	HUMAN	2
1101	2.92	3	8.782	6.986	4.391	sp	Q12874	SF3A3_HUMAN	Splicing factor 3A subunit 3 OS=Homo sapiens GN=SF3A3 PE=1 SV=1	HUMAN	2
1102	2.92	2.99	9.754	4.517	2.156	sp	Q96A65	EXOC4_HUMAN	Exocyst complex component 4 OS=Homo sapiens GN=EXOC4 PE=1 SV=1	HUMAN	2
1103	2.92	3.08	6.409	2.238	2.238	tr	F5H2T0	F5H2T0_HUMAN	Elongator complex protein 1 OS=Homo sapiens GN=IKBKAP PE=1 SV=1	HUMAN	2
1104	2.91	3	7.047	5.257	2.461	sp	Q12906	ILF3_HUMAN	Interleukin enhancer-binding factor 3 OS=Homo sapiens GN=ILF3 PE=1 SV=3	HUMAN	2
1105	2.9	2.95	10.11	10.11	10.11	sp	O15145	ARPC3_HUMAN	Actin-related protein 2/3 complex subunit 3 OS=Homo sapiens GN=ARPC3 PE=1 SV=3	HUMAN	3
1106	2.88	2.98	24.88	13.82	8.295	sp	P62993	GRB2_HUMAN	Growth factor receptor-bound protein 2 OS=Homo sapiens GN=GRB2 PE=1 SV=1	HUMAN	2
1107	2.87	3.04	16.11	16.11	9.005	sp	O95816	BAG2_HUMAN	BAG family molecular chaperone regulator 2 OS=Homo sapiens GN=BAG2 PE=1 SV=1	HUMAN	2
1108	2.87	3.08	13.76	10.96	8.427	sp	Q12907	LMAN2_HUMAN	Vesicular integral-membrane protein VIP36 OS=Homo sapiens GN=LMAN2 PE=1 SV=1	HUMAN	3
1109	2.87	2.93	18.49	18.49	18.49	tr	H7C3Z9	H7C3Z9_HUMAN	Anterior gradient protein 2 homolog (Fragment) OS=Homo sapiens GN=AGR2 PE=1 SV=1	HUMAN	2
1110	2.86	10.14	21.01	14.69	9.795	sp	O43390	HNRPR_HUMAN	Heterogeneous nuclear ribonucleoprotein R OS=Homo sapiens GN=HNRNPR PE=1 SV=1	HUMAN	7
1111	2.86	2.97	6.515	5.455	5.455	sp	Q15067	ACOX1_HUMAN	Peroxisomal acyl-coenzyme A oxidase 1 OS=Homo sapiens GN=ACOX1 PE=1 SV=3	HUMAN	2
1112	2.85	3.03	12.7	10.25	5.738	sp	Q658P3	STEA3_HUMAN	Metalloreductase STEAP3 OS=Homo sapiens GN=STEAP3 PE=1 SV=2	HUMAN	2
1113	2.85	2.91	18.42	18.42	18.42	tr	A0A087WZT3	A0A087WZT3_HUMAN	BolA-like protein 2 OS=Homo sapiens GN=BOLA2 PE=1 SV=2	HUMAN	2
1114	2.82	2.98	5.14	2.279	1.113	sp	Q8TEM1	PO210_HUMAN	Nuclear pore membrane glycoprotein 210 OS=Homo sapiens GN=NUP210 PE=1 SV=3	HUMAN	2
1115	2.82	2.87	15.22	15.22	15.22	tr	K7EL68	K7EL68_HUMAN	Hsp90 co-chaperone Cdc37 (Fragment) OS=Homo sapiens GN=CDC37 PE=1 SV=1	HUMAN	2
1116	2.81	3.05	21.33	21.33	14.22	sp	P26373	RL13_HUMAN	60S ribosomal protein L13 OS=Homo sapiens GN=RPL13 PE=1 SV=4	HUMAN	4
1117	2.81	2.91	8.795	8.795	2.294	tr	F5H6I7	F5H6I7_HUMAN	Atlastin-3 OS=Homo sapiens GN=ATL3 PE=1 SV=1	HUMAN	1
1118	2.81	2.95	28.47	18.25	18.25	tr	K7ES31	K7ES31_HUMAN	Eukaryotic translation initiation factor 3 subunit K OS=Homo sapiens GN=EIF3K PE=1 SV=1	HUMAN	2
1119	2.8	6.97	13.49	13.49	13.49	sp	P52597	HNRPF_HUMAN	Heterogeneous nuclear ribonucleoprotein F OS=Homo sapiens GN=HNRNPF PE=1 SV=3	HUMAN	4
1120	2.79	3.57	18.47	12.56	8.867	sp	P62195	PRS8_HUMAN	26S protease regulatory subunit 8 OS=Homo sapiens GN=PSMC5 PE=1 SV=1	HUMAN	3
1121	2.79	2.86	7.752	4.031	1.085	sp	Q6PI48	SYDM_HUMAN	Aspartate--tRNA ligase, mitochondrial OS=Homo sapiens GN=DARS2 PE=1 SV=1	HUMAN	1
1122	2.79	2.86	14.94	8.354	3.797	tr	A0A087X1N8	A0A087X1N8_HUMAN	Serpin B6 OS=Homo sapiens GN=SERPINB6 PE=1 SV=1	HUMAN	1
1123	2.78	2.86	11.35	5.614	3.275	sp	Q9Y5Y6	ST14_HUMAN	Suppressor of tumorigenicity 14 protein OS=Homo sapiens GN=ST14 PE=1 SV=2	HUMAN	2
1124	2.78	2.93	4.62	3.125	3.125	tr	F5H365	F5H365_HUMAN	Protein transport protein Sec23A OS=Homo sapiens GN=SEC23A PE=1 SV=1	HUMAN	2
1125	2.77	2.99	5.552	4.246	1.96	sp	P11388	TOP2A_HUMAN	DNA topoisomerase 2-alpha OS=Homo sapiens GN=TOP2A PE=1 SV=3	HUMAN	3
1126	2.77	2.93	9.131	4.9	1.448	sp	Q9H2K8	TAOK3_HUMAN	Serine/threonine-protein kinase TAO3 OS=Homo sapiens GN=TAOK3 PE=1 SV=2	HUMAN	1
1127	2.74	3.08	3.203	1.582	0.5402	sp	Q5T4S7	UBR4_HUMAN	E3 ubiquitin-protein ligase UBR4 OS=Homo sapiens GN=UBR4 PE=1 SV=1	HUMAN	3
1128	2.74	2.79	22.62	22.62	22.62	tr	A0A087WVV1	A0A087WVV1_HUMAN	Proteasome subunit beta type-2 OS=Homo sapiens GN=PSMB2 PE=1 SV=1	HUMAN	2
1129	2.73	2.89	16.46	16.46	12.66	sp	Q5VWZ2	LYPL1_HUMAN	Lysophospholipase-like protein 1 OS=Homo sapiens GN=LYPLAL1 PE=1 SV=3	HUMAN	3
1130	2.73	2.79	23.32	9.417	9.417	tr	J3KS22	J3KS22_HUMAN	L-xylulose reductase (Fragment) OS=Homo sapiens GN=DCXR PE=1 SV=8	HUMAN	2
1131	2.72	2.79	16.39	16.39	7.104	sp	P02794	FRIH_HUMAN	Ferritin heavy chain OS=Homo sapiens GN=FTH1 PE=1 SV=2	HUMAN	1
1132	2.72	2.79	18.58	12.57	9.29	sp	P61081	UBC12_HUMAN	NEDD8-conjugating enzyme Ubc12 OS=Homo sapiens GN=UBE2M PE=1 SV=1	HUMAN	2
1133	2.71	2.85	6.79	6.79	6.79	sp	P51665	PSMD7_HUMAN	26S proteasome non-ATPase regulatory subunit 7 OS=Homo sapiens GN=PSMD7 PE=1 SV=2	HUMAN	2
1134	2.71	2.76	12	12	12	tr	K7ERT8	K7ERT8_HUMAN	60S ribosomal protein L23a (Fragment) OS=Homo sapiens GN=RPL23A PE=1 SV=1	HUMAN	2
1135	2.71	2.75	13.61	13.61	12.43	tr	Q5T0D2	Q5T0D2_HUMAN	UMP-CMP kinase OS=Homo sapiens GN=CMPK1 PE=1 SV=1	HUMAN	2
1136	2.69	2.73	7.705	2.848	2.848	sp	Q06124	PTN11_HUMAN	Tyrosine-protein phosphatase non-receptor type 11 OS=Homo sapiens GN=PTPN11 PE=1 SV=2	HUMAN	2
1137	2.68	2.73	7.386	3.102	3.102	sp	Q8TAF3	WDR48_HUMAN	WD repeat-containing protein 48 OS=Homo sapiens GN=WDR48 PE=1 SV=1	HUMAN	2
1138	2.67	2.72	10.2	6.122	6.122	tr	F5GYQ1	F5GYQ1_HUMAN	V-type proton ATPase subunit d 1 OS=Homo sapiens GN=ATP6V0D1 PE=1 SV=1	HUMAN	2
1139	2.66	2.7	36.36	36.36	36.36	tr	Q5T4L4	Q5T4L4_HUMAN	40S ribosomal protein S27 OS=Homo sapiens GN=RPS27 PE=1 SV=1	HUMAN	2
1140	2.65	2.73	8.505	6.443	6.443	sp	O43286	B4GT5_HUMAN	Beta-1,4-galactosyltransferase 5 OS=Homo sapiens GN=B4GALT5 PE=2 SV=1	HUMAN	2
1141	2.65	2.7	3.963	3.963	2.378	sp	Q9HCU0	CD248_HUMAN	Endosialin OS=Homo sapiens GN=CD248 PE=1 SV=1	HUMAN	2
1142	2.65	2.7	2.84	1.842	1.842	sp	Q9NS15	LTBP3_HUMAN	Latent-transforming growth factor beta-binding protein 3 OS=Homo sapiens GN=LTBP3 PE=1 SV=4	HUMAN	2
1143	2.64	2.69	15	15	9.545	sp	O75629	CREG1_HUMAN	Protein CREG1 OS=Homo sapiens GN=CREG1 PE=1 SV=1	HUMAN	1
1144	2.64	2.8	7.623	2.43	1.191	tr	A0A087WY61	A0A087WY61_HUMAN	Nuclear mitotic apparatus protein 1 OS=Homo sapiens GN=NUMA1 PE=1 SV=1	HUMAN	2
1145	2.62	2.7	12.43	12.43	12.43	sp	P13073	COX41_HUMAN	Cytochrome c oxidase subunit 4 isoform 1, mitochondrial OS=Homo sapiens GN=COX4I1 PE=1 SV=1	HUMAN	2
1146	2.61	2.64	25.93	25.93	25.93	tr	E7EUY5	E7EUY5_HUMAN	Single-stranded DNA-binding protein, mitochondrial (Fragment) OS=Homo sapiens GN=SSBP1 PE=1 SV=1	HUMAN	3
1147	2.6	2.63	9.483	9.483	9.483	tr	A6NFX8	A6NFX8_HUMAN	ADP-sugar pyrophosphatase OS=Homo sapiens GN=NUDT5 PE=1 SV=1	HUMAN	2
1148	2.59	2.63	7.504	5.339	1.443	sp	Q9Y653	AGRG1_HUMAN	Adhesion G-protein coupled receptor G1 OS=Homo sapiens GN=ADGRG1 PE=1 SV=2	HUMAN	1
1149	2.57	2.67	14.85	14.85	6.723	sp	Q00796	DHSO_HUMAN	Sorbitol dehydrogenase OS=Homo sapiens GN=SORD PE=1 SV=4	HUMAN	2
1150	2.56	2.61	13.44	8.758	5.295	sp	P02675	FIBB_HUMAN	Fibrinogen beta chain OS=Homo sapiens GN=FGB PE=1 SV=2	HUMAN	3
1151	2.56	2.64	2.552	1.865	1.865	sp	P12110	CO6A2_HUMAN	Collagen alpha-2(VI) chain OS=Homo sapiens GN=COL6A2 PE=1 SV=4	HUMAN	2
1152	2.56	2.65	4.878	4.878	3.415	sp	P48740-4	MASP1_HUMAN	Isoform 4 of Mannan-binding lectin serine protease 1 OS=Homo sapiens GN=MASP1	HUMAN	2
1153	2.56	2.64	17.5	8.75	3.75	sp	Q9BTV4	TMM43_HUMAN	Transmembrane protein 43 OS=Homo sapiens GN=TMEM43 PE=1 SV=1	HUMAN	1
1154	2.55	2.58	8.28	4.883	2.548	sp	Q8IX04	UEVLD_HUMAN	Ubiquitin-conjugating enzyme E2 variant 3 OS=Homo sapiens GN=UEVLD PE=1 SV=2	HUMAN	1
1155	2.54	2.57	21.47	21.47	21.47	tr	E5RJR5	E5RJR5_HUMAN	S-phase kinase-associated protein 1 OS=Homo sapiens GN=SKP1 PE=1 SV=1	HUMAN	2
1156	2.53	2.62	9.677	6.774	6.774	sp	Q12979-3	ABR_HUMAN	Isoform 3 of Active breakpoint cluster region-related protein OS=Homo sapiens GN=ABR	HUMAN	2
1157	2.53	2.62	8.211	4.985	4.985	sp	Q8IZV5	RDH10_HUMAN	Retinol dehydrogenase 10 OS=Homo sapiens GN=RDH10 PE=1 SV=1	HUMAN	2
1158	2.53	2.61	20.15	15.75	4.029	tr	M0R2Q4	M0R2Q4_HUMAN	rRNA 2'-O-methyltransferase fibrillarin (Fragment) OS=Homo sapiens GN=FBL PE=1 SV=1	HUMAN	1
1159	2.52	2.55	6.752	3.832	2.555	tr	K7ER00	K7ER00_HUMAN	Phenylalanine--tRNA ligase alpha subunit OS=Homo sapiens GN=FARSA PE=1 SV=1	HUMAN	1
1160	2.51	2.55	11.71	9.143	2.857	sp	O75695	XRP2_HUMAN	Protein XRP2 OS=Homo sapiens GN=RP2 PE=1 SV=4	HUMAN	1
1161	2.51	2.62	7.384	6.008	2.628	sp	P18084	ITB5_HUMAN	Integrin beta-5 OS=Homo sapiens GN=ITGB5 PE=1 SV=1	HUMAN	2
1162	2.51	2.55	30.61	18.37	11.22	tr	X6R8S9	X6R8S9_HUMAN	PITH domain-containing protein 1 OS=Homo sapiens GN=PITHD1 PE=1 SV=1	HUMAN	1
1163	2.5	2.6	9.925	4.12	4.12	sp	O43242	PSMD3_HUMAN	26S proteasome non-ATPase regulatory subunit 3 OS=Homo sapiens GN=PSMD3 PE=1 SV=2	HUMAN	2
1164	2.5	2.54	9.018	5.01	2.204	tr	H7C3A1	H7C3A1_HUMAN	Serrate RNA effector molecule homolog (Fragment) OS=Homo sapiens GN=SRRT PE=1 SV=1	HUMAN	1
1165	2.49	2.53	8.806	8.806	3.914	sp	P21281	VATB2_HUMAN	V-type proton ATPase subunit B, brain isoform OS=Homo sapiens GN=ATP6V1B2 PE=1 SV=3	HUMAN	1
1166	2.48	2.59	17.18	11.66	8.282	sp	Q15717	ELAV1_HUMAN	ELAV-like protein 1 OS=Homo sapiens GN=ELAVL1 PE=1 SV=2	HUMAN	2
1167	2.48	2.52	3.627	1.62	0.8488	tr	Q5VWV2	Q5VWV2_HUMAN	Partitioning defective 3 homolog OS=Homo sapiens GN=PARD3 PE=1 SV=1	HUMAN	1
1168	2.47	2.51	13.31	10.71	3.896	sp	O95861	BPNT1_HUMAN	3'(2'),5'-bisphosphate nucleotidase 1 OS=Homo sapiens GN=BPNT1 PE=1 SV=1	HUMAN	1
1169	2.47	2.55	1.692	1.692	1.692	sp	P04920	B3A2_HUMAN	Anion exchange protein 2 OS=Homo sapiens GN=SLC4A2 PE=1 SV=4	HUMAN	2
1170	2.47	4.77	18.03	11.07	11.07	sp	Q6IQ22	RAB12_HUMAN	Ras-related protein Rab-12 OS=Homo sapiens GN=RAB12 PE=1 SV=3	HUMAN	3
1171	2.47	2.5	7.614	4.205	0.7955	tr	H3BVG0	H3BVG0_HUMAN	Nuclear pore complex protein Nup93 OS=Homo sapiens GN=NUP93 PE=1 SV=1	HUMAN	1
1172	2.46	19.79	38.99	32.38	16.52	tr	H0YA55	H0YA55_HUMAN	Serum albumin (Fragment) OS=Homo sapiens GN=ALB PE=1 SV=1	HUMAN	41
1173	2.46	2.5	6.771	5.925	1.33	tr	H7BXH2	H7BXH2_HUMAN	Serine/threonine-protein phosphatase 6 regulatory subunit 3 OS=Homo sapiens GN=PPP6R3 PE=1 SV=1	HUMAN	1
1174	2.44	2.47	21.82	20.91	6.364	sp	P18077	RL35A_HUMAN	60S ribosomal protein L35a OS=Homo sapiens GN=RPL35A PE=1 SV=2	HUMAN	1
1175	2.44	2.46	19.05	19.05	19.05	sp	P31949	S10AB_HUMAN	Protein S100-A11 OS=Homo sapiens GN=S100A11 PE=1 SV=2	HUMAN	2
1176	2.43	2.46	20.65	20.65	9.677	tr	H0Y8T9	H0Y8T9_HUMAN	Claudin domain-containing protein 1 (Fragment) OS=Homo sapiens GN=CLDND1 PE=1 SV=1	HUMAN	1
1177	2.42	2.45	3.559	3.321	2.372	sp	P10643	CO7_HUMAN	Complement component C7 OS=Homo sapiens GN=C7 PE=1 SV=2	HUMAN	2
1178	2.42	5.29	9.17	6.92	6.92	sp	Q7Z794	K2C1B_HUMAN	Keratin, type II cytoskeletal 1b OS=Homo sapiens GN=KRT77 PE=2 SV=3	HUMAN	4
1179	2.42	2.45	7.359	2.886	1.732	tr	A0A0A0MSB8	A0A0A0MSB8_HUMAN	Exocyst complex component 7 OS=Homo sapiens GN=EXOC7 PE=1 SV=1	HUMAN	1
1180	2.42	2.53	33.88	25.62	14.05	tr	C9JXB8	C9JXB8_HUMAN	60S ribosomal protein L24 OS=Homo sapiens GN=RPL24 PE=1 SV=1	HUMAN	2
1181	2.42	2.45	12.61	12.61	5.405	tr	D6RAA6	D6RAA6_HUMAN	Transmembrane protein 33 (Fragment) OS=Homo sapiens GN=TMEM33 PE=1 SV=1	HUMAN	1
1182	2.42	2.45	30.89	18.7	9.756	tr	D6RDM7	D6RDM7_HUMAN	Ubiquitin-conjugating enzyme E2 K (Fragment) OS=Homo sapiens GN=UBE2K PE=1 SV=1	HUMAN	1
1183	2.42	2.53	10.23	10.23	2.597	tr	E7EX17	E7EX17_HUMAN	Eukaryotic translation initiation factor 4B OS=Homo sapiens GN=EIF4B PE=1 SV=1	HUMAN	1
1184	2.41	4.76	21.68	21.68	15.38	sp	P47755	CAZA2_HUMAN	F-actin-capping protein subunit alpha-2 OS=Homo sapiens GN=CAPZA2 PE=1 SV=3	HUMAN	3
1185	2.41	2.44	14.74	14.74	8.421	tr	E9PFN5	E9PFN5_HUMAN	Glutathione S-transferase kappa 1 OS=Homo sapiens GN=GSTK1 PE=1 SV=1	HUMAN	1
1186	2.4	2.43	18.72	18.72	6.404	tr	J3KN38	J3KN38_HUMAN	Methylosome subunit pICln OS=Homo sapiens GN=CLNS1A PE=1 SV=1	HUMAN	1
1187	2.39	2.44	5.225	2.664	1.639	sp	P21709	EPHA1_HUMAN	Ephrin type-A receptor 1 OS=Homo sapiens GN=EPHA1 PE=1 SV=4	HUMAN	1
1188	2.39	2.42	16.85	13.04	9.239	sp	Q04760	LGUL_HUMAN	Lactoylglutathione lyase OS=Homo sapiens GN=GLO1 PE=1 SV=4	HUMAN	1
1189	2.39	2.51	13	9.284	5.57	tr	Q2TAM5	Q2TAM5_HUMAN	RELA protein OS=Homo sapiens GN=RELA PE=1 SV=1	HUMAN	2
1190	2.38	2.45	5.667	3.656	2.194	sp	P22307	NLTP_HUMAN	Non-specific lipid-transfer protein OS=Homo sapiens GN=SCP2 PE=1 SV=2	HUMAN	1
1191	2.38	2.42	15.84	7.443	5.534	sp	Q13177	PAK2_HUMAN	Serine/threonine-protein kinase PAK 2 OS=Homo sapiens GN=PAK2 PE=1 SV=3	HUMAN	2
1192	2.38	2.48	1.747	1.747	1.164	tr	A0A087X0K0	A0A087X0K0_HUMAN	Collagen alpha-1(XV) chain OS=Homo sapiens GN=COL15A1 PE=1 SV=1	HUMAN	2
1193	2.38	2.41	11.7	5.96	3.974	tr	F8WAU4	F8WAU4_HUMAN	Elongation factor G, mitochondrial OS=Homo sapiens GN=GFM1 PE=1 SV=1	HUMAN	1
1194	2.38	2.7	6.673	3.631	1.079	tr	J3QRV5	J3QRV5_HUMAN	Lethal(2) giant larvae protein homolog 2 OS=Homo sapiens GN=LLGL2 PE=1 SV=1	HUMAN	1
1195	2.37	2.4	4.154	3.115	1.558	sp	Q15020	SART3_HUMAN	Squamous cell carcinoma antigen recognized by T-cells 3 OS=Homo sapiens GN=SART3 PE=1 SV=1	HUMAN	1
1196	2.37	2.4	15.84	8.663	6.188	sp	Q86XR7-2	TCAM2_HUMAN	Isoform 2 of TIR domain-containing adapter molecule 2 OS=Homo sapiens GN=TICAM2	HUMAN	2
1197	2.37	2.4	9.207	9.207	3.069	sp	Q9H3M7	TXNIP_HUMAN	Thioredoxin-interacting protein OS=Homo sapiens GN=TXNIP PE=1 SV=1	HUMAN	1
1198	2.37	2.4	9.241	7.261	3.3	sp	Q9UNE7	CHIP_HUMAN	E3 ubiquitin-protein ligase CHIP OS=Homo sapiens GN=STUB1 PE=1 SV=2	HUMAN	1
1199	2.37	2.4	16	13	5.5	tr	X1WI28	X1WI28_HUMAN	60S ribosomal protein L10 (Fragment) OS=Homo sapiens GN=RPL10 PE=1 SV=7	HUMAN	2
1200	2.36	12.59	12.88	10.81	9.698	sp	Q14651	PLSI_HUMAN	Plastin-1 OS=Homo sapiens GN=PLS1 PE=1 SV=2	HUMAN	6
1201	2.36	2.39	4.608	4.608	2.765	sp	Q9H4F8	SMOC1_HUMAN	SPARC-related modular calcium-binding protein 1 OS=Homo sapiens GN=SMOC1 PE=1 SV=1	HUMAN	1
1202	2.35	2.46	2.812	2.197	2.197	sp	P35590	TIE1_HUMAN	Tyrosine-protein kinase receptor Tie-1 OS=Homo sapiens GN=TIE1 PE=1 SV=1	HUMAN	2
1203	2.35	2.47	11.75	4.444	1.587	tr	B4DDN1	B4DDN1_HUMAN	Glutamine--tRNA ligase OS=Homo sapiens GN=QARS PE=1 SV=1	HUMAN	1
1204	2.35	2.39	9.392	6.614	2.116	tr	G3V1D3	G3V1D3_HUMAN	Dipeptidyl peptidase 3 OS=Homo sapiens GN=DPP3 PE=1 SV=1	HUMAN	1
1205	2.34	2.37	6.701	6.701	4.124	tr	A0A0C4DGH0	A0A0C4DGH0_HUMAN	CD276 antigen OS=Homo sapiens GN=CD276 PE=1 SV=1	HUMAN	1
1206	2.33	2.35	10.36	10.36	5.405	tr	B9A062	B9A062_HUMAN	Bifunctional methylenetetrahydrofolate dehydrogenase/cyclohydrolase, mitochondrial OS=Homo sapiens GN=MTHFD2 PE=1 SV=1	HUMAN	1
1207	2.33	2.37	24.78	24.78	10.62	tr	E5RK99	E5RK99_HUMAN	Collagen triple helix repeat-containing protein 1 OS=Homo sapiens GN=CTHRC1 PE=1 SV=1	HUMAN	1
1208	2.33	2.36	3.956	3.956	2.373	tr	E7EV99	E7EV99_HUMAN	Alpha-adducin OS=Homo sapiens GN=ADD1 PE=1 SV=1	HUMAN	1
1209	2.32	2.35	5.409	3.648	1.509	sp	O43143	DHX15_HUMAN	Pre-mRNA-splicing factor ATP-dependent RNA helicase DHX15 OS=Homo sapiens GN=DHX15 PE=1 SV=2	HUMAN	1
1210	2.32	30.59	38.48	31.2	27.19	sp	Q02241-3	KIF23_HUMAN	Isoform 3 of Kinesin-like protein KIF23 OS=Homo sapiens GN=KIF23	HUMAN	16
1211	2.32	2.35	17.48	9.223	5.34	sp	Q9NP72	RAB18_HUMAN	Ras-related protein Rab-18 OS=Homo sapiens GN=RAB18 PE=1 SV=1	HUMAN	1
1212	2.32	2.35	8.403	8.403	8.403	tr	F6VVE8	F6VVE8_HUMAN	Glioma pathogenesis-related protein 1 (Fragment) OS=Homo sapiens GN=GLIPR1 PE=1 SV=1	HUMAN	2
1213	2.31	2.4	6.885	6.885	6.885	sp	O00743	PPP6_HUMAN	Serine/threonine-protein phosphatase 6 catalytic subunit OS=Homo sapiens GN=PPP6C PE=1 SV=1	HUMAN	2
1214	2.31	4.38	12.84	12.84	9.633	sp	P10301	RRAS_HUMAN	Ras-related protein R-Ras OS=Homo sapiens GN=RRAS PE=1 SV=1	HUMAN	2
1215	2.29	2.92	7.869	6.142	4.415	sp	O00505	IMA4_HUMAN	Importin subunit alpha-4 OS=Homo sapiens GN=KPNA3 PE=1 SV=2	HUMAN	2
1216	2.29	2.38	6.422	3.874	2.243	sp	Q15042	RB3GP_HUMAN	Rab3 GTPase-activating protein catalytic subunit OS=Homo sapiens GN=RAB3GAP1 PE=1 SV=3	HUMAN	2
1217	2.29	2.32	5.033	5.033	2.626	sp	Q9NR12	PDLI7_HUMAN	PDZ and LIM domain protein 7 OS=Homo sapiens GN=PDLIM7 PE=1 SV=1	HUMAN	1
1218	2.29	2.39	10.71	7.143	7.143	sp	Q9NZ01	TECR_HUMAN	Very-long-chain enoyl-CoA reductase OS=Homo sapiens GN=TECR PE=1 SV=1	HUMAN	2
1219	2.28	2.31	3.22	3.22	1.789	sp	Q13131	AAPK1_HUMAN	5'-AMP-activated protein kinase catalytic subunit alpha-1 OS=Homo sapiens GN=PRKAA1 PE=1 SV=4	HUMAN	1
1220	2.28	2.37	12.16	5.241	5.241	sp	Q6NUK1	SCMC1_HUMAN	Calcium-binding mitochondrial carrier protein SCaMC-1 OS=Homo sapiens GN=SLC25A24 PE=1 SV=2	HUMAN	2
1221	2.28	2.31	13.61	13.61	4.734	tr	J3QLE5	J3QLE5_HUMAN	Small nuclear ribonucleoprotein-associated protein N (Fragment) OS=Homo sapiens GN=SNRPN PE=1 SV=1	HUMAN	1
1222	2.27	2.29	7.711	1.38	0.8117	sp	O95239	KIF4A_HUMAN	Chromosome-associated kinesin KIF4A OS=Homo sapiens GN=KIF4A PE=1 SV=3	HUMAN	1
1223	2.27	2.38	4.046	2.697	1.541	sp	Q5T2W1	NHRF3_HUMAN	Na(+)/H(+) exchange regulatory cofactor NHE-RF3 OS=Homo sapiens GN=PDZK1 PE=1 SV=2	HUMAN	1
1224	2.27	2.3	9.467	9.467	4.536	sp	Q9Y6M5	ZNT1_HUMAN	Zinc transporter 1 OS=Homo sapiens GN=SLC30A1 PE=1 SV=3	HUMAN	1
1225	2.27	2.37	11.96	5.652	3.696	tr	E9PFW3	E9PFW3_HUMAN	AP-2 complex subunit mu OS=Homo sapiens GN=AP2M1 PE=1 SV=1	HUMAN	2
1226	2.26	2.29	18.69	6.231	3.561	sp	P48729	KC1A_HUMAN	Casein kinase I isoform alpha OS=Homo sapiens GN=CSNK1A1 PE=1 SV=2	HUMAN	1
1227	2.23	2.26	13.44	7.536	2.24	sp	P08697	A2AP_HUMAN	Alpha-2-antiplasmin OS=Homo sapiens GN=SERPINF2 PE=1 SV=3	HUMAN	1
1228	2.23	5.34	20	20	17.27	sp	P20336	RAB3A_HUMAN	Ras-related protein Rab-3A OS=Homo sapiens GN=RAB3A PE=1 SV=1	HUMAN	4
1229	2.22	2.3	6.77	5.029	5.029	sp	Q06203	PUR1_HUMAN	Amidophosphoribosyltransferase OS=Homo sapiens GN=PPAT PE=1 SV=1	HUMAN	2
1230	2.22	2.24	11.11	7.971	4.106	sp	Q12765	SCRN1_HUMAN	Secernin-1 OS=Homo sapiens GN=SCRN1 PE=1 SV=2	HUMAN	1
1231	2.22	2.29	12.69	8.157	3.625	sp	Q15293	RCN1_HUMAN	Reticulocalbin-1 OS=Homo sapiens GN=RCN1 PE=1 SV=1	HUMAN	1
1232	2.22	6.32	11.83	9.924	7.061	sp	Q9BTT6	LRRC1_HUMAN	Leucine-rich repeat-containing protein 1 OS=Homo sapiens GN=LRRC1 PE=1 SV=1	HUMAN	3
1233	2.22	2.24	16.61	13.29	6.645	sp	Q9UNP9	PPIE_HUMAN	Peptidyl-prolyl cis-trans isomerase E OS=Homo sapiens GN=PPIE PE=1 SV=1	HUMAN	2
1234	2.21	8.34	10.69	9.028	7.5	sp	O95573	ACSL3_HUMAN	Long-chain-fatty-acid--CoA ligase 3 OS=Homo sapiens GN=ACSL3 PE=1 SV=3	HUMAN	4
1235	2.21	2.23	22.05	14.96	10.24	sp	P53999	TCP4_HUMAN	Activated RNA polymerase II transcriptional coactivator p15 OS=Homo sapiens GN=SUB1 PE=1 SV=3	HUMAN	1
1236	2.19	2.21	8.728	3.402	1.775	sp	Q05655	KPCD_HUMAN	Protein kinase C delta type OS=Homo sapiens GN=PRKCD PE=1 SV=2	HUMAN	1
1237	2.19	2.21	11.45	8.142	2.799	tr	B6VEX4	B6VEX4_HUMAN	Abl interactor 1 OS=Homo sapiens GN=ABI1 PE=1 SV=1	HUMAN	1
1238	2.19	2.21	13.04	13.04	7.609	tr	B8A4K4	B8A4K4_HUMAN	Cysteine-rich tail protein 1 OS=Homo sapiens GN=CYSRT1 PE=1 SV=1	HUMAN	1
1239	2.18	4.24	43.75	23.08	16.35	sp	P20340	RAB6A_HUMAN	Ras-related protein Rab-6A OS=Homo sapiens GN=RAB6A PE=1 SV=3	HUMAN	3
1240	2.18	2.34	6.859	4.242	4.242	sp	Q12965	MYO1E_HUMAN	Unconventional myosin-Ie OS=Homo sapiens GN=MYO1E PE=1 SV=2	HUMAN	4
1241	2.18	2.28	9.16	6.616	6.616	tr	A0A0B4J1R4	A0A0B4J1R4_HUMAN	4-hydroxyphenylpyruvate dioxygenase OS=Homo sapiens GN=HPD PE=1 SV=1	HUMAN	2
1242	2.17	4.21	4.603	4.603	4.184	sp	P04004	VTNC_HUMAN	Vitronectin OS=Homo sapiens GN=VTN PE=1 SV=1	HUMAN	7
1243	2.17	2.19	6.846	6.846	2.49	sp	Q13547	HDAC1_HUMAN	Histone deacetylase 1 OS=Homo sapiens GN=HDAC1 PE=1 SV=1	HUMAN	1
1244	2.17	2.19	42.48	24.78	10.62	tr	B8ZZU8	B8ZZU8_HUMAN	Protein ELOB OS=Homo sapiens GN=ELOB PE=1 SV=1	HUMAN	1
1245	2.17	2.2	5.382	2.691	1.346	tr	F8W9S7	F8W9S7_HUMAN	GTPase-activating protein and VPS9 domain-containing protein 1 OS=Homo sapiens GN=GAPVD1 PE=1 SV=1	HUMAN	1
1246	2.16	2.18	7.16	7.16	3.103	sp	P16930	FAAA_HUMAN	Fumarylacetoacetase OS=Homo sapiens GN=FAH PE=1 SV=2	HUMAN	1
1247	2.16	2.18	8.532	5.357	1.984	sp	P61011	SRP54_HUMAN	Signal recognition particle 54 kDa protein OS=Homo sapiens GN=SRP54 PE=1 SV=1	HUMAN	1
1248	2.16	2.18	5.539	2.176	0.9891	sp	Q86W92	LIPB1_HUMAN	Liprin-beta-1 OS=Homo sapiens GN=PPFIBP1 PE=1 SV=2	HUMAN	1
1249	2.16	4.21	7.299	6.022	4.562	sp	Q96FN4	CPNE2_HUMAN	Copine-2 OS=Homo sapiens GN=CPNE2 PE=1 SV=3	HUMAN	2
1250	2.16	2.19	25.62	14.78	9.36	tr	H3BV22	H3BV22_HUMAN	Serine/threonine-protein phosphatase (Fragment) OS=Homo sapiens GN=PPP4C PE=1 SV=1	HUMAN	1
1251	2.15	2.17	15.12	10.73	6.341	tr	Q5JPU1	Q5JPU1_HUMAN	Pyruvate dehydrogenase E1 component subunit alpha, somatic form, mitochondrial (Fragment) OS=Homo sapiens GN=PDHA1 PE=1 SV=1	HUMAN	1
1252	2.14	2.16	9.714	5.143	2.857	sp	P48556	PSMD8_HUMAN	26S proteasome non-ATPase regulatory subunit 8 OS=Homo sapiens GN=PSMD8 PE=1 SV=2	HUMAN	1
1253	2.14	4.2	8.676	4.412	2.941	sp	Q96AC1	FERM2_HUMAN	Fermitin family homolog 2 OS=Homo sapiens GN=FERMT2 PE=1 SV=1	HUMAN	2
1254	2.14	2.16	8.38	8.38	3.073	sp	Q9UBS4	DJB11_HUMAN	DnaJ homolog subfamily B member 11 OS=Homo sapiens GN=DNAJB11 PE=1 SV=1	HUMAN	1
1255	2.14	2.16	17.12	9.009	5.405	sp	Q9Y3E7	CHMP3_HUMAN	Charged multivesicular body protein 3 OS=Homo sapiens GN=CHMP3 PE=1 SV=3	HUMAN	1
1256	2.14	2.16	10.69	5.149	2.772	sp	Q9Y3I0	RTCB_HUMAN	tRNA-splicing ligase RtcB homolog OS=Homo sapiens GN=RTCB PE=1 SV=1	HUMAN	1
1257	2.14	2.16	26.04	11.46	5.208	tr	H7BZ20	H7BZ20_HUMAN	Thymidylate kinase (Fragment) OS=Homo sapiens GN=DTYMK PE=1 SV=1	HUMAN	1
1258	2.13	2.15	2.145	1.453	1.038	sp	P23470	PTPRG_HUMAN	Receptor-type tyrosine-protein phosphatase gamma OS=Homo sapiens GN=PTPRG PE=1 SV=4	HUMAN	1
1259	2.13	2.15	5.974	3.584	2.151	sp	Q13724	MOGS_HUMAN	Mannosyl-oligosaccharide glucosidase OS=Homo sapiens GN=MOGS PE=1 SV=5	HUMAN	1
1260	2.13	2.15	9.512	2.259	1.308	sp	Q63ZY3-3	KANK2_HUMAN	Isoform 3 of KN motif and ankyrin repeat domain-containing protein 2 OS=Homo sapiens GN=KANK2	HUMAN	1
1261	2.13	2.14	7.329	7.329	3.546	tr	G3XAC6	G3XAC6_HUMAN	RNA-binding protein 39 OS=Homo sapiens GN=RBM39 PE=1 SV=1	HUMAN	1
1262	2.12	2.18	5.082	3.811	2.359	sp	P19525	E2AK2_HUMAN	Interferon-induced, double-stranded RNA-activated protein kinase OS=Homo sapiens GN=EIF2AK2 PE=1 SV=2	HUMAN	1
1263	2.12	2.13	3.482	1.532	0.766	sp	Q12769	NU160_HUMAN	Nuclear pore complex protein Nup160 OS=Homo sapiens GN=NUP160 PE=1 SV=3	HUMAN	1
1264	2.12	2.29	8.707	3.606	1.759	tr	A0A0U1RQV4	A0A0U1RQV4_HUMAN	Rho-associated protein kinase 1 OS=Homo sapiens GN=ROCK1 PE=1 SV=1	HUMAN	2
1265	2.11	2.12	18.04	10.82	6.186	sp	P62081	RS7_HUMAN	40S ribosomal protein S7 OS=Homo sapiens GN=RPS7 PE=1 SV=1	HUMAN	1
1266	2.11	2.12	19.52	10.95	4.762	sp	Q96IU4	ABHEB_HUMAN	Protein ABHD14B OS=Homo sapiens GN=ABHD14B PE=1 SV=1	HUMAN	1
1267	2.11	2.13	15.77	12.16	8.108	sp	Q9BS40	LXN_HUMAN	Latexin OS=Homo sapiens GN=LXN PE=1 SV=2	HUMAN	1
1268	2.1	9.24	10.8	10.32	6.883	sp	P20742	PZP_HUMAN	Pregnancy zone protein OS=Homo sapiens GN=PZP PE=1 SV=4	HUMAN	19
1269	2.1	2.11	4.027	1.454	1.454	sp	P30530	UFO_HUMAN	Tyrosine-protein kinase receptor UFO OS=Homo sapiens GN=AXL PE=1 SV=3	HUMAN	1
1270	2.1	2.11	7.204	4.803	3.259	sp	Q8N1G4	LRC47_HUMAN	Leucine-rich repeat-containing protein 47 OS=Homo sapiens GN=LRRC47 PE=1 SV=1	HUMAN	1
1271	2.1	2.11	4.57	2.444	1.382	sp	Q9NZ08	ERAP1_HUMAN	Endoplasmic reticulum aminopeptidase 1 OS=Homo sapiens GN=ERAP1 PE=1 SV=3	HUMAN	1
1272	2.09	6.89	24.88	19.82	13.13	sp	P09104	ENOG_HUMAN	Gamma-enolase OS=Homo sapiens GN=ENO2 PE=1 SV=3	HUMAN	4
1273	2.08	2.18	11.17	11.17	5.319	sp	O75223	GGCT_HUMAN	Gamma-glutamylcyclotransferase OS=Homo sapiens GN=GGCT PE=1 SV=1	HUMAN	1
1274	2.08	2.09	4.557	3.448	1.724	sp	P46087	NOP2_HUMAN	Probable 28S rRNA (cytosine(4447)-C(5))-methyltransferase OS=Homo sapiens GN=NOP2 PE=1 SV=2	HUMAN	1
1275	2.08	2.09	3.937	0.5906	0.5906	sp	Q14008	CKAP5_HUMAN	Cytoskeleton-associated protein 5 OS=Homo sapiens GN=CKAP5 PE=1 SV=3	HUMAN	1
1276	2.08	2.11	2.406	0.5882	0.5882	sp	Q9H7D0	DOCK5_HUMAN	Dedicator of cytokinesis protein 5 OS=Homo sapiens GN=DOCK5 PE=1 SV=3	HUMAN	1
1277	2.07	2.22	32.58	32.58	32.58	sp	Q96FJ2	DYL2_HUMAN	Dynein light chain 2, cytoplasmic OS=Homo sapiens GN=DYNLL2 PE=1 SV=1	HUMAN	3
1278	2.07	2.19	14.5	14.5	11.07	tr	E9PIE4	E9PIE4_HUMAN	Mitochondrial carrier homolog 2 (Fragment) OS=Homo sapiens GN=MTCH2 PE=1 SV=8	HUMAN	2
1279	2.07	2.08	33.33	33.33	22.73	tr	H3BUR4	H3BUR4_HUMAN	RNA-binding protein NOB1 OS=Homo sapiens GN=NOB1 PE=1 SV=1	HUMAN	1
1280	2.06	2.1	7.176	2.353	2.353	sp	O95834-3	EMAL2_HUMAN	Isoform 3 of Echinoderm microtubule-associated protein-like 2 OS=Homo sapiens GN=EML2	HUMAN	1
1281	2.06	2.07	8.833	4.732	2.839	sp	P02649	APOE_HUMAN	Apolipoprotein E OS=Homo sapiens GN=APOE PE=1 SV=1	HUMAN	1
1282	2.06	2.07	4.933	2.933	1.467	sp	P22033	MUTA_HUMAN	Methylmalonyl-CoA mutase, mitochondrial OS=Homo sapiens GN=MUT PE=1 SV=4	HUMAN	1
1283	2.06	19.72	53.05	35.54	33.16	sp	P68133	ACTS_HUMAN	Actin, alpha skeletal muscle OS=Homo sapiens GN=ACTA1 PE=1 SV=1	HUMAN	38
1284	2.06	8.64	35.29	30	27.06	tr	A0A0U1RRH7	A0A0U1RRH7_HUMAN	Histone H2A OS=Homo sapiens PE=3 SV=1	HUMAN	11
1285	2.06	2.07	28.04	21.5	9.346	tr	H7C2L4	H7C2L4_HUMAN	Transformer-2 protein homolog beta (Fragment) OS=Homo sapiens GN=TRA2B PE=1 SV=1	HUMAN	1
1286	2.06	2.07	6.655	3.678	2.277	tr	Q5W0G0	Q5W0G0_HUMAN	Kin of IRRE-like protein 1 OS=Homo sapiens GN=KIRREL PE=1 SV=1	HUMAN	1
1287	2.05	14.17	18.11	11.56	9.152	sp	P0CG39	POTEJ_HUMAN	POTE ankyrin domain family member J OS=Homo sapiens GN=POTEJ PE=3 SV=1	HUMAN	23
1288	2.05	2.05	18.93	12.14	9.223	sp	P20290	BTF3_HUMAN	Transcription factor BTF3 OS=Homo sapiens GN=BTF3 PE=1 SV=1	HUMAN	1
1289	2.05	2.08	5.897	1.506	1.506	sp	Q13444-8	ADA15_HUMAN	Isoform 8 of Disintegrin and metalloproteinase domain-containing protein 15 OS=Homo sapiens GN=ADAM15	HUMAN	1
1290	2.05	2.56	12.11	8.52	5.83	sp	Q99720	SGMR1_HUMAN	Sigma non-opioid intracellular receptor 1 OS=Homo sapiens GN=SIGMAR1 PE=1 SV=1	HUMAN	1
1291	2.05	2.06	10.27	4.911	4.911	sp	Q9UM22	EPDR1_HUMAN	Mammalian ependymin-related protein 1 OS=Homo sapiens GN=EPDR1 PE=1 SV=2	HUMAN	1
1292	2.05	2.06	52.56	25.64	25.64	tr	D6REP8	D6REP8_HUMAN	Histidine triad nucleotide-binding protein 1 OS=Homo sapiens GN=HINT1 PE=1 SV=1	HUMAN	1
1293	2.05	2.06	11.05	3.947	3.947	tr	Q5VWC4	Q5VWC4_HUMAN	26S proteasome non-ATPase regulatory subunit 4 OS=Homo sapiens GN=PSMD4 PE=1 SV=1	HUMAN	1
1294	2.04	2.04	4.251	0.9564	0.9564	sp	O94906	PRP6_HUMAN	Pre-mRNA-processing factor 6 OS=Homo sapiens GN=PRPF6 PE=1 SV=1	HUMAN	1
1295	2.04	2.06	6.977	2.147	2.147	sp	P02748	CO9_HUMAN	Complement component C9 OS=Homo sapiens GN=C9 PE=1 SV=2	HUMAN	1
1296	2.04	2.08	3.106	2.243	0.9491	sp	Q12768	STRUM_HUMAN	WASH complex subunit strumpellin OS=Homo sapiens GN=KIAA0196 PE=1 SV=1	HUMAN	1
1297	2.04	22.13	31.59	26.36	22.8	sp	Q9NZN3	EHD3_HUMAN	EH domain-containing protein 3 OS=Homo sapiens GN=EHD3 PE=1 SV=2	HUMAN	14
1298	2.04	2.04	6.339	2.454	2.454	tr	A0A0G2JQ62	A0A0G2JQ62_HUMAN	Lysophosphatidylcholine acyltransferase 1 (Fragment) OS=Homo sapiens GN=LPCAT1 PE=1 SV=1	HUMAN	1
1299	2.04	2.04	3.945	0.9862	0.9862	tr	H7C5T8	H7C5T8_HUMAN	Membrane-associated guanylate kinase, WW and PDZ domain-containing protein 1 (Fragment) OS=Homo sapiens GN=MAGI1 PE=1 SV=1	HUMAN	1
1300	2.04	2.05	16.6	10.64	6.383	tr	J3QQX2	J3QQX2_HUMAN	Rho GDP-dissociation inhibitor 1 OS=Homo sapiens GN=ARHGDIA PE=1 SV=1	HUMAN	1
1301	2.03	2.05	5.873	4.078	2.447	sp	O95831	AIFM1_HUMAN	Apoptosis-inducing factor 1, mitochondrial OS=Homo sapiens GN=AIFM1 PE=1 SV=1	HUMAN	1
1302	2.03	2.03	3.905	2.169	2.169	sp	P31146	COR1A_HUMAN	Coronin-1A OS=Homo sapiens GN=CORO1A PE=1 SV=4	HUMAN	1
1303	2.03	16.13	53.26	40.76	40.76	sp	P61224	RAP1B_HUMAN	Ras-related protein Rap-1b OS=Homo sapiens GN=RAP1B PE=1 SV=1	HUMAN	8
1304	2.03	2.04	7.266	4.152	4.152	sp	P62847-4	RS24_HUMAN	Isoform 4 of 40S ribosomal protein S24 OS=Homo sapiens GN=RPS24	HUMAN	1
1305	2.03	2.03	3.718	1.335	1.335	sp	Q02413	DSG1_HUMAN	Desmoglein-1 OS=Homo sapiens GN=DSG1 PE=1 SV=2	HUMAN	1
1306	2.03	2.03	5.997	1.434	1.434	sp	Q08J23	NSUN2_HUMAN	tRNA (cytosine(34)-C(5))-methyltransferase OS=Homo sapiens GN=NSUN2 PE=1 SV=2	HUMAN	1
1307	2.03	2.03	22.11	12.63	12.63	sp	Q6EEV6	SUMO4_HUMAN	Small ubiquitin-related modifier 4 OS=Homo sapiens GN=SUMO4 PE=1 SV=2	HUMAN	1
1308	2.03	2.04	4.626	2.863	2.863	sp	Q96JJ7	TMX3_HUMAN	Protein disulfide-isomerase TMX3 OS=Homo sapiens GN=TMX3 PE=1 SV=2	HUMAN	1
1309	2.03	2.04	6.938	2.112	2.112	sp	Q99805	TM9S2_HUMAN	Transmembrane 9 superfamily member 2 OS=Homo sapiens GN=TM9SF2 PE=1 SV=1	HUMAN	1
1310	2.03	2.12	5.31	3.982	1.991	sp	Q9NR50	EI2BG_HUMAN	Translation initiation factor eIF-2B subunit gamma OS=Homo sapiens GN=EIF2B3 PE=1 SV=1	HUMAN	1
1311	2.03	2.05	4.093	1.445	1.445	sp	Q9Y6M7-8	S4A7_HUMAN	Isoform 8 of Sodium bicarbonate cotransporter 3 OS=Homo sapiens GN=SLC4A7	HUMAN	1
1312	2.03	2.04	15.16	10.25	10.25	tr	E9PG39	E9PG39_HUMAN	Acylglycerol kinase, mitochondrial OS=Homo sapiens GN=AGK PE=1 SV=1	HUMAN	1
1313	2.03	2.04	20.69	6.897	6.897	tr	F8W1A4	F8W1A4_HUMAN	Adenylate kinase 2, mitochondrial OS=Homo sapiens GN=AK2 PE=1 SV=1	HUMAN	1
1314	2.03	7.03	8.208	6.566	6.566	tr	H3BLZ8	H3BLZ8_HUMAN	Probable ATP-dependent RNA helicase DDX17 OS=Homo sapiens GN=DDX17 PE=1 SV=1	HUMAN	5
1315	2.02	2.03	11.28	7.692	7.692	sp	P49006	MRP_HUMAN	MARCKS-related protein OS=Homo sapiens GN=MARCKSL1 PE=1 SV=2	HUMAN	1
1316	2.02	2.02	8.503	3.061	3.061	sp	P49788	TIG1_HUMAN	Retinoic acid receptor responder protein 1 OS=Homo sapiens GN=RARRES1 PE=1 SV=2	HUMAN	1
1317	2.02	2.02	11.6	7.182	7.182	sp	Q13442	HAP28_HUMAN	28 kDa heat- and acid-stable phosphoprotein OS=Homo sapiens GN=PDAP1 PE=1 SV=1	HUMAN	1
1318	2.02	2.03	4.427	2.604	2.604	sp	Q13618	CUL3_HUMAN	Cullin-3 OS=Homo sapiens GN=CUL3 PE=1 SV=2	HUMAN	2
1319	2.02	2.04	18.94	7.048	7.048	sp	Q92520	FAM3C_HUMAN	Protein FAM3C OS=Homo sapiens GN=FAM3C PE=1 SV=1	HUMAN	1
1320	2.02	2.02	2.434	1.352	0.6761	sp	Q92626	PXDN_HUMAN	Peroxidasin homolog OS=Homo sapiens GN=PXDN PE=1 SV=2	HUMAN	1
1321	2.02	2.02	10.87	6.522	3.261	sp	Q99961	SH3G1_HUMAN	Endophilin-A2 OS=Homo sapiens GN=SH3GL1 PE=1 SV=1	HUMAN	1
1322	2.02	2.14	3.309	3.309	1.163	sp	Q9NZB2	F120A_HUMAN	Constitutive coactivator of PPAR-gamma-like protein 1 OS=Homo sapiens GN=FAM120A PE=1 SV=2	HUMAN	1
1323	2.02	2.02	10.63	2.997	2.997	sp	Q9Y295	DRG1_HUMAN	Developmentally-regulated GTP-binding protein 1 OS=Homo sapiens GN=DRG1 PE=1 SV=1	HUMAN	1
1324	2.02	2.03	4.406	2.299	2.299	tr	A0A0G2JMZ8	A0A0G2JMZ8_HUMAN	Occludin OS=Homo sapiens GN=OCLN PE=1 SV=1	HUMAN	1
1325	2.02	2.02	7.059	4.314	4.314	tr	J3QSE5	J3QSE5_HUMAN	Phosphatidylcholine-sterol acyltransferase (Fragment) OS=Homo sapiens GN=LCAT PE=1 SV=1	HUMAN	1
1326	2.02	2.03	12.2	3.833	3.833	tr	Q5QPK2	Q5QPK2_HUMAN	Dolichol-phosphate mannosyltransferase subunit 1 OS=Homo sapiens GN=DPM1 PE=1 SV=1	HUMAN	1
1327	2.01	2.01	4.07	1.066	1.066	sp	O95197	RTN3_HUMAN	Reticulon-3 OS=Homo sapiens GN=RTN3 PE=1 SV=2	HUMAN	1
1328	2.01	4.02	5.014	4.871	3.009	sp	P02787	TRFE_HUMAN	Serotransferrin OS=Homo sapiens GN=TF PE=1 SV=3	HUMAN	2
1329	2.01	2.01	6.857	4	4	sp	P08567	PLEK_HUMAN	Pleckstrin OS=Homo sapiens GN=PLEK PE=1 SV=3	HUMAN	2
1330	2.01	2.01	8.952	7.205	3.275	sp	P15169	CBPN_HUMAN	Carboxypeptidase N catalytic chain OS=Homo sapiens GN=CPN1 PE=1 SV=1	HUMAN	1
1331	2.01	2.01	4.83	4.061	2.415	sp	P19827	ITIH1_HUMAN	Inter-alpha-trypsin inhibitor heavy chain H1 OS=Homo sapiens GN=ITIH1 PE=1 SV=3	HUMAN	3
1332	2.01	2.02	5.3	1.943	1.943	sp	P20839-7	IMDH1_HUMAN	Isoform 7 of Inosine-5'-monophosphate dehydrogenase 1 OS=Homo sapiens GN=IMPDH1	HUMAN	1
1333	2.01	2.27	16.5	8	2.75	sp	P36507	MP2K2_HUMAN	Dual specificity mitogen-activated protein kinase kinase 2 OS=Homo sapiens GN=MAP2K2 PE=1 SV=1	HUMAN	1
1334	2.01	2.01	12.41	7.299	7.299	sp	P52758	UK114_HUMAN	Ribonuclease UK114 OS=Homo sapiens GN=HRSP12 PE=1 SV=1	HUMAN	1
1335	2.01	2.02	9.808	2.5	2.5	sp	Q01581	HMCS1_HUMAN	Hydroxymethylglutaryl-CoA synthase, cytoplasmic OS=Homo sapiens GN=HMGCS1 PE=1 SV=2	HUMAN	1
1336	2.01	2.01	12.1	5.242	5.242	sp	Q15056	IF4H_HUMAN	Eukaryotic translation initiation factor 4H OS=Homo sapiens GN=EIF4H PE=1 SV=5	HUMAN	1
1337	2.01	2.01	7.359	3.896	3.896	sp	Q15102	PA1B3_HUMAN	Platelet-activating factor acetylhydrolase IB subunit gamma OS=Homo sapiens GN=PAFAH1B3 PE=1 SV=1	HUMAN	1
1338	2.01	2.02	7.645	3.058	3.058	sp	Q15555	MARE2_HUMAN	Microtubule-associated protein RP/EB family member 2 OS=Homo sapiens GN=MAPRE2 PE=1 SV=1	HUMAN	1
1339	2.01	2.01	18.83	8.442	8.442	sp	Q56VL3	OCAD2_HUMAN	OCIA domain-containing protein 2 OS=Homo sapiens GN=OCIAD2 PE=1 SV=1	HUMAN	1
1340	2.01	2.01	13.64	6.25	6.25	sp	Q8N0U8	VKORL_HUMAN	Vitamin K epoxide reductase complex subunit 1-like protein 1 OS=Homo sapiens GN=VKORC1L1 PE=1 SV=2	HUMAN	1
1341	2.01	2.13	7.453	3.934	2.07	sp	Q96A33	CCD47_HUMAN	Coiled-coil domain-containing protein 47 OS=Homo sapiens GN=CCDC47 PE=1 SV=1	HUMAN	1
1342	2.01	2.01	10.73	6.438	6.438	sp	Q96EY5-2	MB12A_HUMAN	Isoform 2 of Multivesicular body subunit 12A OS=Homo sapiens GN=MVB12A	HUMAN	1
1343	2.01	2.01	11.79	6.154	6.154	sp	Q99653	CHP1_HUMAN	Calcineurin B homologous protein 1 OS=Homo sapiens GN=CHP1 PE=1 SV=3	HUMAN	1
1344	2.01	2.01	8.914	5.014	5.014	sp	Q9NR45	SIAS_HUMAN	Sialic acid synthase OS=Homo sapiens GN=NANS PE=1 SV=2	HUMAN	1
1345	2.01	2.01	2.716	0.3826	0.3826	tr	A0A087X2H1	A0A087X2H1_HUMAN	E3 ubiquitin-protein ligase HECTD1 OS=Homo sapiens GN=HECTD1 PE=1 SV=1	HUMAN	1
1346	2.01	2.02	3.134	1.314	1.314	tr	A0A0U1RR18	A0A0U1RR18_HUMAN	Solute carrier family 12 member 7 (Fragment) OS=Homo sapiens GN=SLC12A7 PE=1 SV=1	HUMAN	1
1347	2.01	2.02	4.114	0.9074	0.9074	tr	A0A1B0GV47	A0A1B0GV47_HUMAN	Kinesin-like protein KIF21A (Fragment) OS=Homo sapiens GN=KIF21A PE=1 SV=1	HUMAN	1
1348	2.01	2.01	1.592	0.8493	0.8493	tr	C9J2H1	C9J2H1_HUMAN	Inter-alpha-trypsin inhibitor heavy chain H5 OS=Homo sapiens GN=ITIH5 PE=1 SV=2	HUMAN	1
1349	2.01	2.01	16.14	7.48	7.48	tr	D6RG15	D6RG15_HUMAN	Twinfilin-2 OS=Homo sapiens GN=TWF2 PE=1 SV=1	HUMAN	1
1350	2.01	4.02	53.52	36.62	36.62	tr	E5RK64	E5RK64_HUMAN	Vesicle-associated membrane protein-associated protein B/C OS=Homo sapiens GN=VAPB PE=1 SV=1	HUMAN	2
1351	2.01	12.85	30.94	28.45	22.65	tr	E7EQG2	E7EQG2_HUMAN	Eukaryotic initiation factor 4A-II OS=Homo sapiens GN=EIF4A2 PE=1 SV=1	HUMAN	7
1352	2.01	2.01	6.904	1.782	1.782	tr	E9PAM4	E9PAM4_HUMAN	Uncharacterized protein OS=Homo sapiens PE=1 SV=1	HUMAN	1
1353	2.01	2.02	4.446	1.13	1.13	tr	E9PF10	E9PF10_HUMAN	Nuclear pore complex protein Nup155 OS=Homo sapiens GN=NUP155 PE=1 SV=1	HUMAN	1
1354	2.01	2.01	4.611	1.585	1.585	tr	F8VUA7	F8VUA7_HUMAN	Oxysterol-binding protein (Fragment) OS=Homo sapiens GN=OSBPL8 PE=1 SV=8	HUMAN	1
1355	2.01	2.01	27.71	14.46	14.46	tr	F8W150	F8W150_HUMAN	Ankyrin repeat domain-containing protein 13A (Fragment) OS=Homo sapiens GN=ANKRD13A PE=1 SV=1	HUMAN	1
1356	2.01	2.01	11.27	5.164	5.164	tr	H3BVD1	H3BVD1_HUMAN	Mothers against decapentaplegic homolog (Fragment) OS=Homo sapiens GN=SMAD3 PE=1 SV=1	HUMAN	1
1357	2.01	2.01	16.86	8.14	8.14	tr	J3QQS1	J3QQS1_HUMAN	28S ribosomal protein S7, mitochondrial (Fragment) OS=Homo sapiens GN=MRPS7 PE=1 SV=1	HUMAN	1
1358	2.01	2.03	3.202	1.343	1.343	tr	M0QZR4	M0QZR4_HUMAN	Rho guanine nucleotide exchange factor 1 OS=Homo sapiens GN=ARHGEF1 PE=1 SV=1	HUMAN	1
1359	2.01	2.02	13.71	2.364	2.364	tr	R4GNH3	R4GNH3_HUMAN	26S protease regulatory subunit 6A OS=Homo sapiens GN=PSMC3 PE=1 SV=1	HUMAN	1
1360	2	2	2.948	2.948	2.948	sp	A6NJ78	MET15_HUMAN	Probable methyltransferase-like protein 15 OS=Homo sapiens GN=METTL15 PE=1 SV=1	HUMAN	1
1361	2	3.37	11.27	9.314	9.314	sp	O14556	G3PT_HUMAN	Glyceraldehyde-3-phosphate dehydrogenase, testis-specific OS=Homo sapiens GN=GAPDHS PE=1 SV=2	HUMAN	4
1362	2	2	6.579	6.579	6.579	sp	O14684	PTGES_HUMAN	Prostaglandin E synthase OS=Homo sapiens GN=PTGES PE=1 SV=2	HUMAN	1
1363	2	2	2.487	2.487	2.487	sp	O14773	TPP1_HUMAN	Tripeptidyl-peptidase 1 OS=Homo sapiens GN=TPP1 PE=1 SV=2	HUMAN	1
1364	2	2	13.71	13.71	13.71	sp	O14907	TX1B3_HUMAN	Tax1-binding protein 3 OS=Homo sapiens GN=TAX1BP3 PE=1 SV=2	HUMAN	1
1365	2	2	1.544	1.544	1.544	sp	O14964	HGS_HUMAN	Hepatocyte growth factor-regulated tyrosine kinase substrate OS=Homo sapiens GN=HGS PE=1 SV=1	HUMAN	1
1366	2	2	10	5.789	5.789	sp	O15431	COPT1_HUMAN	High affinity copper uptake protein 1 OS=Homo sapiens GN=SLC31A1 PE=1 SV=1	HUMAN	1
1367	2	2	11.92	7.947	7.947	sp	O15511	ARPC5_HUMAN	Actin-related protein 2/3 complex subunit 5 OS=Homo sapiens GN=ARPC5 PE=1 SV=3	HUMAN	1
1368	2	2	3.614	3.614	2.169	sp	O43505	B4GA1_HUMAN	Beta-1,4-glucuronyltransferase 1 OS=Homo sapiens GN=B4GAT1 PE=1 SV=1	HUMAN	1
1369	2	2	6.047	6.047	6.047	sp	O60487	MPZL2_HUMAN	Myelin protein zero-like protein 2 OS=Homo sapiens GN=MPZL2 PE=1 SV=1	HUMAN	1
1370	2	2	8.219	4.566	4.566	sp	O60936-1	NOL3_HUMAN	Isoform 1 of Nucleolar protein 3 OS=Homo sapiens GN=NOL3	HUMAN	1
1371	2	2	9.063	5	5	sp	O75821	EIF3G_HUMAN	Eukaryotic translation initiation factor 3 subunit G OS=Homo sapiens GN=EIF3G PE=1 SV=2	HUMAN	1
1372	2	2	4.405	4.405	4.405	sp	P00403	COX2_HUMAN	Cytochrome c oxidase subunit 2 OS=Homo sapiens GN=MT-CO2 PE=1 SV=1	HUMAN	1
1373	2	12	29.1	29.1	29.1	sp	P01111	RASN_HUMAN	GTPase NRas OS=Homo sapiens GN=NRAS PE=1 SV=1	HUMAN	6
1374	2	8.64	46.15	39.23	35.38	sp	P04908	H2A1B_HUMAN	Histone H2A type 1-B/E OS=Homo sapiens GN=HIST1H2AB PE=1 SV=2	HUMAN	11
1375	2	9.86	40.63	28.65	28.65	sp	P15153	RAC2_HUMAN	Ras-related C3 botulinum toxin substrate 2 OS=Homo sapiens GN=RAC2 PE=1 SV=1	HUMAN	5
1376	2	11.55	46.71	46.71	46.05	sp	P15531	NDKA_HUMAN	Nucleoside diphosphate kinase A OS=Homo sapiens GN=NME1 PE=1 SV=1	HUMAN	11
1377	2	7.12	13.39	13.39	11.4	sp	P17612	KAPCA_HUMAN	cAMP-dependent protein kinase catalytic subunit alpha OS=Homo sapiens GN=PRKACA PE=1 SV=2	HUMAN	4
1378	2	2.04	2.051	1.448	1.448	sp	P29590-8	PML_HUMAN	Isoform PML-2 of Protein PML OS=Homo sapiens GN=PML	HUMAN	1
1379	2	15.01	57.98	42.8	39.3	sp	P29692-3	EF1D_HUMAN	Isoform 3 of Elongation factor 1-delta OS=Homo sapiens GN=EEF1D	HUMAN	10
1380	2	2.05	13.69	8.333	8.333	sp	P30049	ATPD_HUMAN	ATP synthase subunit delta, mitochondrial OS=Homo sapiens GN=ATP5D PE=1 SV=2	HUMAN	1
1381	2	2	4.2	0.6667	0.6667	sp	P31327	CPSM_HUMAN	Carbamoyl-phosphate synthase [ammonia], mitochondrial OS=Homo sapiens GN=CPS1 PE=1 SV=2	HUMAN	1
1382	2	2	6.17	3.342	3.342	sp	P31350	RIR2_HUMAN	Ribonucleoside-diphosphate reductase subunit M2 OS=Homo sapiens GN=RRM2 PE=1 SV=1	HUMAN	1
1383	2	2	14.38	14.38	14.38	sp	P32320	CDD_HUMAN	Cytidine deaminase OS=Homo sapiens GN=CDA PE=1 SV=2	HUMAN	1
1384	2	2	1.24	1.24	1.24	sp	P35612	ADDB_HUMAN	Beta-adducin OS=Homo sapiens GN=ADD2 PE=1 SV=3	HUMAN	1
1385	2	2	5.435	5.435	5.435	sp	P36404	ARL2_HUMAN	ADP-ribosylation factor-like protein 2 OS=Homo sapiens GN=ARL2 PE=1 SV=4	HUMAN	1
1386	2	3.96	9.024	5.61	5.61	sp	P43034	LIS1_HUMAN	Platelet-activating factor acetylhydrolase IB subunit alpha OS=Homo sapiens GN=PAFAH1B1 PE=1 SV=2	HUMAN	2
1387	2	2	6.39	2.396	2.396	sp	P43155	CACP_HUMAN	Carnitine O-acetyltransferase OS=Homo sapiens GN=CRAT PE=1 SV=5	HUMAN	1
1388	2	2	9.434	9.434	6.132	sp	P45877	PPIC_HUMAN	Peptidyl-prolyl cis-trans isomerase C OS=Homo sapiens GN=PPIC PE=1 SV=1	HUMAN	1
1389	2	2	9.434	9.434	9.434	sp	P47914	RL29_HUMAN	60S ribosomal protein L29 OS=Homo sapiens GN=RPL29 PE=1 SV=2	HUMAN	2
1390	2	2	20.62	17.53	17.53	sp	P60903	S10AA_HUMAN	Protein S100-A10 OS=Homo sapiens GN=S100A10 PE=1 SV=2	HUMAN	1
1391	2	16.9	47.67	45.08	40.93	sp	P61586	RHOA_HUMAN	Transforming protein RhoA OS=Homo sapiens GN=RHOA PE=1 SV=1	HUMAN	10
1392	2	2	18.49	18.49	18.49	sp	P61769	B2MG_HUMAN	Beta-2-microglobulin OS=Homo sapiens GN=B2M PE=1 SV=1	HUMAN	1
1393	2	2.03	3.382	1.932	1.932	sp	P61812	TGFB2_HUMAN	Transforming growth factor beta-2 OS=Homo sapiens GN=TGFB2 PE=1 SV=1	HUMAN	1
1394	2	2	9.272	8.609	8.609	sp	P62263	RS14_HUMAN	40S ribosomal protein S14 OS=Homo sapiens GN=RPS14 PE=1 SV=3	HUMAN	1
1395	2	2	12.59	7.692	7.692	sp	P62266	RS23_HUMAN	40S ribosomal protein S23 OS=Homo sapiens GN=RPS23 PE=1 SV=3	HUMAN	1
1396	2	2	17.39	17.39	17.39	sp	P62857	RS28_HUMAN	40S ribosomal protein S28 OS=Homo sapiens GN=RPS28 PE=1 SV=1	HUMAN	1
1397	2	2	3.922	3.922	3.922	sp	P84157	MXRA7_HUMAN	Matrix-remodeling-associated protein 7 OS=Homo sapiens GN=MXRA7 PE=1 SV=1	HUMAN	2
1398	2	2.01	5.882	1.912	1.912	sp	Q03692	COAA1_HUMAN	Collagen alpha-1(X) chain OS=Homo sapiens GN=COL10A1 PE=1 SV=2	HUMAN	1
1399	2	2	1.682	1.052	1.052	sp	Q12967-2	GNDS_HUMAN	Isoform 2 of Ral guanine nucleotide dissociation stimulator OS=Homo sapiens GN=RALGDS	HUMAN	1
1400	2	2	5.687	5.687	5.687	sp	Q13103	SPP24_HUMAN	Secreted phosphoprotein 24 OS=Homo sapiens GN=SPP2 PE=1 SV=1	HUMAN	2
1401	2	2.28	7.541	7.541	5.246	sp	Q13151	ROA0_HUMAN	Heterogeneous nuclear ribonucleoprotein A0 OS=Homo sapiens GN=HNRNPA0 PE=1 SV=1	HUMAN	1
1402	2	4	12.87	8.456	8.456	sp	Q13243	SRSF5_HUMAN	Serine/arginine-rich splicing factor 5 OS=Homo sapiens GN=SRSF5 PE=1 SV=1	HUMAN	2
1403	2	2	7.489	7.489	7.489	sp	Q13445	TMED1_HUMAN	Transmembrane emp24 domain-containing protein 1 OS=Homo sapiens GN=TMED1 PE=1 SV=1	HUMAN	1
1404	2	20.11	38.78	36.44	34.99	sp	Q14568	HS902_HUMAN	Heat shock protein HSP 90-alpha A2 OS=Homo sapiens GN=HSP90AA2P PE=1 SV=2	HUMAN	26
1405	2	2	3.133	3.133	3.133	sp	Q15018	F175B_HUMAN	BRISC complex subunit Abro1 OS=Homo sapiens GN=FAM175B PE=1 SV=2	HUMAN	1
1406	2	181.63	33.11	27.13	21.73	sp	Q15149-3	PLEC_HUMAN	Isoform 3 of Plectin OS=Homo sapiens GN=PLEC	HUMAN	88
1407	2	181.63	33.11	27.13	21.73	sp	Q15149-3	PLEC_HUMAN	Isoform 3 of Plectin OS=Homo sapiens GN=PLEC	HUMAN	88
1408	2	2	1.76	1.76	1.76	sp	Q16650	TBR1_HUMAN	T-box brain protein 1 OS=Homo sapiens GN=TBR1 PE=2 SV=1	HUMAN	1
1409	2	2	3.268	3.268	3.268	sp	Q16790	CAH9_HUMAN	Carbonic anhydrase 9 OS=Homo sapiens GN=CA9 PE=1 SV=2	HUMAN	1
1410	2	2	1.798	1.798	1.798	sp	Q5GLZ8	HERC4_HUMAN	Probable E3 ubiquitin-protein ligase HERC4 OS=Homo sapiens GN=HERC4 PE=1 SV=1	HUMAN	1
1411	2	2	3.894	1.759	1.759	sp	Q6NSJ5	LRC8E_HUMAN	Volume-regulated anion channel subunit LRRC8E OS=Homo sapiens GN=LRRC8E PE=1 SV=2	HUMAN	1
1412	2	2	1.667	1.667	1.667	sp	Q86TJ2	TAD2B_HUMAN	Transcriptional adapter 2-beta OS=Homo sapiens GN=TADA2B PE=1 SV=2	HUMAN	1
1413	2	5.63	11.7	9.192	9.192	sp	Q8N7R7	CCYL1_HUMAN	Cyclin-Y-like protein 1 OS=Homo sapiens GN=CCNYL1 PE=1 SV=2	HUMAN	4
1414	2	2	1.684	0.8421	0.8421	sp	Q8TF05	PP4R1_HUMAN	Serine/threonine-protein phosphatase 4 regulatory subunit 1 OS=Homo sapiens GN=PPP4R1 PE=1 SV=1	HUMAN	1
1415	2	2	6.25	6.25	6.25	sp	Q969L2	MAL2_HUMAN	Protein MAL2 OS=Homo sapiens GN=MAL2 PE=1 SV=1	HUMAN	1
1416	2	2	7.17	4.906	4.906	sp	Q96BI3	APH1A_HUMAN	Gamma-secretase subunit APH-1A OS=Homo sapiens GN=APH1A PE=1 SV=1	HUMAN	1
1417	2	2	11.65	11.65	11.65	sp	Q96FQ6	S10AG_HUMAN	Protein S100-A16 OS=Homo sapiens GN=S100A16 PE=1 SV=1	HUMAN	1
1418	2	2	2.323	1.548	1.548	sp	Q96PD2	DCBD2_HUMAN	Discoidin, CUB and LCCL domain-containing protein 2 OS=Homo sapiens GN=DCBLD2 PE=1 SV=1	HUMAN	1
1419	2	2	8.789	7.126	7.126	sp	Q99983	OMD_HUMAN	Osteomodulin OS=Homo sapiens GN=OMD PE=1 SV=1	HUMAN	4
1420	2	2	4.386	4.386	4.386	sp	Q9BQA1	MEP50_HUMAN	Methylosome protein 50 OS=Homo sapiens GN=WDR77 PE=1 SV=1	HUMAN	1
1421	2	2	2.837	2.837	2.837	sp	Q9BRL6	SRSF8_HUMAN	Serine/arginine-rich splicing factor 8 OS=Homo sapiens GN=SRSF8 PE=1 SV=1	HUMAN	1
1422	2	2	7.407	4.04	4.04	sp	Q9BSH4	TACO1_HUMAN	Translational activator of cytochrome c oxidase 1 OS=Homo sapiens GN=TACO1 PE=1 SV=1	HUMAN	1
1423	2	2	8.216	4.695	4.695	sp	Q9BWD1-2	THIC_HUMAN	Isoform 2 of Acetyl-CoA acetyltransferase, cytosolic OS=Homo sapiens GN=ACAT2	HUMAN	1
1424	2	2	6.569	6.569	6.569	sp	Q9BYN0	SRXN1_HUMAN	Sulfiredoxin-1 OS=Homo sapiens GN=SRXN1 PE=1 SV=2	HUMAN	1
1425	2	2	3.03	3.03	3.03	sp	Q9H3P7	GCP60_HUMAN	Golgi resident protein GCP60 OS=Homo sapiens GN=ACBD3 PE=1 SV=4	HUMAN	1
1426	2	2	3.866	3.866	2.32	sp	Q9H488	OFUT1_HUMAN	GDP-fucose protein O-fucosyltransferase 1 OS=Homo sapiens GN=POFUT1 PE=1 SV=1	HUMAN	1
1427	2	2	3.866	3.866	2.32	sp	Q9H488	OFUT1_HUMAN	GDP-fucose protein O-fucosyltransferase 1 OS=Homo sapiens GN=POFUT1 PE=1 SV=1	HUMAN	1
1428	2	2	5.034	5.034	5.034	sp	Q9H4A6	GOLP3_HUMAN	Golgi phosphoprotein 3 OS=Homo sapiens GN=GOLPH3 PE=1 SV=1	HUMAN	1
1429	2	2	5.088	2.434	2.434	sp	Q9HB40	RISC_HUMAN	Retinoid-inducible serine carboxypeptidase OS=Homo sapiens GN=SCPEP1 PE=1 SV=1	HUMAN	1
1430	2	2	0.8273	0.8273	0.8273	sp	Q9HBX8	LGR6_HUMAN	Leucine-rich repeat-containing G-protein coupled receptor 6 OS=Homo sapiens GN=LGR6 PE=1 SV=3	HUMAN	1
1431	2	2	7.143	7.143	7.143	sp	Q9NPJ3	ACO13_HUMAN	Acyl-coenzyme A thioesterase 13 OS=Homo sapiens GN=ACOT13 PE=1 SV=1	HUMAN	1
1432	2	4	11.62	11.62	11.62	sp	Q9NR31	SAR1A_HUMAN	GTP-binding protein SAR1a OS=Homo sapiens GN=SAR1A PE=1 SV=1	HUMAN	2
1433	2	2	22.22	22.22	22.22	sp	Q9UBI6	GBG12_HUMAN	Guanine nucleotide-binding protein G(I)/G(S)/G(O) subunit gamma-12 OS=Homo sapiens GN=GNG12 PE=1 SV=3	HUMAN	1
1434	2	2	16.88	7.792	7.792	sp	Q9UHV9	PFD2_HUMAN	Prefoldin subunit 2 OS=Homo sapiens GN=PFDN2 PE=1 SV=1	HUMAN	1
1435	2	2	14.96	8.974	8.974	tr	A0A024RA52	A0A024RA52_HUMAN	Proteasome subunit alpha type OS=Homo sapiens GN=PSMA2 PE=1 SV=1	HUMAN	1
1436	2	2	15.5	10.08	10.08	tr	A0A087WZM5	A0A087WZM5_HUMAN	Peptidylprolyl isomerase OS=Homo sapiens GN=FKBP1A PE=1 SV=1	HUMAN	1
1437	2	2	7.447	4.255	4.255	tr	A0A087X2E5	A0A087X2E5_HUMAN	Isocitrate dehydrogenase [NAD] subunit, mitochondrial OS=Homo sapiens GN=IDH3B PE=1 SV=1	NAD	1
1438	2	2	5.189	5.189	5.189	tr	A0A0A0MTN3	A0A0A0MTN3_HUMAN	Glutathione S-transferase OS=Homo sapiens GN=GSTM3 PE=1 SV=1	HUMAN	1
1439	2	2	4.746	2.782	2.782	tr	B4DJ81	B4DJ81_HUMAN	NADH-ubiquinone oxidoreductase 75 kDa subunit, mitochondrial OS=Homo sapiens GN=NDUFS1 PE=1 SV=1	HUMAN	1
1440	2	2	4.871	1.488	1.488	tr	B4DKY1	B4DKY1_HUMAN	Cysteine--tRNA ligase, cytoplasmic OS=Homo sapiens GN=CARS PE=1 SV=1	HUMAN	1
1441	2	3.19	9.187	9.187	6.36	tr	B4E0K5	B4E0K5_HUMAN	Mitogen-activated protein kinase OS=Homo sapiens GN=MAPK14 PE=1 SV=1	HUMAN	2
1442	2	2	5.464	5.464	5.464	tr	C9J0A7	C9J0A7_HUMAN	Charged multivesicular body protein 2b OS=Homo sapiens GN=CHMP2B PE=1 SV=1	HUMAN	1
1443	2	4	11.06	11.06	11.06	tr	C9JAB2	C9JAB2_HUMAN	Serine/arginine-rich-splicing factor 7 OS=Homo sapiens GN=SRSF7 PE=1 SV=1	HUMAN	2
1444	2	9.71	8.967	8.696	8.696	tr	C9JV77	C9JV77_HUMAN	Alpha-2-HS-glycoprotein OS=Homo sapiens GN=AHSG PE=1 SV=1	HUMAN	13
1445	2	2	8.559	5.405	5.405	tr	C9JWQ3	C9JWQ3_HUMAN	Plexin domain-containing protein 1 (Fragment) OS=Homo sapiens GN=PLXDC1 PE=1 SV=1	HUMAN	1
1446	2	2	7.857	7.857	7.857	tr	D6RIV2	D6RIV2_HUMAN	OCIA domain-containing protein 1 OS=Homo sapiens GN=OCIAD1 PE=1 SV=1	HUMAN	1
1447	2	2	5.96	5.96	5.96	tr	E5RFX4	E5RFX4_HUMAN	Lymphokine-activated killer T-cell-originated protein kinase (Fragment) OS=Homo sapiens GN=PBK PE=1 SV=2	HUMAN	1
1448	2	2	7.115	3.953	3.953	tr	E5RJH0	E5RJH0_HUMAN	Betaine--homocysteine S-methyltransferase 1 OS=Homo sapiens GN=BHMT PE=1 SV=1	HUMAN	1
1449	2	2	5.952	5.952	5.952	tr	E7EQ69	E7EQ69_HUMAN	N-alpha-acetyltransferase 50 OS=Homo sapiens GN=NAA50 PE=1 SV=1	HUMAN	1
1450	2	41.02	28.34	27.71	26.65	tr	E7ESP4	E7ESP4_HUMAN	Integrin alpha-2 OS=Homo sapiens GN=ITGA2 PE=1 SV=1	HUMAN	26
1451	2	4	3.82	2.865	2.865	tr	E7EU09	E7EU09_HUMAN	Fibroblast growth factor receptor OS=Homo sapiens GN=FGFR1 PE=1 SV=1	HUMAN	2
1452	2	2	15.93	15.93	15.93	tr	E9PCT3	E9PCT3_HUMAN	Caveolin OS=Homo sapiens GN=CAV2 PE=1 SV=1	HUMAN	1
1453	2	2	11.3	11.3	11.3	tr	E9PFH1	E9PFH1_HUMAN	Rho-related GTP-binding protein RhoE OS=Homo sapiens GN=RND3 PE=1 SV=1	HUMAN	1
1454	2	2	7.5	7.5	7.5	tr	E9PHK0	E9PHK0_HUMAN	Tetranectin OS=Homo sapiens GN=CLEC3B PE=1 SV=1	HUMAN	1
1455	2	2	5.946	5.946	5.946	tr	E9PQX9	E9PQX9_HUMAN	Dr1-associated corepressor OS=Homo sapiens GN=DRAP1 PE=1 SV=1	HUMAN	1
1456	2	2	14.04	14.04	14.04	tr	E9PS76	E9PS76_HUMAN	Probable RNA-binding protein EIF1AD (Fragment) OS=Homo sapiens GN=EIF1AD PE=1 SV=1	HUMAN	1
1457	2	2	17.24	17.24	17.24	tr	E9PSE5	E9PSE5_HUMAN	Palmitoyl-protein thioesterase 1 OS=Homo sapiens GN=PPT1 PE=1 SV=1	HUMAN	1
1458	2	38.68	47.4	47.01	45.47	tr	F5H5D3	F5H5D3_HUMAN	Tubulin alpha chain OS=Homo sapiens GN=TUBA1C PE=1 SV=1	HUMAN	47
1459	2	2	3.34	3.34	2.041	tr	F5H7G1	F5H7G1_HUMAN	Complement component C8 beta chain OS=Homo sapiens GN=C8B PE=1 SV=1	HUMAN	1
1460	2	2	7.727	7.727	7.727	tr	F6XZQ7	F6XZQ7_HUMAN	Glutathione S-transferase OS=Homo sapiens GN=GSTM2 PE=1 SV=1	HUMAN	1
1461	2	2	3.198	3.198	3.198	tr	F8VQW8	F8VQW8_HUMAN	Sodium-coupled neutral amino acid transporter 2 OS=Homo sapiens GN=SLC38A2 PE=1 SV=1	HUMAN	1
1462	2	2	6.531	6.531	6.531	tr	F8W696	F8W696_HUMAN	Apolipoprotein A-I OS=Homo sapiens GN=APOA1 PE=1 SV=1	HUMAN	1
1463	2	2	10.43	10.43	10.43	tr	G3V3B3	G3V3B3_HUMAN	Protein sel-1 homolog 1 (Fragment) OS=Homo sapiens GN=SEL1L PE=1 SV=1	HUMAN	1
1464	2	2	7.447	7.447	7.447	tr	G5E9Q6	G5E9Q6_HUMAN	Profilin OS=Homo sapiens GN=PFN2 PE=1 SV=1	HUMAN	1
1465	2	2	8.889	8.889	8.889	tr	H0YAS9	H0YAS9_HUMAN	ER membrane protein complex subunit 2 (Fragment) OS=Homo sapiens GN=EMC2 PE=1 SV=1	HUMAN	1
1466	2	2	7.377	4.918	4.918	tr	H0YCY8	H0YCY8_HUMAN	Dipeptidyl peptidase 1 (Fragment) OS=Homo sapiens GN=CTSC PE=1 SV=8	HUMAN	1
1467	2	2	7.634	7.634	7.634	tr	H0YDI1	H0YDI1_HUMAN	Lymphocyte function-associated antigen 3 (Fragment) OS=Homo sapiens GN=CD58 PE=1 SV=1	HUMAN	1
1468	2	2	2.36	2.36	2.36	tr	H7BZK6	H7BZK6_HUMAN	Ubiquitin carboxyl-terminal hydrolase 46 OS=Homo sapiens GN=USP46 PE=1 SV=1	HUMAN	1
1469	2	2	5.677	5.677	5.677	tr	H7C0M1	H7C0M1_HUMAN	H/ACA ribonucleoprotein complex subunit 4 (Fragment) OS=Homo sapiens GN=DKC1 PE=1 SV=1	HUMAN	1
1470	2	2	7.907	7.907	7.907	tr	H7C1K4	H7C1K4_HUMAN	Syndecan-1 (Fragment) OS=Homo sapiens GN=SDC1 PE=1 SV=1	HUMAN	1
1471	2	2	5.102	5.102	5.102	tr	H7C2S4	H7C2S4_HUMAN	CTD small phosphatase-like protein (Fragment) OS=Homo sapiens GN=CTDSPL PE=1 SV=1	HUMAN	1
1472	2	2	8.125	8.125	8.125	tr	H7C4H2	H7C4H2_HUMAN	Signal recognition particle receptor subunit beta (Fragment) OS=Homo sapiens GN=SRPRB PE=1 SV=1	HUMAN	1
1473	2	2	9.249	9.249	9.249	tr	I3L532	I3L532_HUMAN	Myosin light chain 4 (Fragment) OS=Homo sapiens GN=MYL4 PE=1 SV=1	HUMAN	1
1474	2	2	8.333	5.208	5.208	tr	J3QW43	J3QW43_HUMAN	Mannose-P-dolichol utilization defect 1 protein OS=Homo sapiens GN=MPDU1 PE=1 SV=1	HUMAN	1
1475	2	2	8.333	8.333	8.333	tr	K7EKG4	K7EKG4_HUMAN	Mitochondrial import receptor subunit TOM40 homolog (Fragment) OS=Homo sapiens GN=TOMM40 PE=1 SV=1	HUMAN	1
1476	2	2	5.941	5.941	5.941	tr	K7EM91	K7EM91_HUMAN	Kunitz-type protease inhibitor 2 OS=Homo sapiens GN=SPINT2 PE=1 SV=1	HUMAN	1
1477	2	2	9.278	5.498	5.498	tr	K7ENU8	K7ENU8_HUMAN	Basal cell adhesion molecule (Fragment) OS=Homo sapiens GN=BCAM PE=1 SV=1	HUMAN	1
1478	2	2	12.3	12.3	12.3	tr	M0R181	M0R181_HUMAN	60S ribosomal protein L21 (Fragment) OS=Homo sapiens GN=RPL21 PE=1 SV=1	HUMAN	1
1479	2	2	3.566	0.5822	0.5822	tr	Q5JWT2	Q5JWT2_HUMAN	Mediator of RNA polymerase II transcription subunit 23 OS=Homo sapiens GN=MED23 PE=1 SV=1	HUMAN	1
1480	2	2	4.808	4.808	4.808	tr	Q5T3P9	Q5T3P9_HUMAN	Galectin (Fragment) OS=Homo sapiens GN=LGALS8 PE=1 SV=1	HUMAN	1
1481	2	5.96	30.88	25.74	23.53	tr	Q5TEC6	Q5TEC6_HUMAN	Histone H3 OS=Homo sapiens GN=HIST2H3PS2 PE=1 SV=1	HUMAN	5
1482	2	2	7.831	7.831	7.831	tr	Q5VV89	Q5VV89_HUMAN	Microsomal glutathione S-transferase 3 OS=Homo sapiens GN=MGST3 PE=1 SV=1	HUMAN	1
1483	2	2	3.462	3.462	3.462	tr	R4GND3	R4GND3_HUMAN	Pleckstrin homology-like domain family A member 1 OS=Homo sapiens GN=PHLDA1 PE=1 SV=1	HUMAN	1
1484	2	2	12.5	12.5	12.5	tr	R4GNH2	R4GNH2_HUMAN	F-box only protein 2 (Fragment) OS=Homo sapiens GN=FBXO2 PE=1 SV=1	HUMAN	1
1485	2	2	2.935	2.935	2.935	tr	X5DQS5	X5DQS5_HUMAN	Cell adhesion molecule 1 (Fragment) OS=Homo sapiens GN=CADM1 PE=1 SV=1	HUMAN	1
1486	1.96	4	9.633	9.633	9.633	sp	P20338	RAB4A_HUMAN	Ras-related protein Rab-4A OS=Homo sapiens GN=RAB4A PE=1 SV=3	HUMAN	2
1487	1.96	2	5.464	5.464	5.464	sp	Q9NX76	CKLF6_HUMAN	CKLF-like MARVEL transmembrane domain-containing protein 6 OS=Homo sapiens GN=CMTM6 PE=1 SV=1	HUMAN	1
1488	1.95	2.12	8.258	2.581	1.419	sp	Q6P4Q7	CNNM4_HUMAN	Metal transporter CNNM4 OS=Homo sapiens GN=CNNM4 PE=1 SV=3	HUMAN	1
1489	1.94	2.02	14.1	4.846	4.846	sp	Q7Z7H5	TMED4_HUMAN	Transmembrane emp24 domain-containing protein 4 OS=Homo sapiens GN=TMED4 PE=1 SV=1	HUMAN	1
1490	1.94	2.02	6.004	1.501	1.501	tr	A0A0D9SGG1	A0A0D9SGG1_HUMAN	Lymphocyte cytosolic protein 2 OS=Homo sapiens GN=LCP2 PE=1 SV=1	HUMAN	1
1491	1.92	2.1	10.61	7.717	7.717	sp	O14495	PLPP3_HUMAN	Phospholipid phosphatase 3 OS=Homo sapiens GN=PLPP3 PE=1 SV=1	HUMAN	2
1492	1.92	2	3.781	2.268	2.268	sp	Q6UX71	PXDC2_HUMAN	Plexin domain-containing protein 2 OS=Homo sapiens GN=PLXDC2 PE=1 SV=1	HUMAN	1
1493	1.92	2.07	7.073	4.878	2.439	tr	A0A1B0GWE8	A0A1B0GWE8_HUMAN	Cathepsin D OS=Homo sapiens GN=CTSD PE=1 SV=1	HUMAN	1
1494	1.92	2	7.054	4.564	4.564	tr	F8WAR4	F8WAR4_HUMAN	MICOS complex subunit OS=Homo sapiens GN=CHCHD3 PE=1 SV=1	HUMAN	1
1495	1.92	2	7.377	7.377	7.377	tr	H0YGT2	H0YGT2_HUMAN	Cation-dependent mannose-6-phosphate receptor (Fragment) OS=Homo sapiens GN=M6PR PE=1 SV=1	HUMAN	1
1496	1.92	2.06	22.7	4.908	4.908	tr	H0YNG3	H0YNG3_HUMAN	Signal peptidase complex catalytic subunit SEC11 OS=Homo sapiens GN=SEC11A PE=1 SV=1	HUMAN	1
1497	1.91	2.02	12.69	6.192	4.025	sp	O43852-4	CALU_HUMAN	Isoform 4 of Calumenin OS=Homo sapiens GN=CALU	HUMAN	1
1498	1.91	1.98	28.28	9.655	9.655	sp	Q6P1L8	RM14_HUMAN	39S ribosomal protein L14, mitochondrial OS=Homo sapiens GN=MRPL14 PE=1 SV=1	HUMAN	1
1499	1.9	2.1	16.76	14.45	6.936	sp	P53597	SUCA_HUMAN	Succinate--CoA ligase [ADP/GDP-forming] subunit alpha, mitochondrial OS=Homo sapiens GN=SUCLG1 PE=1 SV=4	HUMAN	2
1500	1.9	2.05	1.396	0.7755	0.2714	sp	Q9HCE0	EPG5_HUMAN	Ectopic P granules protein 5 homolog OS=Homo sapiens GN=EPG5 PE=1 SV=2	HUMAN	1
1501	1.9	2.17	7.98	6.791	3.565	sp	Q9HD45	TM9S3_HUMAN	Transmembrane 9 superfamily member 3 OS=Homo sapiens GN=TM9SF3 PE=1 SV=2	HUMAN	2
1502	1.89	2	0.5616	0.5616	0.5616	sp	P23471	PTPRZ_HUMAN	Receptor-type tyrosine-protein phosphatase zeta OS=Homo sapiens GN=PTPRZ1 PE=1 SV=4	HUMAN	1
1503	1.89	2	2.616	2.616	2.616	tr	X6R4W8	X6R4W8_HUMAN	BUB3-interacting and GLEBS motif-containing protein ZNF207 OS=Homo sapiens GN=ZNF207 PE=1 SV=1	HUMAN	1
1504	1.88	2.06	5.157	5.157	5.157	sp	Q9BQ67	GRWD1_HUMAN	Glutamate-rich WD repeat-containing protein 1 OS=Homo sapiens GN=GRWD1 PE=1 SV=1	HUMAN	2
1505	1.88	4.27	20.15	20.15	12.17	tr	F8W031	F8W031_HUMAN	Uncharacterized protein (Fragment) OS=Homo sapiens PE=1 SV=1	HUMAN	3
1506	1.86	2.05	8.908	4.034	4.034	tr	A0A0A0MRX9	A0A0A0MRX9_HUMAN	Presequence protease, mitochondrial OS=Homo sapiens GN=PITRM1 PE=1 SV=1	HUMAN	2
1507	1.85	2.06	26.44	20.69	10.92	sp	O43324	MCA3_HUMAN	Eukaryotic translation elongation factor 1 epsilon-1 OS=Homo sapiens GN=EEF1E1 PE=1 SV=1	HUMAN	2
1508	1.85	1.96	10.88	4.082	4.082	sp	O95858	TSN15_HUMAN	Tetraspanin-15 OS=Homo sapiens GN=TSPAN15 PE=1 SV=1	HUMAN	1
1509	1.82	2.02	8.589	6.339	3.885	sp	O75439	MPPB_HUMAN	Mitochondrial-processing peptidase subunit beta OS=Homo sapiens GN=PMPCB PE=1 SV=2	HUMAN	2
1510	1.82	1.92	6.943	2.003	2.003	sp	P47712	PA24A_HUMAN	Cytosolic phospholipase A2 OS=Homo sapiens GN=PLA2G4A PE=1 SV=2	HUMAN	1
1511	1.82	1.96	24.42	24.42	9.302	sp	P62306	RUXF_HUMAN	Small nuclear ribonucleoprotein F OS=Homo sapiens GN=SNRPF PE=1 SV=1	HUMAN	1
1512	1.82	1.92	6.866	2.985	2.985	sp	Q14108-2	SCRB2_HUMAN	Isoform 2 of Lysosome membrane protein 2 OS=Homo sapiens GN=SCARB2	HUMAN	1
1513	1.82	1.92	3.689	3.689	3.689	sp	Q9Y224	CN166_HUMAN	UPF0568 protein C14orf166 OS=Homo sapiens GN=C14orf166 PE=1 SV=1	HUMAN	1
1514	1.81	2.01	3.793	2.204	1.662	sp	P01266	THYG_HUMAN	Thyroglobulin OS=Homo sapiens GN=TG PE=1 SV=5	HUMAN	4
1515	1.81	1.98	6.715	6.715	2.158	sp	P11279	LAMP1_HUMAN	Lysosome-associated membrane glycoprotein 1 OS=Homo sapiens GN=LAMP1 PE=1 SV=3	HUMAN	1
1516	1.81	2.03	7.737	6.383	4.836	sp	P30837	AL1B1_HUMAN	Aldehyde dehydrogenase X, mitochondrial OS=Homo sapiens GN=ALDH1B1 PE=1 SV=3	HUMAN	2
1517	1.8	1.98	3.676	3.676	3.676	tr	E7EV01	E7EV01_HUMAN	Calpain-5 OS=Homo sapiens GN=CAPN5 PE=1 SV=2	HUMAN	2
1518	1.78	1.95	9.804	5.229	2.614	sp	Q96BJ3	AIDA_HUMAN	Axin interactor, dorsalization-associated protein OS=Homo sapiens GN=AIDA PE=1 SV=1	HUMAN	1
1519	1.77	1.95	5.797	2.995	2.995	sp	Q9P206	K1522_HUMAN	Uncharacterized protein KIAA1522 OS=Homo sapiens GN=KIAA1522 PE=1 SV=2	HUMAN	2
1520	1.77	1.89	13.73	3.284	3.284	tr	H7C003	H7C003_HUMAN	Protein phosphatase 1 regulatory subunit 7 (Fragment) OS=Homo sapiens GN=PPP1R7 PE=1 SV=1	HUMAN	1
1521	1.76	1.87	8.235	4.235	4.235	sp	O95810	SDPR_HUMAN	Serum deprivation-response protein OS=Homo sapiens GN=SDPR PE=1 SV=3	HUMAN	1
1522	1.76	1.84	5.86	1.372	1.372	sp	P18433	PTPRA_HUMAN	Receptor-type tyrosine-protein phosphatase alpha OS=Homo sapiens GN=PTPRA PE=1 SV=2	HUMAN	1
1523	1.75	1.87	9.565	4.348	2.609	sp	P02749	APOH_HUMAN	Beta-2-glycoprotein 1 OS=Homo sapiens GN=APOH PE=1 SV=3	HUMAN	1
1524	1.74	4.02	6.729	6.729	4.408	tr	B1AMS2	B1AMS2_HUMAN	Septin 6, isoform CRA_b OS=Homo sapiens GN=SEPT6 PE=1 SV=1	HUMAN	2
1525	1.74	1.89	5.368	3.976	2.187	tr	F8VX04	F8VX04_HUMAN	Sodium-coupled neutral amino acid transporter 1 OS=Homo sapiens GN=SLC38A1 PE=1 SV=1	HUMAN	1
1526	1.72	1.82	6.281	2.314	2.314	sp	P35858	ALS_HUMAN	Insulin-like growth factor-binding protein complex acid labile subunit OS=Homo sapiens GN=IGFALS PE=1 SV=1	HUMAN	1
1527	1.72	1.82	22.33	7.767	7.767	sp	Q9UK45	LSM7_HUMAN	U6 snRNA-associated Sm-like protein LSm7 OS=Homo sapiens GN=LSM7 PE=1 SV=1	HUMAN	1
1528	1.72	1.82	7.57	3.984	3.984	tr	E9PMR4	E9PMR4_HUMAN	Tetraspanin OS=Homo sapiens GN=CD151 PE=1 SV=1	HUMAN	1
1529	1.71	1.85	4.02	2.178	0.67	sp	O75054	IGSF3_HUMAN	Immunoglobulin superfamily member 3 OS=Homo sapiens GN=IGSF3 PE=2 SV=3	HUMAN	1
1530	1.71	1.81	7.656	2.632	2.632	sp	Q6YN16	HSDL2_HUMAN	Hydroxysteroid dehydrogenase-like protein 2 OS=Homo sapiens GN=HSDL2 PE=1 SV=1	HUMAN	1
1531	1.71	1.83	2.365	1.041	1.041	tr	H0Y8E4	H0Y8E4_HUMAN	Kinase D-interacting substrate of 220 kDa (Fragment) OS=Homo sapiens GN=KIDINS220 PE=1 SV=1	HUMAN	1
1532	1.7	1.8	4.928	4.928	4.928	sp	P54826	GAS1_HUMAN	Growth arrest-specific protein 1 OS=Homo sapiens GN=GAS1 PE=2 SV=2	HUMAN	1
1533	1.7	2.18	7.839	3.496	1.059	sp	Q9H3U1	UN45A_HUMAN	Protein unc-45 homolog A OS=Homo sapiens GN=UNC45A PE=1 SV=1	HUMAN	1
1534	1.7	1.8	10.11	10.11	10.11	tr	K7ERV3	K7ERV3_HUMAN	Thymidine kinase OS=Homo sapiens GN=TK1 PE=1 SV=1	HUMAN	1
1535	1.69	1.91	9.848	9.848	6.818	sp	P40261	NNMT_HUMAN	Nicotinamide N-methyltransferase OS=Homo sapiens GN=NNMT PE=1 SV=1	HUMAN	2
1536	1.69	1.88	13.6	11.48	5.438	tr	M0QXB4	M0QXB4_HUMAN	Coatomer protein complex, subunit epsilon, isoform CRA_g OS=Homo sapiens GN=COPE PE=1 SV=1	HUMAN	2
1537	1.68	1.8	6.288	6.288	6.288	sp	P55058	PLTP_HUMAN	Phospholipid transfer protein OS=Homo sapiens GN=PLTP PE=1 SV=1	HUMAN	2
1538	1.68	1.77	3.602	2.23	2.23	sp	Q96BD0-2	SO4A1_HUMAN	Isoform 2 of Solute carrier organic anion transporter family member 4A1 OS=Homo sapiens GN=SLCO4A1	HUMAN	1
1539	1.68	25.54	40	33.48	31.74	tr	E5RK69	E5RK69_HUMAN	Annexin OS=Homo sapiens GN=ANXA6 PE=1 SV=1	HUMAN	13
1540	1.68	1.88	4.228	1.868	1.868	tr	H0YBP1	H0YBP1_HUMAN	Focal adhesion kinase 1 (Fragment) OS=Homo sapiens GN=PTK2 PE=1 SV=1	HUMAN	2
1541	1.68	1.8	1.348	1.348	1.348	tr	X6REW1	X6REW1_HUMAN	Large proline-rich protein BAG6 (Fragment) OS=Homo sapiens GN=BAG6 PE=1 SV=7	HUMAN	1
1542	1.67	1.78	16.99	8.635	2.786	sp	P07585	PGS2_HUMAN	Decorin OS=Homo sapiens GN=DCN PE=1 SV=1	HUMAN	1
1543	1.67	1.9	9.15	5.556	1.634	sp	Q96G03	PGM2_HUMAN	Phosphoglucomutase-2 OS=Homo sapiens GN=PGM2 PE=1 SV=4	HUMAN	1
1544	1.67	1.79	19.2	9.6	9.6	tr	D6RGJ4	D6RGJ4_HUMAN	Ras GTPase-activating protein-binding protein 2 (Fragment) OS=Homo sapiens GN=G3BP2 PE=1 SV=1	HUMAN	1
1545	1.67	1.88	5.405	3.784	0.7722	tr	E7EW20	E7EW20_HUMAN	Unconventional myosin-VI OS=Homo sapiens GN=MYO6 PE=1 SV=2	HUMAN	1
1546	1.66	3.85	3.269	2.5	1.971	sp	O75923	DYSF_HUMAN	Dysferlin OS=Homo sapiens GN=DYSF PE=1 SV=1	HUMAN	3
1547	1.66	1.76	6.009	1.931	1.931	sp	Q13283	G3BP1_HUMAN	Ras GTPase-activating protein-binding protein 1 OS=Homo sapiens GN=G3BP1 PE=1 SV=1	HUMAN	1
1548	1.66	17.86	37.65	37.65	31.02	tr	F8W0W8	F8W0W8_HUMAN	Serine/threonine-protein phosphatase OS=Homo sapiens GN=PPP1CC PE=1 SV=1	HUMAN	9
1549	1.66	1.8	3.626	2.088	1.099	tr	H0Y8X6	H0Y8X6_HUMAN	E3 ubiquitin-protein ligase NEDD4 (Fragment) OS=Homo sapiens GN=NEDD4 PE=1 SV=1	HUMAN	1
1550	1.65	1.81	10.97	6.452	2.258	sp	O00487	PSDE_HUMAN	26S proteasome non-ATPase regulatory subunit 14 OS=Homo sapiens GN=PSMD14 PE=1 SV=1	HUMAN	1
1551	1.65	1.82	4.113	2.553	2.553	sp	P46977	STT3A_HUMAN	Dolichyl-diphosphooligosaccharide--protein glycosyltransferase subunit STT3A OS=Homo sapiens GN=STT3A PE=1 SV=2	HUMAN	2
1552	1.65	1.78	11.48	5.464	5.464	sp	P55001	MFAP2_HUMAN	Microfibrillar-associated protein 2 OS=Homo sapiens GN=MFAP2 PE=2 SV=1	HUMAN	1
1553	1.64	9.58	19.44	14.75	12.88	sp	O00148	DX39A_HUMAN	ATP-dependent RNA helicase DDX39A OS=Homo sapiens GN=DDX39A PE=1 SV=2	HUMAN	5
1554	1.64	1.74	1.606	1.606	1.606	sp	Q9Y6W5	WASF2_HUMAN	Wiskott-Aldrich syndrome protein family member 2 OS=Homo sapiens GN=WASF2 PE=1 SV=3	HUMAN	1
1555	1.63	1.75	10.97	3.226	3.226	sp	Q16719	KYNU_HUMAN	Kynureninase OS=Homo sapiens GN=KYNU PE=1 SV=1	HUMAN	1
1556	1.62	1.72	3.083	1.34	1.34	sp	Q16394	EXT1_HUMAN	Exostosin-1 OS=Homo sapiens GN=EXT1 PE=1 SV=2	HUMAN	1
1557	1.62	1.75	5.441	1.935	1.088	sp	Q16513-4	PKN2_HUMAN	Isoform 4 of Serine/threonine-protein kinase N2 OS=Homo sapiens GN=PKN2	HUMAN	1
1558	1.62	3.8	8.481	8.481	8.481	tr	D6RD18	D6RD18_HUMAN	Heterogeneous nuclear ribonucleoprotein A/B OS=Homo sapiens GN=HNRNPAB PE=1 SV=1	HUMAN	2
1559	1.61	1.77	13.15	8.219	2.74	tr	F5H442	F5H442_HUMAN	Tumor susceptibility gene 101 protein OS=Homo sapiens GN=TSG101 PE=1 SV=1	HUMAN	1
1560	1.6	1.73	4.473	3.319	1.443	sp	P49915	GUAA_HUMAN	GMP synthase [glutamine-hydrolyzing] OS=Homo sapiens GN=GMPS PE=1 SV=1	HUMAN	1
1561	1.59	1.74	5.362	5.362	2.949	sp	Q15738	NSDHL_HUMAN	Sterol-4-alpha-carboxylate 3-dehydrogenase, decarboxylating OS=Homo sapiens GN=NSDHL PE=1 SV=2	HUMAN	1
1562	1.59	1.68	7.882	3.941	3.941	tr	C9JLM9	C9JLM9_HUMAN	ER membrane protein complex subunit 3 OS=Homo sapiens GN=EMC3 PE=1 SV=1	HUMAN	1
1563	1.57	1.89	10.36	9.046	1.645	sp	Q86X55	CARM1_HUMAN	Histone-arginine methyltransferase CARM1 OS=Homo sapiens GN=CARM1 PE=1 SV=3	HUMAN	1
1564	1.57	2.01	8.532	6.274	1.255	sp	Q9Y4W6	AFG32_HUMAN	AFG3-like protein 2 OS=Homo sapiens GN=AFG3L2 PE=1 SV=2	HUMAN	1
1565	1.57	1.74	3.889	2.292	0.625	tr	I3L4X2	I3L4X2_HUMAN	Multidrug resistance-associated protein 1 (Fragment) OS=Homo sapiens GN=ABCC1 PE=1 SV=1	HUMAN	1
1566	1.56	1.69	9.486	3.294	1.976	sp	Q14161	GIT2_HUMAN	ARF GTPase-activating protein GIT2 OS=Homo sapiens GN=GIT2 PE=1 SV=2	HUMAN	1
1567	1.56	6.05	15.93	8.78	6.829	tr	B1ANR0	B1ANR0_HUMAN	Polyadenylate-binding protein OS=Homo sapiens GN=PABPC4 PE=1 SV=1	HUMAN	3
1568	1.56	1.78	16.56	12.74	12.74	tr	C9JUE0	C9JUE0_HUMAN	Protein TFG (Fragment) OS=Homo sapiens GN=TFG PE=1 SV=1	HUMAN	3
1569	1.56	1.68	12.78	12.78	6.767	tr	K7EL99	K7EL99_HUMAN	Tubulin-folding cofactor B (Fragment) OS=Homo sapiens GN=TBCB PE=1 SV=2	HUMAN	1
1570	1.54	1.64	6.051	4.14	4.14	sp	Q9NT62	ATG3_HUMAN	Ubiquitin-like-conjugating enzyme ATG3 OS=Homo sapiens GN=ATG3 PE=1 SV=1	HUMAN	1
1571	1.54	1.62	3.185	1.752	1.752	tr	G3V153	G3V153_HUMAN	Caprin-1 OS=Homo sapiens GN=CAPRIN1 PE=1 SV=1	HUMAN	1
1572	1.52	1.63	2.231	2.231	1.116	sp	P13497	BMP1_HUMAN	Bone morphogenetic protein 1 OS=Homo sapiens GN=BMP1 PE=1 SV=2	HUMAN	1
1573	1.52	1.62	4.878	4.878	4.878	tr	H3BV90	H3BV90_HUMAN	Fe-S cluster assembly protein DRE2 OS=Homo sapiens GN=CIAPIN1 PE=1 SV=1	HUMAN	1
1574	1.52	3.83	28.77	21.92	15.07	tr	H3BVH7	H3BVH7_HUMAN	Ras-related protein Rab-27A (Fragment) OS=Homo sapiens GN=RAB27A PE=1 SV=1	HUMAN	2
1575	1.52	1.62	7.407	7.407	7.407	tr	M0R2I3	M0R2I3_HUMAN	Transcription intermediary factor 1-beta (Fragment) OS=Homo sapiens GN=TRIM28 PE=1 SV=1	HUMAN	1
1576	1.51	1.68	11.17	5.459	2.978	sp	Q7L0Y3	MRRP1_HUMAN	Mitochondrial ribonuclease P protein 1 OS=Homo sapiens GN=TRMT10C PE=1 SV=2	HUMAN	1
1577	1.51	1.68	8.462	8.462	8.462	sp	Q8WXX5	DNJC9_HUMAN	DnaJ homolog subfamily C member 9 OS=Homo sapiens GN=DNAJC9 PE=1 SV=1	HUMAN	2
1578	1.51	1.67	11.87	7.914	3.957	tr	F6WQW2	F6WQW2_HUMAN	Ran-specific GTPase-activating protein OS=Homo sapiens GN=RANBP1 PE=1 SV=1	HUMAN	1
1579	1.51	1.61	5.509	1.503	1.503	tr	H7C5A5	H7C5A5_HUMAN	Stromal interaction molecule 2 OS=Homo sapiens GN=STIM2 PE=1 SV=1	HUMAN	1
1580	1.51	1.6	5.742	5.742	5.742	tr	V9GZ55	V9GZ55_HUMAN	Proteasome assembly chaperone 2 (Fragment) OS=Homo sapiens GN=PSMG2 PE=1 SV=1	HUMAN	1
1581	1.5	1.68	9.06	6.376	6.376	tr	C9IZQ1	C9IZQ1_HUMAN	Translocon-associated protein subunit alpha OS=Homo sapiens GN=SSR1 PE=1 SV=1	HUMAN	2
1582	1.49	1.68	5.633	2.773	1.127	sp	P23458	JAK1_HUMAN	Tyrosine-protein kinase JAK1 OS=Homo sapiens GN=JAK1 PE=1 SV=2	HUMAN	1
1583	1.49	1.72	16.12	9.346	2.336	tr	B8ZZG1	B8ZZG1_HUMAN	MAGUK p55 subfamily member 6 OS=Homo sapiens GN=MPP6 PE=1 SV=1	HUMAN	1
1584	1.49	1.61	6.371	1.737	1.737	tr	M0QWZ7	M0QWZ7_HUMAN	Serine--tRNA ligase, mitochondrial OS=Homo sapiens GN=SARS2 PE=1 SV=1	HUMAN	1
1585	1.48	1.64	6.649	2.394	1.197	tr	A0A0C4DGX4	A0A0C4DGX4_HUMAN	Cullin-1 OS=Homo sapiens GN=CUL1 PE=1 SV=1	HUMAN	1
1586	1.47	1.67	10.4	10.21	2.312	sp	P28838	AMPL_HUMAN	Cytosol aminopeptidase OS=Homo sapiens GN=LAP3 PE=1 SV=3	HUMAN	1
1587	1.47	1.63	8.147	5.295	2.648	sp	Q13188	STK3_HUMAN	Serine/threonine-protein kinase 3 OS=Homo sapiens GN=STK3 PE=1 SV=2	HUMAN	1
1588	1.46	1.56	11.06	3.982	3.982	sp	Q96A05	VATE2_HUMAN	V-type proton ATPase subunit E 2 OS=Homo sapiens GN=ATP6V1E2 PE=1 SV=1	HUMAN	1
1589	1.46	1.55	5.376	5.376	5.376	tr	Q5T8U5	Q5T8U5_HUMAN	Surfeit 4 OS=Homo sapiens GN=SURF4 PE=1 SV=1	HUMAN	1
1590	1.44	1.55	5.437	1.655	1.655	tr	A0A0A0MQR1	A0A0A0MQR1_HUMAN	Mitogen-activated protein kinase kinase kinase kinase OS=Homo sapiens GN=MAP4K5 PE=1 SV=1	HUMAN	1
1591	1.43	1.54	1.398	1.398	1.398	sp	P01042	KNG1_HUMAN	Kininogen-1 OS=Homo sapiens GN=KNG1 PE=1 SV=2	HUMAN	1
1592	1.43	1.55	11.35	5.405	3.243	tr	E7ENJ6	E7ENJ6_HUMAN	AP-1 complex subunit mu-1 OS=Homo sapiens GN=AP1M1 PE=1 SV=1	HUMAN	1
1593	1.42	1.6	19.52	8.709	6.907	sp	P20042	IF2B_HUMAN	Eukaryotic translation initiation factor 2 subunit 2 OS=Homo sapiens GN=EIF2S2 PE=1 SV=2	HUMAN	2
1594	1.42	1.51	10.38	10.38	10.38	tr	A0A0J9YW13	A0A0J9YW13_HUMAN	RNA-binding protein 8A (Fragment) OS=Homo sapiens GN=RBM8A PE=1 SV=1	HUMAN	1
1595	1.42	1.51	25.58	25.58	25.58	tr	A0A1B0GWA9	A0A1B0GWA9_HUMAN	GTP-binding protein Di-Ras2 (Fragment) OS=Homo sapiens GN=DIRAS2 PE=1 SV=1	HUMAN	1
1596	1.42	1.51	6.754	3.002	3.002	tr	E9PF82	E9PF82_HUMAN	Calcium/calmodulin-dependent protein kinase type II subunit delta OS=Homo sapiens GN=CAMK2D PE=1 SV=1	HUMAN	1
1597	1.41	1.52	1.092	0.6877	0.4045	sp	Q5UIP0	RIF1_HUMAN	Telomere-associated protein RIF1 OS=Homo sapiens GN=RIF1 PE=1 SV=2	HUMAN	1
1598	1.41	1.58	7.485	7.485	7.485	sp	Q9NZL9	MAT2B_HUMAN	Methionine adenosyltransferase 2 subunit beta OS=Homo sapiens GN=MAT2B PE=1 SV=1	HUMAN	2
1599	1.4	1.57	5.965	3.333	3.333	sp	Q9NPH3	IL1AP_HUMAN	Interleukin-1 receptor accessory protein OS=Homo sapiens GN=IL1RAP PE=1 SV=2	HUMAN	2
1600	1.4	1.49	2.941	1.961	1.961	tr	A0A088AWN2	A0A088AWN2_HUMAN	WD repeat-containing protein 20 OS=Homo sapiens GN=WDR20 PE=1 SV=1	HUMAN	1
1601	1.4	1.5	40.28	25	25	tr	D6RAW0	D6RAW0_HUMAN	Ubiquitin-conjugating enzyme E2 D3 (Fragment) OS=Homo sapiens GN=UBE2D3 PE=3 SV=1	HUMAN	1
1602	1.39	1.52	3.125	3.125	1.215	sp	Q96DX4	RSPRY_HUMAN	RING finger and SPRY domain-containing protein 1 OS=Homo sapiens GN=RSPRY1 PE=1 SV=1	HUMAN	1
1603	1.39	1.48	11.49	11.49	11.49	tr	A8MV33	A8MV33_HUMAN	HCG401289, isoform CRA_b OS=Homo sapiens GN=PDXK PE=1 SV=1	HUMAN	1
1604	1.39	1.52	16.97	8.616	8.616	tr	C9JDE9	C9JDE9_HUMAN	3-ketoacyl-CoA thiolase, peroxisomal OS=Homo sapiens GN=ACAA1 PE=1 SV=1	HUMAN	2
1605	1.39	1.5	5.841	5.841	3.972	tr	C9JUT4	C9JUT4_HUMAN	LIM domain containing preferred translocation partner in lipoma, isoform CRA_e OS=Homo sapiens GN=LPP PE=1 SV=1	HUMAN	1
1606	1.38	1.47	7.292	3.125	3.125	sp	Q53H82	LACB2_HUMAN	Endoribonuclease LACTB2 OS=Homo sapiens GN=LACTB2 PE=1 SV=2	HUMAN	1
1607	1.38	1.47	3.738	2.57	2.57	sp	Q68DU8	KCD16_HUMAN	BTB/POZ domain-containing protein KCTD16 OS=Homo sapiens GN=KCTD16 PE=1 SV=1	HUMAN	1
1608	1.38	1.47	10.73	10.73	10.73	tr	A0A0U1RQT8	A0A0U1RQT8_HUMAN	CD99 antigen-like protein 2 (Fragment) OS=Homo sapiens GN=CD99L2 PE=1 SV=1	HUMAN	1
1609	1.38	1.48	9.817	5.708	5.708	tr	B5MCI0	B5MCI0_HUMAN	Smoothelin OS=Homo sapiens GN=SMTN PE=1 SV=1	HUMAN	1
1610	1.38	1.51	6.472	4.802	1.879	tr	H0YDD4	H0YDD4_HUMAN	Acetyltransferase component of pyruvate dehydrogenase complex (Fragment) OS=Homo sapiens GN=DLAT PE=1 SV=1	HUMAN	1
1611	1.37	1.59	44.19	44.19	22.48	sp	P10606	COX5B_HUMAN	Cytochrome c oxidase subunit 5B, mitochondrial OS=Homo sapiens GN=COX5B PE=1 SV=2	HUMAN	2
1612	1.37	1.49	6.886	4.491	2.395	sp	Q92905	CSN5_HUMAN	COP9 signalosome complex subunit 5 OS=Homo sapiens GN=COPS5 PE=1 SV=4	HUMAN	1
1613	1.37	1.52	13.51	13.51	8.784	tr	H3BSW0	H3BSW0_HUMAN	Leucine-rich repeat-containing protein 57 (Fragment) OS=Homo sapiens GN=LRRC57 PE=1 SV=1	HUMAN	1
1614	1.36	1.46	4.706	2.941	2.941	sp	Q96NY8	NECT4_HUMAN	Nectin-4 OS=Homo sapiens GN=NECTIN4 PE=1 SV=1	HUMAN	1
1615	1.36	1.5	7.532	4.675	2.857	sp	Q9BRX2	PELO_HUMAN	Protein pelota homolog OS=Homo sapiens GN=PELO PE=1 SV=2	HUMAN	1
1616	1.36	1.45	16.49	10.31	10.31	tr	H3BNE1	H3BNE1_HUMAN	Synaptosomal-associated protein 23 OS=Homo sapiens GN=SNAP23 PE=1 SV=1	HUMAN	1
1617	1.35	1.46	8.065	8.065	4.839	sp	Q9NVJ2	ARL8B_HUMAN	ADP-ribosylation factor-like protein 8B OS=Homo sapiens GN=ARL8B PE=1 SV=1	HUMAN	1
1618	1.35	1.44	47.83	47.83	47.83	tr	A0A1B0GUI0	A0A1B0GUI0_HUMAN	Ras-related protein Rab-9A (Fragment) OS=Homo sapiens GN=RAB9A PE=4 SV=1	HUMAN	1
1619	1.34	1.45	10.24	5.229	1.961	sp	Q02790	FKBP4_HUMAN	Peptidyl-prolyl cis-trans isomerase FKBP4 OS=Homo sapiens GN=FKBP4 PE=1 SV=3	HUMAN	1
1620	1.34	1.43	1.647	0.969	0.969	tr	A0A0C4DG89	A0A0C4DG89_HUMAN	Probable ATP-dependent RNA helicase DDX46 OS=Homo sapiens GN=DDX46 PE=1 SV=1	HUMAN	1
1621	1.33	1.52	5.405	3.514	2.432	sp	Q92499	DDX1_HUMAN	ATP-dependent RNA helicase DDX1 OS=Homo sapiens GN=DDX1 PE=1 SV=2	HUMAN	2
1622	1.33	1.49	15.66	15.66	7.071	sp	Q9H3Z4	DNJC5_HUMAN	DnaJ homolog subfamily C member 5 OS=Homo sapiens GN=DNAJC5 PE=1 SV=1	HUMAN	1
1623	1.33	1.42	17.39	17.39	17.39	tr	Q5VTU3	Q5VTU3_HUMAN	Dynein light chain Tctex-type 1 OS=Homo sapiens GN=DYNLT1 PE=1 SV=1	HUMAN	1
1624	1.31	1.41	13.68	3.158	3.158	tr	C9JEJ2	C9JEJ2_HUMAN	Choline-phosphate cytidylyltransferase A OS=Homo sapiens GN=PCYT1A PE=1 SV=1	HUMAN	1
1625	1.29	1.39	7.752	7.752	7.752	sp	O95168	NDUB4_HUMAN	NADH dehydrogenase [ubiquinone] 1 beta subcomplex subunit 4 OS=Homo sapiens GN=NDUFB4 PE=1 SV=3	HUMAN	1
1626	1.28	1.37	2.564	2.564	2.564	sp	Q8NAV1	PR38A_HUMAN	Pre-mRNA-splicing factor 38A OS=Homo sapiens GN=PRPF38A PE=1 SV=1	HUMAN	1
1627	1.28	1.41	8.134	5.742	2.871	sp	Q9Y2T2	AP3M1_HUMAN	AP-3 complex subunit mu-1 OS=Homo sapiens GN=AP3M1 PE=1 SV=1	HUMAN	1
1628	1.28	1.44	14.84	9.541	9.541	tr	A0A0A0MT32	A0A0A0MT32_HUMAN	Lysosomal acid lipase/cholesteryl ester hydrolase OS=Homo sapiens GN=LIPA PE=1 SV=1	HUMAN	2
1629	1.28	3.46	4.04	2.399	2.399	tr	F8W9L4	F8W9L4_HUMAN	Fibroblast growth factor receptor OS=Homo sapiens GN=FGFR3 PE=1 SV=1	HUMAN	2
1630	1.26	10.08	18.27	15.31	7.934	sp	P12931-2	SRC_HUMAN	Isoform 2 of Proto-oncogene tyrosine-protein kinase Src OS=Homo sapiens GN=SRC	HUMAN	4
1631	1.26	1.36	5.195	1.19	1.19	sp	Q96KP1	EXOC2_HUMAN	Exocyst complex component 2 OS=Homo sapiens GN=EXOC2 PE=1 SV=1	HUMAN	1
1632	1.25	1.48	9.479	5.608	3.712	tr	B4E1Z4	B4E1Z4_HUMAN	Uncharacterized protein OS=Homo sapiens PE=1 SV=1	HUMAN	5
1633	1.24	2.06	11.59	6.418	4.141	sp	P26196	DDX6_HUMAN	Probable ATP-dependent RNA helicase DDX6 OS=Homo sapiens GN=DDX6 PE=1 SV=2	HUMAN	2
1634	1.24	1.34	0.6508	0.6508	0.6508	sp	Q8WX93	PALLD_HUMAN	Palladin OS=Homo sapiens GN=PALLD PE=1 SV=3	HUMAN	1
1635	1.24	1.4	9.091	6.169	3.896	sp	Q99988	GDF15_HUMAN	Growth/differentiation factor 15 OS=Homo sapiens GN=GDF15 PE=1 SV=3	HUMAN	1
1636	1.24	5.53	8.4	5.409	4.258	sp	Q9UQ16	DYN3_HUMAN	Dynamin-3 OS=Homo sapiens GN=DNM3 PE=1 SV=4	HUMAN	3
1637	1.24	1.34	7.52	1.44	1.44	tr	A0A0C4DFM1	A0A0C4DFM1_HUMAN	Transmembrane 9 superfamily member OS=Homo sapiens GN=TM9SF4 PE=1 SV=1	HUMAN	1
1638	1.24	11.66	53.33	50.67	50.67	tr	C9J1Z8	C9J1Z8_HUMAN	ADP-ribosylation factor 5 (Fragment) OS=Homo sapiens GN=ARF5 PE=1 SV=1	HUMAN	8
1639	1.24	1.34	2.158	2.158	2.158	tr	V9GY54	V9GY54_HUMAN	DDB1- and CUL4-associated factor 8 OS=Homo sapiens GN=DCAF8 PE=1 SV=1	HUMAN	1
1640	1.23	1.32	1.463	0.878	0.878	sp	Q9UIQ6	LCAP_HUMAN	Leucyl-cystinyl aminopeptidase OS=Homo sapiens GN=LNPEP PE=1 SV=3	HUMAN	1
1641	1.23	1.37	5.907	2.532	1.266	tr	A0A0A0MSI8	A0A0A0MSI8_HUMAN	Exocyst complex component 5 OS=Homo sapiens GN=EXOC5 PE=1 SV=1	HUMAN	1
1642	1.21	1.3	8.8	2.933	2.933	sp	P36952	SPB5_HUMAN	Serpin B5 OS=Homo sapiens GN=SERPINB5 PE=1 SV=2	HUMAN	1
1643	1.21	1.3	3.532	1.766	1.766	tr	H0YAK1	H0YAK1_HUMAN	G-rich sequence factor 1 (Fragment) OS=Homo sapiens GN=GRSF1 PE=1 SV=1	HUMAN	1
1644	1.21	1.31	7.563	7.563	7.563	tr	H7C089	H7C089_HUMAN	Tetratricopeptide repeat protein 38 (Fragment) OS=Homo sapiens GN=TTC38 PE=1 SV=1	HUMAN	1
1645	1.2	1.29	5.643	2.257	2.257	sp	Q07666	KHDR1_HUMAN	KH domain-containing, RNA-binding, signal transduction-associated protein 1 OS=Homo sapiens GN=KHDRBS1 PE=1 SV=1	HUMAN	1
1646	1.2	1.3	3.07	3.07	3.07	tr	H0Y5R6	H0Y5R6_HUMAN	Uroporphyrinogen decarboxylase (Fragment) OS=Homo sapiens GN=UROD PE=1 SV=1	HUMAN	1
1647	1.19	1.57	7.514	7.514	3.468	sp	P31942	HNRH3_HUMAN	Heterogeneous nuclear ribonucleoprotein H3 OS=Homo sapiens GN=HNRNPH3 PE=1 SV=2	HUMAN	1
1648	1.19	1.28	9	9	9	tr	M0R1B0	M0R1B0_HUMAN	ER membrane protein complex subunit 8 (Fragment) OS=Homo sapiens GN=EMC8 PE=1 SV=1	HUMAN	1
1649	1.17	1.29	20	20	8.889	sp	Q8N5K1	CISD2_HUMAN	CDGSH iron-sulfur domain-containing protein 2 OS=Homo sapiens GN=CISD2 PE=1 SV=1	HUMAN	1
1650	1.17	1.31	15.52	11.19	3.61	sp	Q99436	PSB7_HUMAN	Proteasome subunit beta type-7 OS=Homo sapiens GN=PSMB7 PE=1 SV=1	HUMAN	1
1651	1.17	1.27	10.87	10.87	10.87	sp	Q9P2X0	DPM3_HUMAN	Dolichol-phosphate mannosyltransferase subunit 3 OS=Homo sapiens GN=DPM3 PE=1 SV=2	HUMAN	1

## Sheet: 1495 Quants @ 1% FDR
						145_Exo_DSMO				145_Exo_INHB				145_MV_DMSO				145_MV_INHB				PI3_Exo_DMSO				PI3_Exo_INHB				PI3_MV_DMSO				PI3_MV_INHB
Row	Index	Source	UniProt Accession	Uniprot ID	Protein name	JM_Plum_310118_100418_DIA_145_Exo_DMSO_11	JM_Plum_310118_100418_DIA_145_Exo_DMSO_12	JM_Plum_310118_100418_DIA_145_Exo_DMSO_21	JM_Plum_310118_100418_DIA_145_Exo_DMSO_22	JM_Plum_310118_100418_DIA_145_Exo_INHB_11	JM_Plum_310118_100418_DIA_145_Exo_INHB_12	JM_Plum_310118_100418_DIA_145_Exo_INHB_21	JM_Plum_310118_100418_DIA_145_Exo_INHB_22	JM_Plum_310118_100418_DIA_145_MV_DMSO_11	JM_Plum_310118_100418_DIA_145_MV_DMSO_12	JM_Plum_310118_100418_DIA_145_MV_DMSO_21	JM_Plum_310118_100418_DIA_145_MV_DMSO_22	JM_Plum_310118_100418_DIA_145_MV_INHB_11	JM_Plum_310118_100418_DIA_145_MV_INHB_12	JM_Plum_310118_100418_DIA_145_MV_INHB_21	JM_Plum_310118_100418_DIA_145_MV_INHB_22	JM_Plum_310118_100418_DIA_PI3_Exo_DMSO_11	JM_Plum_310118_100418_DIA_PI3_Exo_DMSO_12	JM_Plum_310118_100418_DIA_PI3_Exo_DMSO_21	JM_Plum_310118_100418_DIA_PI3_Exo_DMSO_22	JM_Plum_310118_100418_DIA_PI3_Exo_INHB_11	JM_Plum_310118_100418_DIA_PI3_Exo_INHB_12	JM_Plum_310118_100418_DIA_PI3_Exo_INHB_21	JM_Plum_310118_100418_DIA_PI3_Exo_INHB_22	JM_Plum_310118_100418_DIA_PI3_MV_DMSO_11	JM_Plum_310118_100418_DIA_PI3_MV_DMSO_12	JM_Plum_310118_100418_DIA_PI3_MV_DMSO_21	JM_Plum_310118_100418_DIA_PI3_MV_DMSO_22	JM_Plum_310118_100418_DIA_PI3_MV_INHB_11	JM_Plum_310118_100418_DIA_PI3_MV_INHB_12	JM_Plum_310118_100418_DIA_PI3_MV_INHB_21	JM_Plum_310118_100418_DIA_PI3_MV_INHB_22
1	1	cont	1	sp	cont	9.29219e+06	9.45306e+06	7.97528e+06	7.83896e+06	1.05378e+07	1.05855e+07	9.25894e+06	9.15856e+06	1.35035e+07	1.35761e+07	6.22602e+06	6.31535e+06	7.59212e+06	6.95374e+06	4.7076e+06	4.68373e+06	2.15578e+07	2.08774e+07	9.25606e+06	8.92677e+06	4.06771e+07	4.11118e+07	3.64327e+07	3.67332e+07	1.28289e+07	1.26406e+07	8.44924e+07	8.40078e+07	1.01703e+07	1.04594e+07	1.33429e+07	1.34989e+07
2	2	sp	Q15149-4	PLEC_HUMAN	Isoform 4 of Plectin OS=Homo sapiens GN=PLEC	8244.3	13031.3	15684.6	5086.18	11714	11690.9	6997	7913.14	3033.36	5817.09	12981	22218.4	16875.3	5236.54	17762.7	10711.6	8610.69	8184.97	13761.2	28222.9	18500.1	24992.9	17595.9	1487.9	13433.4	14160.3	21510.9	7504	12681.5	11971.9	12701.5	13829.9
3	3	sp	P98160	PGBM_HUMAN	Basement membrane-specific heparan sulfate proteoglycan core protein OS=Homo sapiens GN=HSPG2 PE=1 SV=4	428120	587986	77687.8	83803.1	64348.1	70939.8	1.8915e+06	1.92332e+06	49218.9	61003.7	21475.6	47235.2	1.28197e+06	1.34074e+06	1.63078e+06	1.65867e+06	48853.6	83937.7	116220	84980.2	1.2862e+06	1.314e+06	1.52628e+06	1.54218e+06	33134.5	40782	59068.1	46773.9	2.54273e+06	2.51919e+06	2.49575e+06	2.55788e+06
4	4	sp	P35579	MYH9_HUMAN	Myosin-9 OS=Homo sapiens GN=MYH9 PE=1 SV=4	807543	797372	751457	727778	698502	673161	410522	434786	1.19485e+06	1.19226e+06	1.34039e+06	1.34897e+06	799192	793800	1.09933e+06	1.14691e+06	357276	359871	418781	437366	264621	260383	329412	342207	497060	470816	101302	90529.9	288318	298463	255847	242199
5	5	tr	Q60FE5	Q60FE5_HUMAN	Filamin A OS=Homo sapiens GN=FLNA PE=1 SV=1	365834	365699	463271	418129	434809	416754	228237	198025	574969	558704	609855	595445	287903	260450	586004	578071	333729	286238	298720	283569	229246	270214	275556	285934	502471	536110	121833	109898	448617	454392	439626	419980
6	6	sp	O00468-6	AGRIN_HUMAN	Isoform 6 of Agrin OS=Homo sapiens GN=AGRN	492158	493065	247125	247892	121846	122714	2.74506e+06	2.83707e+06	101553	94062.6	63001.1	96225.2	1.43827e+06	1.36304e+06	2.10681e+06	2.15634e+06	118908	100456	192723	189738	3.30222e+06	3.33348e+06	4.80748e+06	4.79767e+06	72291.7	67040.6	132801	125359	1.62016e+07	1.61437e+07	1.58663e+07	1.56929e+07
7	7	sp	O75369	FLNB_HUMAN	Filamin-B OS=Homo sapiens GN=FLNB PE=1 SV=2	323873	344602	468020	435696	366712	383511	150354	96799.1	576333	592401	718623	690435	154405	171488	617478	592145	280408	213726	305634	270655	220297	239505	239055	277140	476802	467773	121184	119776	360773	333579	324056	357467
8	8	sp	Q9Y490	TLN1_HUMAN	Talin-1 OS=Homo sapiens GN=TLN1 PE=1 SV=3	297151	302110	289778	269780	300540	296345	227402	231089	238354	249089	285062	285454	323695	302214	312003	321743	392579	409999	246831	219406	336674	364127	337530	365000	274148	289389	113769	93799.4	305744	327050	330648	346971
9	9	tr	D6RGG3	D6RGG3_HUMAN	Collagen alpha-1(XII) chain OS=Homo sapiens GN=COL12A1 PE=1 SV=1	885540	867422	63680.8	56491.3	53335.8	31817.3	2.3644e+06	2.3658e+06	63182.6	80699.1	70631.7	77404.3	3.76617e+06	3.01592e+06	2.41613e+06	2.37686e+06	323309	322493	862212	754661	1.84285e+06	1.90245e+06	2.16773e+06	2.22404e+06	75613.8	89879.3	53826.9	50388.8	1.24251e+06	1.06879e+06	1.23753e+06	1.25125e+06
10	10	sp	P46940	IQGA1_HUMAN	Ras GTPase-activating-like protein IQGAP1 OS=Homo sapiens GN=IQGAP1 PE=1 SV=1	1.05927e+06	1.07537e+06	1.36683e+06	1.26944e+06	1.17528e+06	1.18462e+06	416597	368003	1.20521e+06	1.18995e+06	1.54543e+06	1.5247e+06	259081	274519	1.03183e+06	1.01188e+06	489841	284221	277453	269448	171148	245191	293233	197700	525693	493115	126113	128339	395368	394458	389869	407343
11	11	sp	O15230	LAMA5_HUMAN	Laminin subunit alpha-5 OS=Homo sapiens GN=LAMA5 PE=1 SV=8	24264	40288.9	61592.3	29292	28853.2	30678.7	164112	152125	43122.2	47682	41416.1	39449.4	93731.9	54108.3	124209	128255	84921.3	87410.1	85949.9	98403.5	291621	312399	353033	359323	40884.3	19851.7	40393.3	76029.8	728778	711258	621115	617336
12	12	sp	P49327	FAS_HUMAN	Fatty acid synthase OS=Homo sapiens GN=FASN PE=1 SV=3	336108	372968	169535	345993	378175	396871	108128	148201	342822	357204	353082	380240	215702	204899	340705	332333	280320	281361	244618	267021	127746	137912	229045	250083	476017	461097	89524.2	102735	369446	346975	313775	339257
13	13	sp	O43707	ACTN4_HUMAN	Alpha-actinin-4 OS=Homo sapiens GN=ACTN4 PE=1 SV=2	203839	209558	297790	301731	265258	266766	82662.7	82361.2	319736	305735	540329	546332	168797	109530	416177	426071	93236.8	71141	129660	119894	87479.7	93538.9	64793.2	77755.8	160185	167945	49498.5	51098.1	139545	129788	135185	132589
14	14	sp	Q09666	AHNK_HUMAN	Neuroblast differentiation-associated protein AHNAK OS=Homo sapiens GN=AHNAK PE=1 SV=2	108028	103288	125634	128699	114688	115409	68125.2	47889.1	90442.2	84936	105565	104419	58893	34231.7	93005.2	100415	64522.6	83848.2	93309	131005	88072.2	68950.5	89841.7	97806.6	136883	156601	42463.2	45579.6	142504	156870	137618	156604
15	15	sp	P07900	HS90A_HUMAN	Heat shock protein HSP 90-alpha OS=Homo sapiens GN=HSP90AA1 PE=1 SV=5	879309	886611	564696	575704	498487	481542	1.40955e+06	1.42403e+06	520923	512736	769094	753861	1.99709e+06	2.27711e+06	1.17748e+06	1.12357e+06	850662	837116	474553	513618	865920	882850	1.04663e+06	1.06662e+06	456923	433561	139152	124713	500101	491952	459522	475978
16	16	sp	Q14204	DYHC1_HUMAN	Cytoplasmic dynein 1 heavy chain 1 OS=Homo sapiens GN=DYNC1H1 PE=1 SV=5	729969	726653	1.19985e+06	1.16699e+06	484157	513372	291039	302102	2.25333e+06	2.20347e+06	1.97052e+06	1.9302e+06	1.24623e+06	987846	1.53131e+06	1.47717e+06	492118	492044	659064	632688	234262	239247	219218	233974	1.7632e+06	1.93572e+06	547416	525507	1.35232e+06	1.4255e+06	1.49691e+06	1.59147e+06
17	17	tr	A0A087WVQ6	A0A087WVQ6_HUMAN	Clathrin heavy chain OS=Homo sapiens GN=CLTC PE=1 SV=1	471418	465443	595389	561221	597177	581026	256504	251078	686046	666606	675103	678991	444103	413002	601128	599922	350131	365943	353565	359924	290283	263208	337864	347531	530345	511812	107116	106934	432786	437229	426688	419347
18	18	sp	P04264	K2C1_HUMAN	Keratin, type II cytoskeletal 1 OS=Homo sapiens GN=KRT1 PE=1 SV=6	5.01161e+06	4.92718e+06	6.35324e+06	6.22483e+06	2.05388e+06	2.11399e+06	7.80507e+06	7.7775e+06	1.78835e+06	1.75835e+06	903622	935680	185620	277327	263040	267900	4.88918e+06	4.75678e+06	8.85362e+06	8.65996e+06	869718	861947	809156	808576	652658	625377	5.71442e+06	5.49127e+06	230730	241112	357718	356814
19	19	sp	Q9NZM1	MYOF_HUMAN	Myoferlin OS=Homo sapiens GN=MYOF PE=1 SV=1	370969	395049	394378	392443	480208	483394	128692	118087	423803	422736	305858	308107	239111	173626	247708	248456	88147	87456.2	75350.3	83986.4	65905.4	52094.2	51360.5	50660.3	154661	157062	48961.8	70074.7	111002	103919	99384.5	97769.6
20	20	sp	O00159	MYO1C_HUMAN	Unconventional myosin-Ic OS=Homo sapiens GN=MYO1C PE=1 SV=4	1.59757e+06	1.59193e+06	1.4339e+06	1.40755e+06	1.52932e+06	1.5715e+06	370950	373667	967335	949974	1.26246e+06	1.26154e+06	123047	106974	619778	616361	521949	503669	363123	340366	277625	302445	288760	275634	422188	432542	84389.8	80189.9	113508	122393	141828	129975
21	21	sp	P14618	KPYM_HUMAN	Pyruvate kinase PKM OS=Homo sapiens GN=PKM PE=1 SV=4	4.09228e+06	4.14623e+06	2.76904e+06	6.0573e+06	5.37468e+06	5.33655e+06	2.24282e+06	2.15238e+06	2.76831e+06	3.71382e+06	6.85777e+06	6.87795e+06	2.03124e+06	3.1005e+06	3.99048e+06	3.11653e+06	2.00746e+06	2.03119e+06	1.77362e+06	976178	1.39452e+06	1.36025e+06	1.38357e+06	1.4634e+06	2.20537e+06	4.92234e+06	716199	747116	1.982e+06	1.99773e+06	2.00027e+06	2.07339e+06
22	22	sp	P05023	AT1A1_HUMAN	Sodium/potassium-transporting ATPase subunit alpha-1 OS=Homo sapiens GN=ATP1A1 PE=1 SV=1	2.27333e+06	2.30841e+06	1.96838e+06	1.92963e+06	2.43559e+06	2.49993e+06	495020	541626	1.90236e+06	1.85442e+06	1.86064e+06	1.89483e+06	367172	261623	1.19752e+06	1.18919e+06	1.86776e+06	1.87387e+06	1.84997e+06	1.85556e+06	1.02714e+06	807023	1.07661e+06	1.04556e+06	2.33646e+06	2.45983e+06	407408	388136	985969	996292	1.14289e+06	1.14602e+06
23	23	tr	G3XAI2	G3XAI2_HUMAN	Laminin subunit beta-1 OS=Homo sapiens GN=LAMB1 PE=1 SV=1	68488.3	58000.6	42798.7	50470.9	62110.4	64506.4	199640	157320	86706	67860.5	69392.7	81876.9	189490	132379	171224	120275	156875	136687	152493	173640	417896	437235	496604	521031	59185.1	81539.1	56259.7	63537.3	1.63376e+06	1.66981e+06	1.7576e+06	1.76967e+06
24	24	sp	P13639	EF2_HUMAN	Elongation factor 2 OS=Homo sapiens GN=EEF2 PE=1 SV=4	1.00189e+06	969885	1.18012e+06	1.14193e+06	1.07138e+06	1.03519e+06	464267	495893	1.10939e+06	1.1168e+06	1.61492e+06	1.63241e+06	850537	675827	1.33025e+06	1.30298e+06	735183	716643	586545	610730	503625	511652	559635	514999	1.26401e+06	1.23668e+06	223142	267378	1.05433e+06	1.063e+06	1.054e+06	1.06093e+06
25	25	sp	Q16787	LAMA3_HUMAN	Laminin subunit alpha-3 OS=Homo sapiens GN=LAMA3 PE=1 SV=2	20349.6	33137.8	29188.6	26791.2	26238.1	28008.5	32780.5	61054.6	32584.2	30843.8	45005.4	35558.6	50742.3	75489.5	57888.8	58415.6	39903.2	46878.6	102910	75160	178454	179218	177978	161518	30023.2	18711.9	35070	22729.1	424985	414720	452014	443509
26	26	sp	P07996	TSP1_HUMAN	Thrombospondin-1 OS=Homo sapiens GN=THBS1 PE=1 SV=2	269689	276236	65020.9	61340.2	81662.3	97097.6	408327	420289	56400	78884	55441.3	96835	635809	631669	174476	176371	589699	586025	770811	757493	1.05983e+06	1.05588e+06	932494	905721	108313	96387.1	162050	129688	379821	378884	379044	368671
27	27	sp	P18206	VINC_HUMAN	Vinculin OS=Homo sapiens GN=VCL PE=1 SV=4	372283	366996	419945	410022	436328	439169	150434	169004	304982	324209	448225	446644	186088	140807	361576	352308	667488	657293	491964	483130	575971	582709	599633	590770	740704	797702	295521	274204	746466	745690	791586	799841
28	28	tr	E7ERL8	E7ERL8_HUMAN	Neurexin-1-beta OS=Homo sapiens GN=NRXN1 PE=1 SV=1	127059	128043	38975	53161	37330.3	36192.5	380173	370192	41124.7	69895.9	38700.4	59457.2	480802	269941	291797	294741	106676	124158	125281	198567	311613	340669	364816	396130	42146.1	39813	73833.8	31161.8	1.14605e+06	1.14507e+06	1.12944e+06	1.16595e+06
29	29	sp	P11047	LAMC1_HUMAN	Laminin subunit gamma-1 OS=Homo sapiens GN=LAMC1 PE=1 SV=3	30058.3	30470	29704.2	28476.4	23499.2	27759.7	171916	168128	70623.6	24487.4	31221.9	25341.7	121507	106975	164517	149449	34426	60967	69963.5	45340.3	294079	324912	347625	352884	18917	22684.9	27161.2	28871.5	1.06338e+06	1.07553e+06	1.09747e+06	1.11591e+06
30	30	sp	Q14315	FLNC_HUMAN	Filamin-C OS=Homo sapiens GN=FLNC PE=1 SV=3	175465	174765	247352	266792	200451	217198	106049	73270.1	409314	408552	440135	429464	148692	167559	335470	384315	36779.2	48253	81497.3	55435.6	48982	19655.9	55254.4	27397.4	34469.4	16321.8	19569.3	23482.7	21793.2	24887.1	20325.8	24345
31	31	sp	P68371	TBB4B_HUMAN	Tubulin beta-4B chain OS=Homo sapiens GN=TUBB4B PE=1 SV=1	86734.7	84572.5	68495.9	67310.3	63818.3	70406.7	121870	123922	93731.6	97836.7	116615	119816	536119	589670	223804	220624	55865.4	47382.8	56164.7	46403.6	27372.7	31048.1	38660.8	50951.6	109668	145695	19422.8	16520.3	123907	101247	85152.1	98430.9
32	32	tr	C9JZR2	C9JZR2_HUMAN	Catenin delta-1 OS=Homo sapiens GN=CTNND1 PE=1 SV=2	543654	561755	508165	511541	575178	579286	192699	178749	242006	241949	300356	307439	65396.8	88210.2	275225	276246	719947	722003	463759	490199	787639	789756	852476	830232	634029	615122	153493	288697	717112	714235	861840	850880
33	33	tr	J3KPF3	J3KPF3_HUMAN	4F2 cell-surface antigen heavy chain OS=Homo sapiens GN=SLC3A2 PE=1 SV=1	1.47682e+06	1.4861e+06	1.7555e+06	1.68575e+06	1.66799e+06	1.66776e+06	578549	553263	900951	875109	1.04322e+06	1.07357e+06	136547	258946	959787	989040	2.44748e+06	2.45489e+06	2.4668e+06	2.4115e+06	2.81178e+06	2.79018e+06	3.12058e+06	2.97612e+06	3.92341e+06	3.55765e+06	588498	552036	4.05727e+06	3.87755e+06	4.01257e+06	4.02129e+06
34	34	sp	P13645	K1C10_HUMAN	Keratin, type I cytoskeletal 10 OS=Homo sapiens GN=KRT10 PE=1 SV=6	6.3268e+06	6.39293e+06	4.21846e+06	4.15332e+06	1.61399e+06	1.6383e+06	4.77994e+06	4.82982e+06	2.42494e+06	2.45859e+06	511238	533519	136876	119483	250360	249223	3.25402e+06	3.25826e+06	4.91703e+06	4.99312e+06	757195	777379	654995	667945	664462	688977	3.86635e+06	3.66454e+06	211053	189086	395159	389233
35	35	sp	Q14697	GANAB_HUMAN	Neutral alpha-glucosidase AB OS=Homo sapiens GN=GANAB PE=1 SV=3	110431	116748	149628	120499	175992	187524	65739.8	69208.4	540128	540875	360141	376844	341574	395477	321553	327831	219248	233888	284177	316543	90275.1	69431.5	123702	132350	1.68128e+06	1.58296e+06	165317	126795	612716	606789	400760	395240
36	36	sp	O14578-4	CTRO_HUMAN	Isoform 4 of Citron Rho-interacting kinase OS=Homo sapiens GN=CIT	138616	142870	220876	232630	156371	167031	86090.6	65898.4	539164	511078	402226	415054	179042	151968	355771	365585	58275.4	80015.9	206211	149479	84650.8	89038	58831.3	51931	227000	194927	34749	42516.7	98036.4	62150	95557.7	69762.2
37	37	sp	P02751	FINC_HUMAN	Fibronectin OS=Homo sapiens GN=FN1 PE=1 SV=4	187530	199378	92421.4	74588.4	103064	117129	151213	141826	95857.9	85545.7	37104.4	64003.8	192071	175165	84679.7	108492	242640	199336	209079	216956	370121	376950	396826	382762	88685.2	99494.3	179008	177480	210403	232152	223904	234315
38	38	sp	P30101	PDIA3_HUMAN	Protein disulfide-isomerase A3 OS=Homo sapiens GN=PDIA3 PE=1 SV=4	255710	238054	349719	346091	397405	404043	113528	122100	1.42126e+06	1.39161e+06	821067	837168	1.08787e+06	1.07708e+06	728320	727262	194425	202725	296799	285861	76748.1	93714.1	117550	93718.1	1.50653e+06	1.57918e+06	115098	136407	680908	691971	440750	450452
39	39	sp	P11142	HSP7C_HUMAN	Heat shock cognate 71 kDa protein OS=Homo sapiens GN=HSPA8 PE=1 SV=1	1.98939e+06	2.00323e+06	2.45873e+06	2.40975e+06	2.58164e+06	2.61509e+06	992889	974615	1.60669e+06	1.62538e+06	2.04434e+06	2.07047e+06	852867	1.0516e+06	1.83328e+06	1.78934e+06	886368	916354	665454	690926	755163	713199	711504	715349	1.34735e+06	1.26852e+06	312513	277303	1.27968e+06	1.2466e+06	1.29528e+06	1.3142e+06
40	40	sp	P07355-2	ANXA2_HUMAN	Isoform 2 of Annexin A2 OS=Homo sapiens GN=ANXA2	5.7358e+06	5.67377e+06	5.29853e+06	5.21689e+06	6.83836e+06	6.81919e+06	1.3865e+06	1.31169e+06	6.01361e+06	5.86334e+06	6.05065e+06	6.05227e+06	2.77457e+06	2.82599e+06	4.30591e+06	4.16229e+06	2.54638e+06	2.50156e+06	2.3342e+06	2.41455e+06	1.09344e+06	1.09333e+06	1.3373e+06	1.3784e+06	3.0902e+06	2.94266e+06	564343	474617	2.57829e+06	2.58118e+06	2.43477e+06	2.48657e+06
41	41	sp	P08670	VIME_HUMAN	Vimentin OS=Homo sapiens GN=VIM PE=1 SV=4	235510	229575	76687.5	84252.9	64408.5	47872.6	96012	126378	157456	152455	185402	180434	2.53326e+06	3.12465e+06	224307	236514	64476.2	49923.1	64112.7	70730	78598.9	65815.8	45085.7	54398.8	39202.1	26726.4	81809.3	25217.1	28074.5	33094.3	27971.3	37152.2
42	42	sp	P17301	ITA2_HUMAN	Integrin alpha-2 OS=Homo sapiens GN=ITGA2 PE=1 SV=1	192189	189917	149245	141179	199471	188196	52486.1	48748.9	120829	119081	108241	103006	47097.2	45867	88251.7	89486.7	66625.3	58798	79841.2	89127.5	61209.1	63810.3	80795.1	78131.4	103233	109131	26430.2	29497.9	129981	129830	151951	150853
43	43	sp	P63261	ACTG_HUMAN	Actin, cytoplasmic 2 OS=Homo sapiens GN=ACTG1 PE=1 SV=1	6.01662e+06	6.12168e+06	7.70629e+06	7.36207e+06	7.2265e+06	7.34751e+06	2.37591e+06	2.32561e+06	8.12751e+06	7.88885e+06	1.1612e+07	1.18846e+07	4.69069e+06	4.37717e+06	9.03818e+06	9.48356e+06	2.63338e+06	2.65824e+06	1.89986e+06	1.8796e+06	1.71096e+06	1.77521e+06	1.71701e+06	1.70469e+06	4.27803e+06	4.51975e+06	932001	978977	3.61099e+06	3.74676e+06	4.07356e+06	4.07834e+06
44	44	sp	Q86VP6	CAND1_HUMAN	Cullin-associated NEDD8-dissociated protein 1 OS=Homo sapiens GN=CAND1 PE=1 SV=2	263759	246082	144328	149793	142024	147752	259872	256244	138016	138744	172636	170593	314400	513852	339277	326883	189227	175484	99158.2	123376	157868	150621	162321	185520	189625	167487	29883.9	46080.2	142348	137301	124822	129632
45	45	sp	Q02241	KIF23_HUMAN	Kinesin-like protein KIF23 OS=Homo sapiens GN=KIF23 PE=1 SV=3	129334	138549	215482	210804	200748	197404	75750.3	65333.5	597343	582053	522348	515131	128009	253081	461341	478499	48076.5	78950	55667	64476.8	28364.3	72341	23946.6	68914.6	105983	98481	10887	20966	37566.2	38948.2	24654.4	32564.7
46	46	sp	O43795-2	MYO1B_HUMAN	Isoform 2 of Unconventional myosin-Ib OS=Homo sapiens GN=MYO1B	570347	578771	606208	604933	540717	552128	170726	155263	363119	367752	563408	585343	57842.1	157603	221930	228829	454161	425629	296345	286570	144026	144333	153341	127722	473606	464116	113436	113395	122152	122646	130810	129297
47	47	sp	P14923	PLAK_HUMAN	Junction plakoglobin OS=Homo sapiens GN=JUP PE=1 SV=3	824027	813787	953272	923034	853258	855470	409615	374786	404359	415706	493398	385655	107311	82031.8	407959	407413	471039	468318	385792	349080	318711	191022	298323	278254	328149	327171	252320	156450	238757	233684	172412	256135
48	48	sp	P08238	HS90B_HUMAN	Heat shock protein HSP 90-beta OS=Homo sapiens GN=HSP90AB1 PE=1 SV=4	1.73493e+06	1.75838e+06	1.4788e+06	1.26206e+06	1.16431e+06	1.20847e+06	2.02163e+06	2.11901e+06	1.39763e+06	1.40156e+06	2.00807e+06	1.98175e+06	5.45228e+06	4.57899e+06	2.23838e+06	2.32909e+06	2.06398e+06	1.9936e+06	1.2581e+06	1.22895e+06	2.15094e+06	2.13793e+06	2.85206e+06	2.85335e+06	1.74444e+06	1.72181e+06	424389	394622	1.57676e+06	1.59726e+06	1.63231e+06	1.64475e+06
49	49	sp	P11021	GRP78_HUMAN	78 kDa glucose-regulated protein OS=Homo sapiens GN=HSPA5 PE=1 SV=2	231714	241488	338566	484327	305387	337760	124542	129557	1.46781e+06	1.46613e+06	966193	960133	1.46378e+06	1.14474e+06	840409	860304	272205	305435	361054	335708	162234	172500	166893	163994	2.28401e+06	2.37029e+06	187398	164076	1.00682e+06	972005	630509	655423
50	50	sp	P26038	MOES_HUMAN	Moesin OS=Homo sapiens GN=MSN PE=1 SV=3	799849	726728	880458	864705	861003	882989	267423	249343	502781	492674	855936	858914	176746	207965	642514	631923	530531	541447	409340	414718	456879	456398	462990	456167	594456	597982	120665	145802	639448	641031	800982	784179
51	51	sp	P35527	K1C9_HUMAN	Keratin, type I cytoskeletal 9 OS=Homo sapiens GN=KRT9 PE=1 SV=3	2.68723e+06	2.67246e+06	5.02508e+06	5.03534e+06	1.53834e+06	1.52491e+06	6.87672e+06	6.88016e+06	1.04711e+06	1.05733e+06	702626	686274	287296	286434	212060	142435	3.87023e+06	3.85453e+06	7.3313e+06	7.25086e+06	739210	687368	682169	722057	369081	389871	4.21537e+06	4.21945e+06	174343	183948	229642	214718
52	52	sp	Q13813	SPTN1_HUMAN	Spectrin alpha chain, non-erythrocytic 1 OS=Homo sapiens GN=SPTAN1 PE=1 SV=3	76312	79460.6	79032.2	85522.3	82290.1	84457	40560	36769.4	126558	121346	147288	124995	73358.5	76785.7	128109	98780.6	47333.3	50479.6	79131.4	66146.6	51109.1	46541.6	33885.5	55413	92838.7	98058.9	33581.5	22889.2	70104.5	76313.5	69896.9	67068
53	53	sp	Q8WUM4	PDC6I_HUMAN	Programmed cell death 6-interacting protein OS=Homo sapiens GN=PDCD6IP PE=1 SV=1	206967	215742	279699	292483	338700	356086	132440	93317.6	145597	122208	173608	167194	55035	61240.1	154110	177748	115449	120790	112226	80613.5	115619	104526	113336	125075	83014.9	93207.4	31030.2	38405.3	102814	99693.8	109043	104093
54	54	sp	P02538	K2C6A_HUMAN	Keratin, type II cytoskeletal 6A OS=Homo sapiens GN=KRT6A PE=1 SV=3	70447.9	73560.7	242671	236285	60974.2	58839.6	386763	396793	21298.4	20163	49499.8	51357.5	21350	20426.8	10763	5066.94	64978.2	74438.5	93376.2	101524	13478.5	33779.2	21453	22698.7	12472.4	10305.6	238132	258438	3859.05	6706.9	7363.19	7076.46
55	55	tr	E9PEP6	E9PEP6_HUMAN	Neuropilin OS=Homo sapiens GN=NRP1 PE=1 SV=2	107731	115784	45639.2	38139.3	41547.3	42657.5	326439	334761	41376	42074	20039.7	19047.2	419267	347306	239921	267586	232898	228449	207946	177098	506650	506679	527545	521507	190559	208868	48959.4	50222.1	743648	755203	741386	739745
56	56	sp	P07237	PDIA1_HUMAN	Protein disulfide-isomerase OS=Homo sapiens GN=P4HB PE=1 SV=3	135545	190266	171408	161129	200340	239095	122608	109259	982762	982258	545574	519576	728166	866095	501728	387866	379930	351318	139453	230595	365877	358713	289989	288263	688977	653184	60042	54445.9	271311	198709	204149	194029
57	57	sp	P08779	K1C16_HUMAN	Keratin, type I cytoskeletal 16 OS=Homo sapiens GN=KRT16 PE=1 SV=4	182198	182170	823774	804514	197591	196812	1.21485e+06	1.15604e+06	58240.1	59245.7	150081	157672	58865.4	52197.1	28202.2	36443.1	284431	266304	360308	369075	48073.8	53477.2	64632	57474.3	40987.9	49570.5	1.30505e+06	1.2606e+06	34878.8	26852.4	26800.8	24119.8
58	58	sp	P02545	LMNA_HUMAN	Prelamin-A/C OS=Homo sapiens GN=LMNA PE=1 SV=1	100538	120007	62130.4	79811.9	54837.1	77050.4	144990	159802	92544.8	102498	92260.5	152533	827251	523041	145017	158454	142899	237696	87844.1	560483	57329.7	65767.3	105726	87000.8	90444.5	98540.8	47554.8	22041.7	96395.8	88297.8	82444.2	92107.6
59	59	sp	Q9H0H5	RGAP1_HUMAN	Rac GTPase-activating protein 1 OS=Homo sapiens GN=RACGAP1 PE=1 SV=1	587461	596668	1.06103e+06	1.01516e+06	946033	914803	301716	284426	3.06273e+06	3.02616e+06	2.43202e+06	2.39193e+06	577930	798034	2.10454e+06	2.1068e+06	92494.5	114692	215660	210901	112159	50019	52253.9	40278.6	525774	546580	54406.2	36959.7	150262	209474	181866	195993
60	60	sp	P02786	TFR1_HUMAN	Transferrin receptor protein 1 OS=Homo sapiens GN=TFRC PE=1 SV=2	505372	469811	599477	597770	570420	587843	221886	228639	828389	820793	795416	793916	405984	447373	672336	672376	215157	215662	250187	214634	154226	137392	186765	189760	647244	615129	62757.6	81419.6	438259	443453	368524	372262
61	61	sp	P05067	A4_HUMAN	Amyloid beta A4 protein OS=Homo sapiens GN=APP PE=1 SV=3	485244	487043	34548.3	27287	40465.2	27301.5	3.1012e+06	3.14561e+06	63967.6	22954.8	41621.6	51345.5	2.1183e+06	2.63964e+06	2.91161e+06	2.81644e+06	167115	244719	69232.2	54876.3	659170	694859	617041	634861	38195.9	46643	25089.4	35301.1	468663	476459	470534	486168
62	62	sp	P06733	ENOA_HUMAN	Alpha-enolase OS=Homo sapiens GN=ENO1 PE=1 SV=2	768312	730294	878797	1.00183e+06	988132	975049	314370	279305	752746	727114	1.17486e+06	1.19649e+06	150925	250245	947114	998503	399625	384298	279300	249067	273130	319992	252219	254174	548152	507589	177855	140157	511495	491865	553891	563177
63	63	sp	P12814	ACTN1_HUMAN	Alpha-actinin-1 OS=Homo sapiens GN=ACTN1 PE=1 SV=2	88898.4	76971	137671	131126	107670	90475	35768.9	53581	126037	123793	190868	203739	41756.9	42633	146661	165891	204719	182387	187315	296832	115311	133985	139681	143560	329686	308600	160849	64800.5	253865	258061	248417	247966
64	64	sp	P55072	TERA_HUMAN	Transitional endoplasmic reticulum ATPase OS=Homo sapiens GN=VCP PE=1 SV=4	182949	180354	200708	207642	206769	199968	75118.3	59319.6	298332	300258	368299	362650	193892	198754	297804	307784	99423.3	97212.7	132926	141652	52142.6	55944.2	36937.2	50384	185994	173436	29509.9	24709.8	146940	155226	131601	136793
65	65	sp	P16144-4	ITB4_HUMAN	Isoform Beta-4D of Integrin beta-4 OS=Homo sapiens GN=ITGB4	131909	116534	170986	168840	110868	112636	50797.9	37220.6	291604	290322	281907	253639	215208	135688	280413	286077	180286	192177	177754	179546	192340	221932	198176	185187	268503	314495	65512.7	111503	281066	282082	332019	328345
66	66	sp	P08133	ANXA6_HUMAN	Annexin A6 OS=Homo sapiens GN=ANXA6 PE=1 SV=3	161504	151430	125365	129541	187402	195619	35412	38921.7	112247	104748	92788.4	102314	25254.9	42739.5	77766.5	71945.3	21773.6	19644.6	18360.4	9650.53	6135.74	6724.74	7566.22	12978.9	22053.5	22371.6	13931.9	7433.69	15923.8	18300.3	12840.7	13177.9
67	67	sp	P11586	C1TC_HUMAN	C-1-tetrahydrofolate synthase, cytoplasmic OS=Homo sapiens GN=MTHFD1 PE=1 SV=3	172466	223566	264456	256915	194238	235099	240986	144222	216483	196476	320326	228964	185837	204185	246104	245205	244291	297816	239854	269351	208079	177135	191841	186446	520276	450086	115740	102669	453355	454328	361482	451261
68	68	sp	P10809	CH60_HUMAN	60 kDa heat shock protein, mitochondrial OS=Homo sapiens GN=HSPD1 PE=1 SV=2	132847	113476	189535	186523	142329	148855	88519.7	67869.4	800466	805973	566334	552709	1.14996e+06	1.09261e+06	560941	539595	231300	206826	355946	372278	84997.7	78186	96166.6	104259	3.36181e+06	3.32127e+06	176687	146752	744604	771365	390335	386142
69	69	sp	P05556	ITB1_HUMAN	Integrin beta-1 OS=Homo sapiens GN=ITGB1 PE=1 SV=2	2.41829e+06	2.43898e+06	2.2115e+06	2.16416e+06	2.80988e+06	2.84738e+06	744911	700657	1.07125e+06	1.05672e+06	956840	943636	258315	402133	857588	890564	562637	538094	636466	639717	864578	863910	972259	918408	982583	963128	159459	834795	1.05828e+06	1.06784e+06	1.11799e+06	1.11679e+06
70	70	sp	P06756	ITAV_HUMAN	Integrin alpha-V OS=Homo sapiens GN=ITGAV PE=1 SV=2	162533	169155	151758	154949	176371	181944	103450	91269.6	78535.6	115990	86063.9	81630.1	48829.6	41453.4	81219.9	75811.4	317489	334524	243294	282546	261484	248106	280699	278189	304386	307188	33926	52190.6	349122	349703	349323	362491
71	71	sp	P35221-2	CTNA1_HUMAN	Isoform 2 of Catenin alpha-1 OS=Homo sapiens GN=CTNNA1	390311	377501	336595	299926	389332	386381	121724	111338	158495	161801	208305	179719	28820.4	75420.8	204657	207082	50638.1	36885.1	48165.4	63217.1	54167.1	28467.1	25534.2	33896.7	21305.9	34217	19976.2	15006.2	18590.9	13910.5	25196.7	24824.7
72	72	sp	P21980	TGM2_HUMAN	Protein-glutamine gamma-glutamyltransferase 2 OS=Homo sapiens GN=TGM2 PE=1 SV=2	361280	340995	416121	407604	449429	471967	165641	175053	499428	498104	586779	586066	388658	317897	476086	478927	403316	398166	341644	279594	256013	287970	318734	280742	701636	707737	116385	130257	543218	525679	526487	534682
73	73	sp	P35908	K22E_HUMAN	Keratin, type II cytoskeletal 2 epidermal OS=Homo sapiens GN=KRT2 PE=1 SV=2	2.72235e+06	2.70329e+06	1.50814e+06	1.59144e+06	624208	607753	1.78498e+06	1.83604e+06	1.21875e+06	1.20286e+06	172585	181021	44530.2	42053.9	79764.9	85051.1	1.31763e+06	1.31185e+06	2.13724e+06	2.03523e+06	322240	344202	258798	244849	288172	302454	1.5549e+06	1.57662e+06	82826.6	89617.5	151396	151061
74	74	tr	A0A0G2JPP5	A0A0G2JPP5_HUMAN	Protein scribble homolog OS=Homo sapiens GN=SCRIB PE=1 SV=1	129744	135106	100249	91403.9	112970	104232	68012.7	59863.4	79443	80672	87324.5	84511.4	39977	46497.4	93079.4	87305.9	117143	132060	107663	138533	100268	119529	132110	112642	148275	117826	43853.3	38874.1	136648	140765	166063	155268
75	75	sp	P14625	ENPL_HUMAN	Endoplasmin OS=Homo sapiens GN=HSP90B1 PE=1 SV=1	375638	384967	288383	276933	290055	291265	528398	544953	1.05974e+06	1.03146e+06	682871	677004	1.50112e+06	1.71464e+06	796012	835169	410514	412936	412331	349803	281238	287625	337878	345589	1.71637e+06	1.68125e+06	152745	140120	754082	736378	494414	501407
76	76	sp	P11413-2	G6PD_HUMAN	Isoform Long of Glucose-6-phosphate 1-dehydrogenase OS=Homo sapiens GN=G6PD	239325	216513	258059	261737	307149	317512	91636.4	85288.7	290174	282137	321999	366308	95655.4	180062	285122	297317	136338	132412	153979	86274	107336	78708.7	90114.1	121357	309544	296278	62982.9	86253.2	216529	212559	195364	185056
77	77	sp	P06753-5	TPM3_HUMAN	Isoform 5 of Tropomyosin alpha-3 chain OS=Homo sapiens GN=TPM3	160217	164901	181159	171339	174825	177479	187767	201524	245055	233376	260221	272450	883775	631939	268231	293837	95735.1	100232	41155.5	139548	93531.7	90825.7	58214.3	72438.3	49091.6	45450.2	22419.7	52105	62685.8	56357	55145.4	58274.2
78	78	tr	E9PLK3	E9PLK3_HUMAN	Puromycin-sensitive aminopeptidase OS=Homo sapiens GN=NPEPPS PE=1 SV=1	252069	247936	234431	265121	307110	300837	102405	118018	243986	249397	271740	301682	204460	148131	215312	235532	158694	107873	160267	105877	119722	95824.4	76229	98676.3	228328	205173	58269.6	215048	224553	184668	206948	200018
79	79	sp	P13667	PDIA4_HUMAN	Protein disulfide-isomerase A4 OS=Homo sapiens GN=PDIA4 PE=1 SV=2	147465	143295	119378	100710	117073	111041	223336	163322	361040	389239	212068	213447	853051	636530	343723	329804	130018	208646	131618	168537	161818	248609	226648	261227	412313	418368	48793.7	49585.3	176665	172241	125060	115076
80	80	sp	Q86VI3	IQGA3_HUMAN	Ras GTPase-activating-like protein IQGAP3 OS=Homo sapiens GN=IQGAP3 PE=1 SV=2	135383	120064	165671	155964	142673	142426	53684.5	38644.6	264633	259762	250120	245839	27284.3	50760.8	152162	126660	62048.1	34387.4	76468	92600.2	27210.3	23741.5	32340.1	30968.8	79346	70795.7	25046	66704.5	44059.8	28305.8	26713	19306
81	81	sp	P04843	RPN1_HUMAN	Dolichyl-diphosphooligosaccharide--protein glycosyltransferase subunit 1 OS=Homo sapiens GN=RPN1 PE=1 SV=1	113339	108269	119736	127737	120253	148548	46740.9	39856.3	490072	499256	320803	319392	492073	427539	280212	293837	96634	151598	168348	142970	76904.7	72261.5	103185	82934.5	765785	754484	121069	113960	273196	274305	191415	186852
82	82	tr	A0A0G2JIW1	A0A0G2JIW1_HUMAN	Heat shock 70 kDa protein 1B OS=Homo sapiens GN=HSPA1B PE=1 SV=1	672152	666528	847824	860151	895540	900140	421146	420004	518624	487154	708719	714156	364738	527129	703110	670052	758058	775015	496834	484540	579385	461528	744636	677354	900927	850962	201519	180116	843649	823200	843009	856164
83	83	sp	P21589	5NTD_HUMAN	5'-nucleotidase OS=Homo sapiens GN=NT5E PE=1 SV=1	1.59059e+06	1.57403e+06	1.90253e+06	1.83331e+06	1.85459e+06	1.88069e+06	725972	722950	705452	703642	972787	984167	351550	309960	837062	832385	188860	192945	170179	201497	177288	156101	191631	197110	174254	183770	69119.7	58237.4	205875	206887	231979	231980
84	84	tr	A0A024R571	A0A024R571_HUMAN	EH domain-containing protein 1 OS=Homo sapiens GN=EHD1 PE=1 SV=1	38359.1	29800.7	55202.9	49720.8	48148.6	47687.9	13036.8	33518.1	199752	24292	22953.1	35632.6	4505.24	91587.5	33916.8	32162.8	102426	104476	73251.6	68435.5	94410.6	100211	88100.3	86952.9	88887.1	70516.4	24572.3	11794.6	80135.8	80984.8	81858.4	111284
85	85	sp	P39060	COIA1_HUMAN	Collagen alpha-1(XVIII) chain OS=Homo sapiens GN=COL18A1 PE=1 SV=5	121408	112410	102789	96503.2	110306	99679.2	481381	474264	65210.1	65159.5	62695	62884.8	433465	328319	370224	374537	108971	124628	217352	128446	332132	345791	428624	428828	43511.7	174195	53809.8	34155.6	1.18626e+06	1.21687e+06	1.29537e+06	1.26718e+06
86	86	sp	O43854	EDIL3_HUMAN	EGF-like repeat and discoidin I-like domain-containing protein 3 OS=Homo sapiens GN=EDIL3 PE=1 SV=1	1.05092e+06	1.03017e+06	1.66359e+06	1.60667e+06	1.95892e+06	1.94652e+06	494838	506047	835676	816099	1.50679e+06	1.49481e+06	435309	315340	817677	828528	73286	61800.6	85291.2	131741	57992.2	39970.1	70677.4	49770.9	42067.1	53760.8	34126.6	35460.4	39994.2	52145.7	56146	42232.5
87	87	sp	P08729	K2C7_HUMAN	Keratin, type II cytoskeletal 7 OS=Homo sapiens GN=KRT7 PE=1 SV=5	252856	239818	215456	204765	240951	244050	123193	119384	431694	447289	385517	392220	740033	984987	397612	398009	151397	127861	139267	160705	115104	67322.3	109415	92873.9	418141	407506	52537.5	39641.1	234584	236683	178655	174399
88	88	sp	P53396	ACLY_HUMAN	ATP-citrate synthase OS=Homo sapiens GN=ACLY PE=1 SV=3	250965	253946	302277	299917	302784	305571	141459	153966	357103	353668	467254	475603	151246	244932	391438	395765	126508	133573	102588	97396.1	92392.3	102570	92015	80128	192244	189422	50244.3	32823.6	120637	150473	126083	149560
89	89	sp	P05362	ICAM1_HUMAN	Intercellular adhesion molecule 1 OS=Homo sapiens GN=ICAM1 PE=1 SV=2	1.83977e+06	1.87074e+06	1.72769e+06	1.70575e+06	2.47159e+06	2.47996e+06	522264	654181	1.37442e+06	1.33268e+06	1.12839e+06	1.14484e+06	277084	570868	1.04671e+06	1.10537e+06	843508	715705	812726	775104	677752	517873	619371	610782	1.16508e+06	1.14027e+06	188510	93992.7	1.42414e+06	1.40891e+06	1.00084e+06	1.02556e+06
90	90	sp	P13611	CSPG2_HUMAN	Versican core protein OS=Homo sapiens GN=VCAN PE=1 SV=3	61458.8	67592.6	20306.1	19139.2	23657.8	31657.5	177597	195942	38660.5	41614.5	20457.5	36361.7	181012	142910	143568	130888	67152.1	88433.7	124977	126308	350211	355354	578944	581816	27595.8	26002.5	43661.6	59843.1	1.64389e+06	1.67774e+06	1.57672e+06	1.57136e+06
91	91	sp	Q9P2B2	FPRP_HUMAN	Prostaglandin F2 receptor negative regulator OS=Homo sapiens GN=PTGFRN PE=1 SV=2	439741	431221	394499	435936	495239	450282	179731	202472	71226.3	118920	104928	107154	209288	64897.7	98103.9	92689	668219	718683	617156	642988	868233	684229	859073	721402	314671	313838	253528	268795	441009	438251	487889	478833
92	92	sp	P16189	1A31_HUMAN	HLA class I histocompatibility antigen, A-31 alpha chain OS=Homo sapiens GN=HLA-A PE=1 SV=2	970926	990549	909123	877402	1.19066e+06	1.12753e+06	331525	164854	619772	634538	621414	619279	290435	213298	513200	471207	26900.2	9643.69	55149.2	35500.4	20496.4	19182.3	26826	39995.1	13458.3	12113.1	21812	22431.9	8490.65	6037.85	12526	17038.9
93	93	sp	Q14974	IMB1_HUMAN	Importin subunit beta-1 OS=Homo sapiens GN=KPNB1 PE=1 SV=2	158381	168925	166387	163561	153643	163459	135678	131528	272745	267920	397363	398920	153547	434530	380628	388654	85552.8	111682	125503	90563.4	65539.6	73786.1	81789.6	80557.3	188581	135086	49877.8	38064.9	161176	150369	116903	141955
94	94	sp	P19338	NUCL_HUMAN	Nucleolin OS=Homo sapiens GN=NCL PE=1 SV=3	299439	284861	123671	111048	47052.3	41268.5	457303	424382	86527.4	88802	67429.6	67213.1	665583	621462	341213	336986	472684	452261	586965	606696	546876	607623	935707	900896	182606	169202	57936.9	73031.8	402842	415359	256406	267572
95	95	sp	O60701	UGDH_HUMAN	UDP-glucose 6-dehydrogenase OS=Homo sapiens GN=UGDH PE=1 SV=1	398483	404696	378033	383082	521542	534299	190654	179359	512587	512790	551661	559412	435153	375829	467272	459098	89779	109466	114703	90918.2	57032.4	71363	51944.2	56274.7	148957	124532	37581.8	26620.5	106708	95617.2	81408.8	93863.3
96	96	sp	Q15058	KIF14_HUMAN	Kinesin-like protein KIF14 OS=Homo sapiens GN=KIF14 PE=1 SV=1	105365	108808	164409	171927	131690	133770	38164.3	69987.2	453743	439742	375929	416764	121166	111268	361681	365832	79531.1	100063	137340	117879	35938.5	50116.7	42663	50263.5	225242	199565	55291.8	38885.6	82253.3	66567.9	78046.1	70358.8
97	97	tr	H0YM81	H0YM81_HUMAN	Aggrecan core protein OS=Homo sapiens GN=ACAN PE=1 SV=1	92725.6	102551	38405.2	24002.8	26097.1	18668.9	332730	367073	34461.3	32177.7	24458.5	29261.1	563668	388666	373288	358762	44197.1	32527.9	74018.1	77541	236800	249788	416299	406033	20266	30278.9	36129.2	22222.1	678075	703087	719091	731457
98	98	tr	J3KPS3	J3KPS3_HUMAN	Fructose-bisphosphate aldolase OS=Homo sapiens GN=ALDOA PE=1 SV=1	550697	534142	755049	754719	734841	753200	209746	235313	662722	680638	1.3494e+06	1.36543e+06	272668	373240	926040	940637	322917	323231	208832	315503	177351	200592	185802	185261	378242	344754	132121	116448	313713	325613	359776	358003
99	99	sp	Q06481-6	APLP2_HUMAN	Isoform 6 of Amyloid-like protein 2 OS=Homo sapiens GN=APLP2	85242.4	94046.6	40168.7	41670.4	25563.8	24438.2	296286	342183	31861.4	30845.9	38728.4	27149.6	515676	467371	461650	432612	89650.6	104443	127153	108086	216178	255858	237204	235450	22379.2	39572.4	63523.2	67702.1	367818	372580	397041	408090
100	100	sp	P04083	ANXA1_HUMAN	Annexin A1 OS=Homo sapiens GN=ANXA1 PE=1 SV=2	867885	851846	902899	861985	1.01988e+06	1.01366e+06	254101	270489	882873	868173	1.01059e+06	1.02192e+06	306119	376459	750106	736537	684584	698263	625353	667908	359600	349908	401856	324268	922226	859690	160354	141764	709595	738074	658811	678634
101	101	sp	Q08431	MFGM_HUMAN	Lactadherin OS=Homo sapiens GN=MFGE8 PE=1 SV=2	1.74118e+06	1.74541e+06	2.44834e+06	2.42238e+06	3.04369e+06	3.0426e+06	953506	946570	1.05904e+06	1.08157e+06	1.84438e+06	1.85411e+06	341764	593403	1.33886e+06	1.34464e+06	80565.2	137794	192825	115786	75094.9	72030.9	72842.8	83701.5	122454	118548	39804.6	39575.3	108778	102054	106138	103908
102	102	sp	P13796	PLSL_HUMAN	Plastin-2 OS=Homo sapiens GN=LCP1 PE=1 SV=6	32902.3	26069.2	68543.8	27007.6	44829.2	32498.1	21512.7	27376.7	55900.7	56299.8	21184.9	28425.3	18761.9	25282.6	27961.7	36713.8	209163	215366	165037	173412	149605	146817	144796	143284	351368	320728	75651.7	87602.6	295363	275009	306543	283971
103	103	sp	P42704	LPPRC_HUMAN	Leucine-rich PPR motif-containing protein, mitochondrial OS=Homo sapiens GN=LRPPRC PE=1 SV=3	43060.1	31252.7	54807.8	48990	28702.1	46957.2	28260.4	37741	177429	177416	113190	117775	278797	255104	116996	110067	38242.5	61166.3	126682	79565.8	36071.1	34891.3	22212.8	27745.2	313941	318472	21967.2	24033.1	84762.2	88408.2	39868.8	54252.6
104	104	sp	P04899	GNAI2_HUMAN	Guanine nucleotide-binding protein G(i) subunit alpha-2 OS=Homo sapiens GN=GNAI2 PE=1 SV=3	469004	471426	529113	522756	621005	604288	177126	169872	288461	284235	402185	417742	130831	142512	324272	330898	401584	339627	252974	276044	429944	317489	324061	309855	346872	345603	153219	153171	250341	352032	402657	417508
105	105	sp	P04406	G3P_HUMAN	Glyceraldehyde-3-phosphate dehydrogenase OS=Homo sapiens GN=GAPDH PE=1 SV=3	1.37411e+06	1.30478e+06	1.76352e+06	1.78489e+06	1.82724e+06	1.83354e+06	593191	597927	1.67297e+06	1.65113e+06	2.93808e+06	3.01433e+06	1.15552e+06	1.2652e+06	2.41747e+06	2.26147e+06	1.29493e+06	1.23708e+06	850666	841140	748541	754599	802780	807674	1.84729e+06	1.78135e+06	375716	347661	1.71322e+06	1.68189e+06	1.74164e+06	1.78993e+06
106	106	sp	P25705	ATPA_HUMAN	ATP synthase subunit alpha, mitochondrial OS=Homo sapiens GN=ATP5A1 PE=1 SV=1	122504	127756	185499	177901	142631	175778	88955.3	61741.5	789482	793238	485838	497607	1.19009e+06	862337	480151	463402	738538	757922	2.12685e+06	2.1746e+06	201767	142732	189786	211133	1.32959e+06	1.37003e+06	113224	92489.8	297218	292389	169452	167646
107	107	sp	P49411	EFTU_HUMAN	Elongation factor Tu, mitochondrial OS=Homo sapiens GN=TUFM PE=1 SV=2	35900.5	42194.8	38327.5	44456.3	39318.5	52930.6	36567.1	19535.3	176943	181407	99618.4	118746	166135	195287	117475	109344	29769.2	23914.7	60816.1	46092.2	36085.3	21942.4	27977.2	21441.6	229240	222037	30879.5	21471.4	68409.5	75144.3	49717.4	48427.7
108	108	sp	P26006-1	ITA3_HUMAN	Isoform 2 of Integrin alpha-3 OS=Homo sapiens GN=ITGA3	2.2145e+06	2.18211e+06	1.8402e+06	1.80149e+06	2.33721e+06	2.31057e+06	677033	672273	671674	696695	657949	668304	254673	251425	617947	600920	514283	523335	471749	440300	865899	839745	1.00035e+06	1.01298e+06	467343	469571	101752	85296.8	714402	719283	762658	754921
109	109	sp	P20020	AT2B1_HUMAN	Plasma membrane calcium-transporting ATPase 1 OS=Homo sapiens GN=ATP2B1 PE=1 SV=3	76213	79839.9	77052.7	73393.3	86561	94407.1	22404.4	20050.7	55340.1	56457.3	51109	57447.8	10479.1	7734.48	33617.2	28306	163981	162323	102919	107267	39083.7	36137.8	65551.9	36861.5	124425	129923	21176.6	74368.9	67183.2	58483.2	69636.1	64898.8
110	110	sp	Q9Y4K0	LOXL2_HUMAN	Lysyl oxidase homolog 2 OS=Homo sapiens GN=LOXL2 PE=1 SV=1	73939.8	73628.5	45710.5	32501.6	37318.4	41996.2	245300	214309	59631.9	40043.1	26345.8	33369.8	329523	242631	201391	179944	66216.8	55040.4	82462.8	107191	238869	238834	231409	223308	16674.1	51247.8	29894.9	114823	343289	342819	432197	437250
111	111	sp	P08758	ANXA5_HUMAN	Annexin A5 OS=Homo sapiens GN=ANXA5 PE=1 SV=2	1.60548e+06	1.55574e+06	1.60322e+06	1.57369e+06	1.96516e+06	1.95723e+06	540909	578182	1.93751e+06	1.91431e+06	1.22526e+06	1.22598e+06	593604	687049	992248	977493	673831	678181	639730	548561	294921	301006	338693	352285	966364	1.01841e+06	53071.8	183577	720047	720746	706641	707943
112	112	sp	P50995	ANX11_HUMAN	Annexin A11 OS=Homo sapiens GN=ANXA11 PE=1 SV=1	605404	438255	630565	618036	804542	818095	164256	190362	429603	479321	393616	366403	143765	218645	287139	210518	376914	370908	470191	334825	279680	231400	210227	210917	562400	513839	88673.6	80907.6	335631	335785	350662	371870
113	113	sp	O95373	IPO7_HUMAN	Importin-7 OS=Homo sapiens GN=IPO7 PE=1 SV=1	55628.8	42076.1	43127.4	47095.7	34345.3	34890.5	77661.5	75565.6	77537.7	65142.4	66473.2	64302.1	95413.8	143070	114486	123222	47332.3	47304.5	78909.2	42955.2	63836.3	55952.5	67043.7	61867.2	73470.6	47216.1	20220.8	32363	92786.7	95995.7	74049.2	72648.8
114	114	sp	P00533	EGFR_HUMAN	Epidermal growth factor receptor OS=Homo sapiens GN=EGFR PE=1 SV=2	560677	579965	364863	371341	508652	499277	143780	98834.1	270467	264164	199766	199223	51117.7	77547.8	187168	187102	141170	147936	105231	172571	173780	177213	192082	189941	159002	146658	34143.7	53970.5	163251	160343	176192	174819
115	115	sp	P50990	TCPQ_HUMAN	T-complex protein 1 subunit theta OS=Homo sapiens GN=CCT8 PE=1 SV=4	218700	210001	258289	261204	239538	229723	172831	180684	291278	287231	387610	377700	276730	253040	349302	356182	261452	227509	219129	219171	180970	205120	205488	193977	427326	409157	105307	116013	375152	363280	368121	361942
116	116	sp	P40926	MDHM_HUMAN	Malate dehydrogenase, mitochondrial OS=Homo sapiens GN=MDH2 PE=1 SV=3	62995.1	53635.1	80557.5	97098.4	111103	96790.3	39810.2	36347.6	447727	330141	312589	251744	246642	605718	324014	300790	92920.4	99719.5	116981	136643	36285.6	40627.8	36043.4	39433.5	828246	745680	53473	52611.4	236418	235095	128768	127884
117	117	sp	P43490	NAMPT_HUMAN	Nicotinamide phosphoribosyltransferase OS=Homo sapiens GN=NAMPT PE=1 SV=1	152785	139164	181158	186518	185405	176170	78417.2	66052.4	173828	160436	177310	225571	52882.1	63084.7	143484	141322	79293.6	70755.8	118855	90428.2	105441	36308.5	71696	35975.3	80989.6	99596.9	40970.2	26805.6	64994.5	69630.7	75338.5	52857.1
118	118	sp	Q68CZ2	TENS3_HUMAN	Tensin-3 OS=Homo sapiens GN=TNS3 PE=1 SV=2	38053.5	29757.2	44186.6	32392.3	32043.5	45929.8	35265.9	26238.1	25090.9	30015	98765.8	36619	46696.7	30914.3	30129.2	43524.9	225993	247006	169108	180140	132344	127026	144624	158904	245436	242385	52115.9	44481.6	169527	180857	198985	192272
119	119	sp	P23526	SAHH_HUMAN	Adenosylhomocysteinase OS=Homo sapiens GN=AHCY PE=1 SV=4	356148	351705	396744	372097	410165	417498	343186	323116	367316	350810	530499	522599	653112	526239	486028	500089	714085	718726	596339	658059	446705	436317	443882	463714	691739	714092	170211	162653	711537	716517	723043	705739
120	120	sp	P50395	GDIB_HUMAN	Rab GDP dissociation inhibitor beta OS=Homo sapiens GN=GDI2 PE=1 SV=2	300874	293745	341970	340649	341870	341599	147634	126982	141366	185474	280693	274164	52909	70982.7	226810	221008	263073	221729	143830	207286	186761	246398	218813	224484	242933	250012	57922.5	52936.2	273351	263286	283683	276245
121	121	cont	52	sp	cont	1.29462e+07	1.28281e+07	1.19952e+07	1.15374e+07	1.14432e+07	1.15164e+07	4.12493e+07	4.15585e+07	1.37216e+07	1.33985e+07	6.21963e+06	6.07161e+06	3.94478e+06	4.00044e+06	7.40134e+06	7.28704e+06	1.33134e+07	1.29779e+07	1.69315e+07	1.76708e+07	1.25662e+07	1.25826e+07	8.78377e+06	8.77222e+06	8.50642e+06	9.16363e+06	3.1968e+07	3.38918e+07	8.73746e+06	8.72344e+06	9.69288e+06	8.33249e+06
122	122	sp	P29317	EPHA2_HUMAN	Ephrin type-A receptor 2 OS=Homo sapiens GN=EPHA2 PE=1 SV=2	345996	349200	312112	316867	259920	300392	113316	122417	153467	159864	170473	164458	72494.3	70701.9	136562	131490	248599	239231	156863	142231	328205	339265	301435	309773	162598	157407	73457	60144.3	227780	218602	275640	278214
123	123	sp	Q96QK1	VPS35_HUMAN	Vacuolar protein sorting-associated protein 35 OS=Homo sapiens GN=VPS35 PE=1 SV=2	183157	178859	207387	196456	208705	209009	113458	100259	186917	202123	238456	245178	142739	116497	211011	207009	117561	153624	134600	131385	72922.9	84669.7	78037.7	109663	228918	220445	46750.2	56306.3	153983	165278	147706	142426
124	124	sp	P24821	TENA_HUMAN	Tenascin OS=Homo sapiens GN=TNC PE=1 SV=3	68224.8	61952.4	43896.8	33964.2	34451	41647.7	65360.6	63202.1	68534.9	40503.9	26953	71809.1	92916.3	61841.3	52713.6	88959.9	106155	120476	161463	137493	244207	265202	306862	316675	41236.1	42794	44639.1	47701.2	152042	160535	158824	157995
125	125	sp	O75131	CPNE3_HUMAN	Copine-3 OS=Homo sapiens GN=CPNE3 PE=1 SV=1	76896.9	80087.3	98172.1	98946.8	106138	99132.7	38434.8	51133.4	71694.8	78276.7	86589.2	118299	106544	43072.5	68456.8	70669.1	235778	243919	199729	234755	139549	146199	153411	146990	336752	324529	57235.7	67087	234974	224978	242315	245715
126	126	sp	Q7RTP6	MICA3_HUMAN	[F-actin]-methionine sulfoxide oxidase MICAL3 OS=Homo sapiens GN=MICAL3 PE=1 SV=2	109132	116616	132111	130953	122955	130822	35528.9	42868.7	316612	315282	293313	304000	90695.3	80426.5	243898	248565	26475.1	57214.6	64986.6	66472.8	33684.4	34008	35193.6	32754.4	38441.4	51598.4	40007.2	26004.5	24232.6	36333	27640.9	31495.7
127	127	sp	O15031	PLXB2_HUMAN	Plexin-B2 OS=Homo sapiens GN=PLXNB2 PE=1 SV=3	283602	321405	280578	240353	328895	332169	102981	124215	167654	137660	122540	142737	157530	107383	138799	110439	238662	243099	199607	220879	218490	203084	251503	219609	185318	183987	46717.5	80478.9	195619	206318	200004	235168
128	128	sp	Q5VTE0	EF1A3_HUMAN	Putative elongation factor 1-alpha-like 3 OS=Homo sapiens GN=EEF1A1P5 PE=5 SV=1	624834	617808	813229	816595	740439	725641	417041	455335	958379	945342	1.03547e+06	1.02624e+06	291021	515220	738579	744342	1.03563e+06	1.03333e+06	743304	765666	976814	1.05916e+06	895559	931026	1.83992e+06	1.71659e+06	1.56419e+06	1.48769e+06	1.33058e+06	1.33975e+06	1.34448e+06	1.32473e+06
129	129	sp	O60488	ACSL4_HUMAN	Long-chain-fatty-acid--CoA ligase 4 OS=Homo sapiens GN=ACSL4 PE=1 SV=2	136839	139677	164048	166277	160126	167165	51093.3	59831.7	121962	114178	144511	145968	37689.9	39881.2	105676	125518	78627.9	86607.2	62832.2	60472.5	80213.4	71122.6	78111.5	78280.9	98240.6	87489.9	24810.7	20638	77273.2	74636.5	84036.3	88748.2
130	130	sp	P50991	TCPD_HUMAN	T-complex protein 1 subunit delta OS=Homo sapiens GN=CCT4 PE=1 SV=4	132865	133906	200485	184892	154477	172817	117094	87841.8	327251	215409	367398	368394	220242	173314	328796	314058	189417	193946	276179	280221	128624	192284	158907	154486	334296	355786	75098.4	46289.2	267812	301642	257666	270152
131	131	sp	P09525	ANXA4_HUMAN	Annexin A4 OS=Homo sapiens GN=ANXA4 PE=1 SV=4	475827	483392	450414	456498	651622	673984	149518	143679	425418	436944	389044	394153	265389	201336	250151	233867	108428	135780	142784	177527	104784	71820.2	84824.5	118934	144457	152942	96194.5	42128.5	84128.3	94372.9	98385.4	94093.9
132	132	sp	Q07065	CKAP4_HUMAN	Cytoskeleton-associated protein 4 OS=Homo sapiens GN=CKAP4 PE=1 SV=2	40457.8	37901.1	33058.1	32489.5	29295.9	23217.9	25070.9	32728.1	104889	108729	63185.7	55894.4	90742	113499	46354.2	41982.1	81068.6	71531.8	63987	90906	74095.7	36052.2	93170.8	60148.7	271483	259582	47526	62851.9	120452	110338	88793.5	88885.9
133	133	sp	P62258	1433E_HUMAN	14-3-3 protein epsilon OS=Homo sapiens GN=YWHAE PE=1 SV=1	379366	386741	481991	479035	492324	487494	197538	178515	328567	352100	606138	607178	217294	206984	485644	473578	365448	385035	262402	241117	300321	305813	262306	278204	314740	303775	52515	54379.9	343613	324478	387539	391029
134	134	sp	O43175	SERA_HUMAN	D-3-phosphoglycerate dehydrogenase OS=Homo sapiens GN=PHGDH PE=1 SV=4	233616	183672	261694	319365	266933	267367	147783	196716	309522	328339	412592	403769	196589	188890	300174	314915	370228	378068	341970	351863	243807	286667	297894	240178	878900	838617	149042	184862	706902	702771	664624	643234
135	135	sp	P00558	PGK1_HUMAN	Phosphoglycerate kinase 1 OS=Homo sapiens GN=PGK1 PE=1 SV=3	309900	288146	376107	380267	372835	365763	200301	193976	261489	253180	389883	400580	120014	215136	352725	356709	491024	469105	345036	292013	335176	427401	324807	320365	672677	605580	298572	221682	583392	573710	617873	597718
136	136	sp	Q9H5V8	CDCP1_HUMAN	CUB domain-containing protein 1 OS=Homo sapiens GN=CDCP1 PE=1 SV=3	591001	583413	513071	503473	578440	590431	222710	211551	265707	279437	264043	274990	96709.7	92551.8	261734	240558	337197	358386	321583	369691	520158	518001	536988	513362	332527	314678	53789	56772.8	586277	592897	654081	669698
137	137	sp	P31939	PUR9_HUMAN	Bifunctional purine biosynthesis protein PURH OS=Homo sapiens GN=ATIC PE=1 SV=3	164220	171213	205497	210253	197830	177561	136182	130865	201686	189294	253099	254188	112234	153870	223070	232860	266210	244015	169523	177479	141441	135144	144789	150037	391499	384817	93294.8	86790.6	371849	369263	378368	376829
138	138	sp	Q9UGM3	DMBT1_HUMAN	Deleted in malignant brain tumors 1 protein OS=Homo sapiens GN=DMBT1 PE=1 SV=2	29681	22383.5	30283.7	50247.5	20184	36342.6	31976.1	36007.3	43788.4	66229.1	108777	39154.6	62577.7	28982.2	56561.2	40997.1	1.68989e+06	1.6888e+06	2.87553e+06	2.85151e+06	2.00111e+06	2.02861e+06	2.77362e+06	2.80808e+06	580025	573896	223321	253480	681055	678507	984182	973692
139	139	sp	P06576	ATPB_HUMAN	ATP synthase subunit beta, mitochondrial OS=Homo sapiens GN=ATP5B PE=1 SV=3	290685	274375	368174	389142	260882	267556	160770	181872	1.16916e+06	1.17912e+06	847008	849187	1.17852e+06	1.05603e+06	889157	893437	186487	197372	292889	334302	83848.4	77958.9	64248.6	71250.3	1.43416e+06	1.36705e+06	169930	132404	429988	439423	341665	354752
140	140	sp	Q9UGT4	SUSD2_HUMAN	Sushi domain-containing protein 2 OS=Homo sapiens GN=SUSD2 PE=1 SV=1	336478	365610	170553	127017	350959	356366	184254	187297	206989	191856	115135	117967	53551.4	104162	107762	117148	130273	43077.9	129392	47607.2	23554.7	45517.4	21717.7	21859.8	17847.6	21632.5	25561.3	13658.4	17168	15523.1	11313.3	17862.8
141	141	tr	B4DGU4	B4DGU4_HUMAN	Catenin beta-1 OS=Homo sapiens GN=CTNNB1 PE=1 SV=1	306299	304996	286090	314643	329487	336752	110843	104796	139774	135319	186890	185549	42545.7	32141.7	138231	137924	364334	372059	200000	199774	267985	272905	266306	258595	254716	237687	43541.6	42659.5	118695	115788	131023	133938
142	142	sp	O60687	SRPX2_HUMAN	Sushi repeat-containing protein SRPX2 OS=Homo sapiens GN=SRPX2 PE=1 SV=1	35028.4	30823.3	41611.8	57545.8	29608	27448.2	58254.7	50820.6	33755.9	40299.2	32365.8	28258.6	29209.3	22331.3	25743.7	34785	53031.1	40376.5	64214.6	100227	1.02708e+06	1.06311e+06	1.01505e+06	997079	28533.6	39768.6	60881.9	77037.9	3.46579e+06	3.4411e+06	3.32069e+06	3.36971e+06
143	143	sp	P35052	GPC1_HUMAN	Glypican-1 OS=Homo sapiens GN=GPC1 PE=1 SV=2	61142.7	56419.1	77190.2	136392	73055.4	56808.6	307865	311917	258926	296623	257824	35858.8	195201	186951	305090	470353	97055.1	82951.1	131643	107072	100936	119076	145418	171795	159348	158554	50125.6	50185.2	396247	382749	433111	409740
144	144	sp	Q99536	VAT1_HUMAN	Synaptic vesicle membrane protein VAT-1 homolog OS=Homo sapiens GN=VAT1 PE=1 SV=2	446634	453740	519068	497990	502823	525893	200354	192760	278473	406770	605376	595707	197537	208937	441909	470782	150206	206455	100366	131112	107777	136024	139519	146168	179845	195539	64617.4	39878.7	200113	200491	205887	231061
145	145	sp	P38646	GRP75_HUMAN	Stress-70 protein, mitochondrial OS=Homo sapiens GN=HSPA9 PE=1 SV=2	77917.7	82466.4	102084	107604	92487.2	86514.9	32415.2	70524.6	393791	389754	281360	275672	546425	652356	275431	313901	64892.7	73131.7	84936.3	116904	79514.6	60276.9	75603.4	30013.2	596907	530766	78916.4	43895	165220	167884	95808.8	98851.8
146	146	sp	P26641-2	EF1G_HUMAN	Isoform 2 of Elongation factor 1-gamma OS=Homo sapiens GN=EEF1G	196842	190341	212898	213898	201168	192269	141131	173883	301034	292371	369287	380193	330451	364371	384521	388702	334554	335148	273554	275491	168579	235252	189100	225036	488299	468640	78593.8	103742	433939	447951	421132	409797
147	147	sp	O00410	IPO5_HUMAN	Importin-5 OS=Homo sapiens GN=IPO5 PE=1 SV=4	125880	148791	116214	111144	135969	138021	119992	126680	156315	151171	214596	213698	108484	201783	220524	238999	99388.6	115814	164576	142802	65210	75414.8	129513	113207	215709	205949	48870.6	138852	183504	188778	171699	171414
148	148	tr	A0A087WUZ3	A0A087WUZ3_HUMAN	Spectrin beta chain, non-erythrocytic 1 OS=Homo sapiens GN=SPTBN1 PE=1 SV=1	90478.4	79086.1	102631	113638	95709.9	75433.5	76085.8	50829.8	204094	160561	185006	171707	93616.8	83998.7	141155	138206	93193.9	75460.6	98802.3	82531.6	56509.1	39801.2	59308.9	77179.5	68768.4	73840.3	51795.8	44758	71663.5	56021.5	59317.8	63025.7
149	149	sp	P22314	UBA1_HUMAN	Ubiquitin-like modifier-activating enzyme 1 OS=Homo sapiens GN=UBA1 PE=1 SV=3	111440	106888	102330	112167	118330	115561	77455	85318.5	127433	115011	154201	157426	97450.8	107802	147088	165234	78741.9	80419.2	105911	92290.4	76741.3	70887.8	94528.3	83084.6	159275	155060	59828.9	29313.5	153895	152466	138737	144139
150	150	sp	P00505	AATM_HUMAN	Aspartate aminotransferase, mitochondrial OS=Homo sapiens GN=GOT2 PE=1 SV=3	62257.3	50683.2	65481.1	85324.2	76023	119465	36035.3	41384.4	291354	280234	212389	207028	426767	332458	208708	193888	84837.6	75558	112117	109726	44779.6	30280.3	52945.5	33675.1	655124	610884	52947.8	46307.6	176464	176080	100752	109832
151	151	sp	P17987	TCPA_HUMAN	T-complex protein 1 subunit alpha OS=Homo sapiens GN=TCP1 PE=1 SV=1	139811	127930	206299	163400	168470	126530	159355	106683	194485	211296	240850	267263	216089	212262	241923	247300	211305	222620	223990	285415	176628	160842	173668	185213	309739	324310	72119.2	106132	291778	279328	254761	296331
152	152	sp	P49736	MCM2_HUMAN	DNA replication licensing factor MCM2 OS=Homo sapiens GN=MCM2 PE=1 SV=4	35126.6	64847.9	17732	37205.3	25514.4	26434.4	85165.5	41004	53069.9	50376.5	38303.1	47519.4	199971	182287	91508.5	70032.3	53740.2	99407.8	68952	64022.1	54193.8	56384.3	69000.1	72783.8	49914.1	60154.3	24187.4	29696.2	60532	64653.3	51168.5	39909.2
153	153	sp	Q99832	TCPH_HUMAN	T-complex protein 1 subunit eta OS=Homo sapiens GN=CCT7 PE=1 SV=2	67680.7	81623.3	76633.6	79566.3	70887.2	70354.8	47084.5	74502	93447.3	92308.6	125865	132790	107467	102565	124941	133520	113337	151602	88423.1	64985.5	112744	80774.6	154255	85413.7	164517	147664	132719	88769.4	137100	141120	127993	95335.6
154	154	tr	A0A087WW43	A0A087WW43_HUMAN	Inter-alpha-trypsin inhibitor heavy chain H3 OS=Homo sapiens GN=ITIH3 PE=1 SV=1	714559	682394	70774.6	53354.9	65203.3	60207.2	2.63235e+06	2.60317e+06	64202.9	60431.8	48632.3	34407.9	1.48507e+06	2.24489e+06	2.09951e+06	2.03314e+06	362648	211626	306636	331699	844081	884083	977868	968333	67544.1	58251.3	278995	274998	1.39431e+06	1.32205e+06	1.26764e+06	1.27842e+06
155	155	sp	P06396-4	GELS_HUMAN	Isoform 4 of Gelsolin OS=Homo sapiens GN=GSN	293496	293245	136355	139745	197013	208192	326469	316323	179790	221939	148283	151989	502134	479617	260726	256825	460329	453613	331516	371625	635069	640627	536775	548785	167095	179782	263981	237188	440803	458767	446535	441598
156	156	sp	P04114	APOB_HUMAN	Apolipoprotein B-100 OS=Homo sapiens GN=APOB PE=1 SV=2	181339	166203	79356.4	72673.4	113927	115782	267890	252714	101314	151336	48939.2	50930.2	403588	416138	232011	242392	243954	257477	299190	263276	326288	338021	398473	402443	79823.7	49499.5	83385.4	66543.1	352826	350463	279359	271011
157	157	sp	P07814	SYEP_HUMAN	Bifunctional glutamate/proline--tRNA ligase OS=Homo sapiens GN=EPRS PE=1 SV=5	63674.3	62819.4	82563	74257.9	26159.1	51269.5	32427.7	21235.9	161717	159933	160561	152294	117477	103026	127944	143348	68908.9	63348.1	87259.1	54243.4	59861.6	36821.9	49994.9	81662.7	153712	148589	37878	41140.1	121412	106593	105220	98010.2
158	158	sp	P01024	CO3_HUMAN	Complement C3 OS=Homo sapiens GN=C3 PE=1 SV=2	734259	735335	251128	218454	380994	399561	1.28396e+06	1.29921e+06	171155	170342	81590.5	111112	2.18385e+06	1.74754e+06	746242	719010	1.86611e+06	1.83252e+06	1.09227e+06	1.09716e+06	2.64865e+06	2.65736e+06	2.31421e+06	2.2679e+06	131152	147692	569307	588806	1.18072e+06	1.09287e+06	1.10189e+06	1.10644e+06
159	159	sp	P60842	IF4A1_HUMAN	Eukaryotic initiation factor 4A-I OS=Homo sapiens GN=EIF4A1 PE=1 SV=1	77977	93926.8	90296.1	100980	82404.9	85439.2	58469.9	64752	113126	109233	153987	153019	194881	156551	146110	127944	73431.9	73733.5	69149	55626.1	64817.3	56019.9	61358.9	71542.7	161246	146123	34642	44784.2	124438	124171	119291	116374
160	160	sp	P46939	UTRO_HUMAN	Utrophin OS=Homo sapiens GN=UTRN PE=1 SV=2	60882.1	51292.6	59633.8	57220.9	66233	59466	59858.1	33358.1	45103.7	47511.5	34595.4	55346.7	39153.1	32626.2	52303.8	32393.5	116212	62335.5	104061	90375.2	68136.7	86321.5	73010.2	88559.3	70417.3	62879.7	27724	28865.9	73707.7	50526.8	78266.4	76502.2
161	161	sp	P62136	PP1A_HUMAN	Serine/threonine-protein phosphatase PP1-alpha catalytic subunit OS=Homo sapiens GN=PPP1CA PE=1 SV=1	123510	119024	121899	118445	137125	132238	42468.7	63734.3	85264.4	87634.8	1.16589e+06	102888	44175	52249.7	87557.3	86201.5	40116.4	68880.5	50647.4	268218	32980.2	56539	51568.9	59632.7	65083.6	61646.4	17440.7	7798.01	60368.4	62854	67789.8	69416.3
162	162	sp	O00622	CYR61_HUMAN	Protein CYR61 OS=Homo sapiens GN=CYR61 PE=1 SV=1	42978.2	35318	58952.8	54638.9	22451.9	30656.6	115735	110736	47036.2	50698.3	31873.6	36719	85182.8	63383.1	68742.4	57449.8	252473	242736	230520	240503	904461	949629	920790	932454	48301.1	58491.7	64554.8	67106.3	505242	493669	456749	465779
163	163	sp	P06737	PYGL_HUMAN	Glycogen phosphorylase, liver form OS=Homo sapiens GN=PYGL PE=1 SV=4	79519.6	69936.3	64158	68526.5	86892.7	76081	33746.7	31927.4	63689.8	83930.4	148093	122582	124427	87342.8	97618.9	108388	60440	60501.9	66630.5	42186.5	79961.6	58576.3	63993.7	55097.1	63862	66951	15400.9	18442.4	60081.7	55627.7	49983.5	56316.3
164	164	sp	P63010	AP2B1_HUMAN	AP-2 complex subunit beta OS=Homo sapiens GN=AP2B1 PE=1 SV=1	127277	119200	118069	121776	129274	121112	54709	54890.1	140500	144608	156478	151754	118550	120935	140052	132583	111231	109211	88467.6	47359.1	71804.1	83763.1	77147.3	88385.6	108041	132794	45057.8	30689.3	133932	93416.9	146921	154262
165	165	sp	P20073	ANXA7_HUMAN	Annexin A7 OS=Homo sapiens GN=ANXA7 PE=1 SV=3	244935	272123	260793	262252	351920	405875	90188.9	106704	210963	228376	218050	237319	82171.4	112399	181514	184360	378409	383075	334211	321737	180967	184602	240984	222331	515576	492685	71006.9	72118.5	313305	312700	266582	296919
166	166	tr	F8VPD4	F8VPD4_HUMAN	CAD protein OS=Homo sapiens GN=CAD PE=1 SV=1	61471.2	41242.7	51249.6	57737.3	90326.1	91637.9	46014.6	41034.3	112957	106838	117227	77300.4	34993	86655.3	103121	104013	58634.5	82157.6	107339	80910.5	104575	108298	90234.5	129030	139430	192231	48387.1	71584.3	71099.1	121282	81828.9	82767.4
167	167	sp	P22102	PUR2_HUMAN	Trifunctional purine biosynthetic protein adenosine-3 OS=Homo sapiens GN=GART PE=1 SV=1	66940.5	88581.9	101332	70174.2	83181.7	85990.7	64610.6	102277	130446	120125	115332	117160	45206.2	63095.7	123943	101379	135670	148046	133014	146148	70958.1	73961.9	78218.5	75929.6	172794	222117	67401.8	39565.6	213980	197929	195655	182811
168	168	sp	Q6UVK1	CSPG4_HUMAN	Chondroitin sulfate proteoglycan 4 OS=Homo sapiens GN=CSPG4 PE=1 SV=2	47774	63784.5	14164.1	13004.4	18862.3	23208.1	247089	246743	24317.3	18657.2	21798.7	67800.5	315027	240614	180918	188949	46031.5	61696.5	95557.2	69625.9	138462	130273	182214	190145	17276.1	32547.4	27570.4	17442.4	261113	270273	253893	235189
169	169	sp	P09543	CN37_HUMAN	2',3'-cyclic-nucleotide 3'-phosphodiesterase OS=Homo sapiens GN=CNP PE=1 SV=2	438507	437977	446056	441889	506338	506542	169069	164609	245124	256860	335086	334960	120500	80759.8	252749	252893	152409	187133	120363	123736	138545	157988	167622	150888	185210	186184	127684	131807	181641	193121	227863	228945
170	170	tr	A0A0G2JPR0	A0A0G2JPR0_HUMAN	Complement C4-A OS=Homo sapiens GN=C4A PE=1 SV=1	349076	332865	47150.9	55546.1	108048	109402	475833	484159	86036	91805.4	44023.7	50544.3	2.09307e+06	2.26397e+06	339455	347566	260841	257957	183631	157191	518122	543279	463027	435700	45911.4	66289.6	258157	256199	147854	135803	131864	132350
171	171	sp	P00338	LDHA_HUMAN	L-lactate dehydrogenase A chain OS=Homo sapiens GN=LDHA PE=1 SV=2	193059	203265	276587	263409	262781	264308	70136.8	76195.4	271052	262790	429596	443392	149333	121791	323844	318074	197733	204966	172609	159969	135686	105112	134798	134681	294267	305464	47282.5	53846.7	232943	224522	239468	234505
172	172	sp	Q06830	PRDX1_HUMAN	Peroxiredoxin-1 OS=Homo sapiens GN=PRDX1 PE=1 SV=1	181150	201989	270495	235383	264523	204874	98820.5	97285.3	220698	232792	193543	194647	35953.2	44835.1	150093	152830	53644.7	83656.7	93338.6	69496.4	54941.2	68381.2	63804.7	68325.1	105369	134602	45539.6	39386.2	136109	131290	159899	180073
173	173	sp	P26640	SYVC_HUMAN	Valine--tRNA ligase OS=Homo sapiens GN=VARS PE=1 SV=4	35560.9	57160	44831.4	37125.8	65077.4	40138.8	21429.1	27385.6	83624.6	64205.8	98444.3	107427	111193	131362	88001.6	119807	54822.8	58237.9	40482.9	40778.3	31146.1	38553.2	34459.6	40010.9	90752.6	141241	29111.8	17556.1	61108.6	52418.5	54321.1	46059.5
174	174	sp	Q01813	PFKAP_HUMAN	ATP-dependent 6-phosphofructokinase, platelet type OS=Homo sapiens GN=PFKP PE=1 SV=2	108235	113896	138503	150234	134421	154885	78930.9	86204.1	161564	137915	190587	182809	133863	125895	164388	156775	82366.2	65244	73646.1	74628.6	60243.8	57220.5	68563.3	60510	118246	117758	26172.9	31271.3	99371.8	97975.7	97319.9	91082.5
175	175	sp	P60174	TPIS_HUMAN	Triosephosphate isomerase OS=Homo sapiens GN=TPI1 PE=1 SV=3	307435	327563	421793	408407	444444	427782	111975	121248	425199	435242	607834	600918	170217	207596	501409	516128	291261	308173	203319	216466	212767	201464	221450	192427	404295	356610	168686	203988	348109	346609	346618	356314
176	176	sp	P13647	K2C5_HUMAN	Keratin, type II cytoskeletal 5 OS=Homo sapiens GN=KRT5 PE=1 SV=3	525349	468935	611119	618696	226209	215182	1.03115e+06	959082	142466	151912	118463	105210	121520	74898	60604.3	69757.5	534436	525422	784659	764921	168927	107238	165055	152824	80018	82394.5	620458	610201	35735	30532.1	69684.6	62875.2
177	177	sp	P01023	A2MG_HUMAN	Alpha-2-macroglobulin OS=Homo sapiens GN=A2M PE=1 SV=3	382371	415616	246080	228804	431179	436410	204723	209504	54756.7	55892.1	22953.1	28450.9	262866	190117	136199	102439	1.44579e+06	1.40431e+06	862093	878699	1.92e+06	2.05897e+06	1.5187e+06	1.55039e+06	35375.3	38698.1	131508	112735	146268	143338	135835	128016
178	178	sp	Q13751	LAMB3_HUMAN	Laminin subunit beta-3 OS=Homo sapiens GN=LAMB3 PE=1 SV=1	32513.7	43770.9	20429.5	59944.9	29964.5	27925.2	38504.1	48078.4	33470.8	39829	39525.3	30081.3	63607.9	55486.2	99392.4	42779.1	36067.1	60877.3	87021.4	59225.3	118358	123235	126750	135326	42858.6	37759.3	31579.1	25373.8	268199	283530	284660	278887
179	179	sp	P35580	MYH10_HUMAN	Myosin-10 OS=Homo sapiens GN=MYH10 PE=1 SV=3	28266.8	25427.7	35383.3	36851.2	30165	30981	12004.5	14569.3	57283.8	59308.3	60431.5	67816.1	65187.1	36241.5	62646.7	60354.6	20759.9	19334.2	25174.4	36280.4	14966.4	22451.9	30405.6	16282.4	10935.2	9619.4	14466.5	14254.1	12122.3	9394.19	8876.36	12062.6
180	180	sp	P23229	ITA6_HUMAN	Integrin alpha-6 OS=Homo sapiens GN=ITGA6 PE=1 SV=5	336247	328114	313761	290692	325398	317968	167266	154062	110508	95617.2	129825	137293	23044.5	34757.8	119362	120717	276036	250355	217056	227971	359824	390678	353278	351140	212671	215341	56991.9	63766.9	243947	295230	361356	337406
181	181	sp	Q96HE7	ERO1A_HUMAN	ERO1-like protein alpha OS=Homo sapiens GN=ERO1A PE=1 SV=2	36186.8	36798.8	45461.4	26285.2	73981.2	80175.6	29053.3	35129.6	216040	222367	109702	103255	139405	127581	90432	88324.7	164728	147863	93440.3	153561	77588.6	54772.7	48198.5	40349.1	640455	607648	61058.9	72779.9	248991	256139	180911	174116
182	182	sp	Q96TA1	NIBL1_HUMAN	Niban-like protein 1 OS=Homo sapiens GN=FAM129B PE=1 SV=3	182665	174967	197718	194839	204369	198164	64399.7	42310.9	133993	142162	173952	180114	30330.7	46910.1	121548	130353	54258.1	67670.8	57727.7	31599.5	47828.9	50835.8	42027.5	49684	63219.5	69393.8	18031.8	31012.6	62463.2	58539.5	56899.7	64131.9
183	183	sp	O75083	WDR1_HUMAN	WD repeat-containing protein 1 OS=Homo sapiens GN=WDR1 PE=1 SV=4	449657	458044	543303	538482	549804	544304	249080	230070	450851	458347	731876	724094	386554	322151	587864	568889	158641	151565	115204	127558	130936	73684.4	124425	129915	156270	148364	25550	35625.4	145537	155339	168773	183378
184	184	sp	P27824	CALX_HUMAN	Calnexin OS=Homo sapiens GN=CANX PE=1 SV=2	73623.9	74432.3	96086.3	67466	86815.7	59242.1	38063.3	47038.6	245831	290927	180895	178658	141369	248542	167096	164490	56437.1	43970.5	78847.3	96275.9	61177.5	53663.4	30308.5	25947.6	209873	182168	55185.3	28095	98854.9	96904.5	73171.1	86428.2
185	185	sp	P67936	TPM4_HUMAN	Tropomyosin alpha-4 chain OS=Homo sapiens GN=TPM4 PE=1 SV=3	63319.8	60548.2	32235.9	23313.1	22135.4	18863.3	226663	244191	37438.3	31780.6	32878	46214.6	1.20798e+06	889821	116627	120828	47339.9	62517.9	27186.5	30556.9	70156.2	69373.8	32286.1	42552.7	12236.3	16572.8	16567.1	30921.6	27682.4	21909.9	22498.8	18730.1
186	186	sp	P23528	COF1_HUMAN	Cofilin-1 OS=Homo sapiens GN=CFL1 PE=1 SV=3	470622	465514	720538	712830	621614	602356	210840	199295	528367	538338	887331	879874	163912	163448	619167	636222	578479	573639	406458	387536	362324	387415	336539	431170	962285	939853	226307	230622	817692	800712	905838	911360
187	187	tr	J3QRU1	J3QRU1_HUMAN	Tyrosine-protein kinase OS=Homo sapiens GN=YES1 PE=1 SV=1	393274	386260	360987	330403	390599	404324	133151	119952	282338	277313	225764	221016	149601	47259.3	187758	184901	245052	260152	247662	245985	238147	241937	247153	244359	214715	222374	53980.6	107747	243358	254239	293968	314347
188	188	sp	P62937	PPIA_HUMAN	Peptidyl-prolyl cis-trans isomerase A OS=Homo sapiens GN=PPIA PE=1 SV=2	218286	218519	224443	223831	264499	245479	69594.5	71568.8	267273	242152	353567	338742	49081.8	155023	323311	341102	277573	260580	122312	120717	205496	189188	174406	162971	242960	227345	39996.1	38845.2	224316	214053	243114	248793
189	189	tr	A0A0A0MTS2	A0A0A0MTS2_HUMAN	Glucose-6-phosphate isomerase (Fragment) OS=Homo sapiens GN=GPI PE=1 SV=1	188930	126330	276097	283738	258465	268152	91349.2	74549.2	145002	170167	261396	265743	49494.5	61359.2	185378	254176	71068.8	59139.9	93805.1	60244.2	47811.5	44511.1	48743.6	46449.2	109892	112016	88369.8	32281.2	105342	85304.7	108346	117702
190	190	sp	P14868	SYDC_HUMAN	Aspartate--tRNA ligase, cytoplasmic OS=Homo sapiens GN=DARS PE=1 SV=2	152151	161483	154862	155865	153289	155723	184451	179079	365637	224073	231002	230897	241299	215097	351464	235259	197750	215423	256767	236227	155875	194039	209967	202602	285693	305377	90563.3	213636	246178	259766	229687	232323
191	191	sp	Q01518	CAP1_HUMAN	Adenylyl cyclase-associated protein 1 OS=Homo sapiens GN=CAP1 PE=1 SV=5	25297.3	34678.6	40945.9	38580.2	34510.4	26859.6	15855.5	16307.9	45486.4	37310.9	65031.5	71956.9	34309.6	21822.6	43057.4	54627	23983.4	30548.5	41600.9	34871.3	17073.3	19049.7	18719.2	25825.3	33103	34238.7	11283.1	9351.96	34193.7	33787.3	38443.1	46460.7
192	192	sp	P27797	CALR_HUMAN	Calreticulin OS=Homo sapiens GN=CALR PE=1 SV=1	67846.7	47433.6	56631.9	57197.8	75814.8	58628.3	60538.6	54217.3	337880	315153	186881	199315	648429	536469	278527	274954	169811	155503	179719	158782	116936	133158	170437	145714	838743	828972	40603.8	31534.7	344450	395464	226546	223183
193	193	tr	Q5T985	Q5T985_HUMAN	Inter-alpha-trypsin inhibitor heavy chain H2 OS=Homo sapiens GN=ITIH2 PE=1 SV=1	864373	866373	124689	118501	141840	135326	5.31531e+06	5.44531e+06	30307.4	81773.2	36269.9	34570.7	4.13444e+06	3.05897e+06	2.08382e+06	2.05564e+06	448941	464633	194162	282650	1.08957e+06	1.07684e+06	1.16658e+06	1.15803e+06	81968.3	128265	837877	907954	1.5177e+06	1.48742e+06	1.37281e+06	1.38023e+06
194	194	sp	P30041	PRDX6_HUMAN	Peroxiredoxin-6 OS=Homo sapiens GN=PRDX6 PE=1 SV=3	234160	234847	317240	311874	304578	311838	151259	148036	290663	275295	345758	351638	176142	154412	316389	301151	947530	913097	598337	652121	581764	599366	593496	579178	1.70604e+06	1.60182e+06	392299	385805	1.30108e+06	1.27133e+06	1.30558e+06	1.31132e+06
195	195	sp	P63104	1433Z_HUMAN	14-3-3 protein zeta/delta OS=Homo sapiens GN=YWHAZ PE=1 SV=1	302908	322788	439392	450010	435181	431058	140578	129377	351006	353915	586461	556599	229609	296804	472602	481307	731735	719202	440802	446286	562371	508052	557772	536697	631073	582590	105130	86800.6	598079	590579	675242	668829
196	196	sp	P63000-2	RAC1_HUMAN	Isoform B of Ras-related C3 botulinum toxin substrate 1 OS=Homo sapiens GN=RAC1	346601	344820	403010	396823	449780	459023	156767	155699	225135	208088	312961	312765	119765	90077.8	230252	214446	317570	332509	164487	170931	272607	283778	272829	267285	212131	237329	53444.1	47762.6	220655	219794	271116	275112
197	197	tr	A0A0A0MR02	A0A0A0MR02_HUMAN	Voltage-dependent anion-selective channel protein 2 (Fragment) OS=Homo sapiens GN=VDAC2 PE=1 SV=1	79759.7	41177.1	108134	102067	129780	132363	25497.1	45814.4	595615	586467	337286	324555	954318	704324	297906	295851	106618	101869	171278	170263	23458	22576.5	35326.5	35179.4	1.2205e+06	1.18333e+06	76141.6	53564.1	242733	234271	119409	120387
198	198	sp	P12429	ANXA3_HUMAN	Annexin A3 OS=Homo sapiens GN=ANXA3 PE=1 SV=3	261147	255164	314719	309084	290195	308710	112583	109337	364551	359714	359887	378448	154898	144479	312278	306813	245612	207838	190853	179590	154147	144830	172999	184501	260774	200214	28290.9	33122.7	233177	238475	234098	220634
199	199	sp	Q9Y230	RUVB2_HUMAN	RuvB-like 2 OS=Homo sapiens GN=RUVBL2 PE=1 SV=3	91125.6	89121.3	99391.6	112259	94141.4	97527.5	84970.1	89251.9	167910	132735	164572	169444	204830	143666	175612	166834	104821	119067	168617	211896	72486.8	65892.7	63135.3	73271	171255	176289	47329.7	52600.1	149807	148679	139779	140221
200	200	sp	P46060	RAGP1_HUMAN	Ran GTPase-activating protein 1 OS=Homo sapiens GN=RANGAP1 PE=1 SV=1	98066.3	86516.9	39547.7	49094.4	57930.2	42896.3	137564	147333	58719.9	67532.4	88659	95134.4	283342	234504	156729	173477	95012.7	92726.3	90136.1	71320.6	83066.8	91772.2	127735	155078	61047.5	72180.5	74291	59076.3	130018	131289	101082	100386
201	201	sp	Q5QNW6-2	H2B2F_HUMAN	Isoform 2 of Histone H2B type 2-F OS=Homo sapiens GN=HIST2H2BF	26970.4	33340.6	9191.87	5984.75	9694.35	6929.11	16815.6	14214.9	24468.9	22735.6	25821.6	28866.4	66286.6	372980	67820.6	68996.7	53843.8	60687.7	37171.2	43279.8	36442.4	41061.2	98311.7	90609.3	16742.5	6040.27	9747.5	16845.7	5763.51	14935.1	13969.3	10005
202	202	tr	E7ES33	E7ES33_HUMAN	Septin-7 OS=Homo sapiens GN=SEPT7 PE=1 SV=3	96616	118888	142754	138733	134698	86509.3	45442.3	47878.9	187664	213950	287772	278626	95946.9	107247	211040	193096	56163.1	44338.4	58286.2	59928	21547.3	35684.8	38476.3	25823.4	60166.1	55616.3	26950.3	13880.7	41721.5	47796.3	51129.7	41479.3
203	203	sp	Q14152	EIF3A_HUMAN	Eukaryotic translation initiation factor 3 subunit A OS=Homo sapiens GN=EIF3A PE=1 SV=1	31473.7	38344.5	36305.5	23699.9	25434.8	31821.2	57085.7	47503.1	55220.5	76418.1	41758.4	60701.2	74471.3	162824	96109.4	119128	67413	32126.7	31348.2	37359.9	59420.8	28422.5	63632	55200.8	36160.7	51592.3	28012.7	21283.1	33585.7	20975.4	24224.5	22202.1
204	204	sp	O14936	CSKP_HUMAN	Peripheral plasma membrane protein CASK OS=Homo sapiens GN=CASK PE=1 SV=3	49101.1	52918.9	48956.9	56716.4	53479.8	53348	18049.3	15901.8	25870.2	22425.5	26925.5	23703.4	14345.5	15238.1	30022.4	37515.1	23035.9	22339.1	32898.5	34645.2	48805.6	48239.5	39493.8	29161.2	26112.3	30317.7	12562.5	22617.3	35433.1	38409.4	44891	42391.1
205	205	sp	Q9NQW6	ANLN_HUMAN	Anillin OS=Homo sapiens GN=ANLN PE=1 SV=2	228871	225176	253658	252333	262759	239675	65311.7	63731.7	408658	396059	399382	401496	103939	68816.2	266692	258286	42290.3	82594	67609.7	140443	63812.4	51060.7	58406.7	44037.9	71157	74507.8	41949.5	43453	59466.3	34165	48450.1	49020.5
206	206	sp	Q14203	DCTN1_HUMAN	Dynactin subunit 1 OS=Homo sapiens GN=DCTN1 PE=1 SV=3	58841.2	76152.6	48913.6	49497.4	54890.5	41999.2	81313.3	81841.4	123218	114536	77931.9	93992.8	211856	182512	107864	102848	83873.9	83011.6	77282.9	84620.6	45326.1	41906.1	99383.3	73181.8	87531.2	82160.2	32654.7	34453.2	64122.5	68853.6	53169.2	59561.7
207	207	sp	P53621	COPA_HUMAN	Coatomer subunit alpha OS=Homo sapiens GN=COPA PE=1 SV=2	97605.9	102144	58628.1	47761.4	60015.1	71321.4	75452.1	80117.6	139400	119070	115173	116438	154174	190351	139401	146224	94444.8	79459	59922.6	136291	47736.7	61808.3	57972.5	52371.5	157483	149194	35093.1	50203.4	81681.5	76852.7	59262.2	52134.3
208	208	tr	J3QLD9	J3QLD9_HUMAN	Flotillin-2 OS=Homo sapiens GN=FLOT2 PE=1 SV=1	308521	310626	311742	319028	409231	400849	111298	110127	401946	392387	346511	338863	195864	166458	289225	286877	131981	124384	113661	110064	47472.7	55421.7	73495.1	70859.5	205165	167201	43611.5	79276.3	106834	107370	114859	84875.8
209	209	sp	Q00839	HNRPU_HUMAN	Heterogeneous nuclear ribonucleoprotein U OS=Homo sapiens GN=HNRNPU PE=1 SV=6	33061.9	32393.1	29320.5	23616.2	10274.6	7586.71	32130.4	30711	29520.8	44050.7	33554	48657.4	21052.5	204781	56383.6	76645	48321.6	39228.9	39816.3	36727.3	51601.1	44808.4	58677.2	56848.9	67797.5	53932.9	12772.6	13998.1	65979.4	54448.2	48661	44811.8
210	210	sp	P05388	RLA0_HUMAN	60S acidic ribosomal protein P0 OS=Homo sapiens GN=RPLP0 PE=1 SV=1	207065	203449	119961	118529	92609.6	89345	341617	362728	193942	171715	220197	234271	530241	933576	471493	484430	379366	340411	240231	187950	298169	272107	317828	325986	220706	194218	41946.9	32223.3	200525	195951	177306	169614
211	211	sp	P21796	VDAC1_HUMAN	Voltage-dependent anion-selective channel protein 1 OS=Homo sapiens GN=VDAC1 PE=1 SV=2	34612.1	36842.4	112522	96283.4	48699.7	54257.8	27119.3	21739.2	328870	295147	241001	249313	700925	521670	224076	182593	68823.8	37895.9	53085.2	66670.7	22266.5	48784.7	44406.3	38296.9	461475	538805	62443.6	20158.9	126701	135466	93296.3	90716.5
212	212	tr	E7ES19	E7ES19_HUMAN	Thrombospondin-4 OS=Homo sapiens GN=THBS4 PE=1 SV=1	41426.9	56272.3	18370.3	18599.5	25160.8	21437.8	86534.2	104693	31365.8	30456.9	28604.3	22926.7	265668	248355	78566.6	65937.3	15361.2	6227.98	32005.5	26789.8	13258.1	20396	27482.4	14259.1	22887	17836.6	4862.59	10683.2	21683.5	23869.5	33611.4	31146.8
213	213	sp	Q7L576	CYFP1_HUMAN	Cytoplasmic FMR1-interacting protein 1 OS=Homo sapiens GN=CYFIP1 PE=1 SV=1	222588	221825	212024	205304	226174	229019	72242.5	78927.9	95061.9	85548.5	143407	113520	33538.9	44946.3	94962.7	118044	349909	340179	232958	217724	231239	225516	201530	247409	313852	295082	53786.6	39248.8	132196	128536	137438	135177
214	214	sp	P63244	RACK1_HUMAN	Receptor of activated protein C kinase 1 OS=Homo sapiens GN=RACK1 PE=1 SV=3	97526.3	110007	119536	111505	155343	165099	116307	79184.4	186882	171519	204080	210074	292248	218599	197768	177424	154130	123363	91096.3	139594	293571	90910.1	88914.7	83018.8	264285	252923	64676	41305.3	208159	205580	180275	161215
215	215	sp	Q9H223	EHD4_HUMAN	EH domain-containing protein 4 OS=Homo sapiens GN=EHD4 PE=1 SV=1	113760	122616	139676	143116	138363	142286	60743.8	54335.1	65433.4	68182.7	80651.7	79123.5	3956.68	23789	75412.4	70545.9	121117	121301	79533.3	67103	124968	118601	124864	114456	77560	71022.7	33858.1	66067.5	82770.9	79120.9	89890.9	88948.3
216	216	sp	Q92616	GCN1_HUMAN	eIF-2-alpha kinase activator GCN1 OS=Homo sapiens GN=GCN1 PE=1 SV=6	87956.3	106751	135621	81676.2	68248.8	67011.1	50676.5	44959.8	132968	100080	87783.2	155426	120179	66739.3	155871	138742	93889.6	87488	96865.2	143656	36306.2	32406.5	28556.4	54889.1	129249	150023	28016.5	37962.4	75294.4	73637.9	67322.4	79725.1
217	217	sp	P30153	2AAA_HUMAN	Serine/threonine-protein phosphatase 2A 65 kDa regulatory subunit A alpha isoform OS=Homo sapiens GN=PPP2R1A PE=1 SV=4	49883.4	64516.6	65549	62313.7	47561.7	71342.4	21962.4	39628.1	61865.3	70992.6	94195.1	94210.5	25979.1	37708.4	80395.5	84901.4	52033.1	66493	33117.2	44461.1	48745.8	40946.2	22226	35985.5	83466.3	74399.4	20250.5	24919.8	63623.6	51958.9	63148	66478.9
218	218	sp	Q15029	U5S1_HUMAN	116 kDa U5 small nuclear ribonucleoprotein component OS=Homo sapiens GN=EFTUD2 PE=1 SV=1	61488.8	67999	36813	36942.7	30151.4	27213.1	92653.7	89491.3	47131.7	44135.9	50605.8	63549	253354	205147	97100.3	114748	52996.3	67647.6	109714	88117.3	52965.6	51865.8	80246.5	56085.2	57633.1	43734	23391	25375.2	69086.1	80260.6	54925	50366.8
219	219	sp	P26639	SYTC_HUMAN	Threonine--tRNA ligase, cytoplasmic OS=Homo sapiens GN=TARS PE=1 SV=3	98595.8	91820.8	93664	104286	96300.4	101164	38504.8	36503.6	139128	117037	149993	185724	57736.7	86428.5	155454	138800	49543.8	58158.1	58321	54289.5	37856	51446.8	45735	43184.7	152572	85229.4	24481.1	28597.5	123495	109028	76562.1	84017.5
220	220	sp	P63092-3	GNAS2_HUMAN	Isoform 3 of Guanine nucleotide-binding protein G(s) subunit alpha isoforms short OS=Homo sapiens GN=GNAS	708647	794981	713170	720957	844077	784253	241669	226490	411681	406915	514359	508761	92343.2	122829	334004	393153	217316	205994	172254	154193	132779	142472	162322	131401	167850	181974	65065.7	30112.6	170757	188815	217430	221135
221	221	sp	Q15019	SEPT2_HUMAN	Septin-2 OS=Homo sapiens GN=SEPT2 PE=1 SV=1	107559	111746	128080	128695	137629	135655	34631.5	14856.4	199764	196398	259431	256649	39781	74751.5	193815	206213	52083.7	43629.2	53300.5	60479	51443	54354.4	22814.4	11640.1	61715.5	51476.6	13560.6	10204.2	34783.1	39517.9	34277.2	34879.1
222	222	sp	Q13200	PSMD2_HUMAN	26S proteasome non-ATPase regulatory subunit 2 OS=Homo sapiens GN=PSMD2 PE=1 SV=3	90641.3	93882.4	80139	87960.4	87133	75723	78582.5	65449.7	117089	104998	119170	117781	120290	144384	128659	125520	62495.1	67889.9	75911.2	72686.3	50371.4	42008.6	44880.4	63948.3	154166	140976	38905.7	33011.6	104672	98366.5	85187.1	84871.2
223	223	tr	H7C2I1	H7C2I1_HUMAN	Protein arginine N-methyltransferase 1 OS=Homo sapiens GN=PRMT1 PE=1 SV=1	22595.9	44940.3	56479	42703.7	23776.9	43227.2	33669.2	32209.1	40154.9	42277	79687.7	106382	81371.1	86682.1	48368.6	80375.6	128632	118783	160726	138431	76361.3	60856.9	69828.3	214295	282420	276001	37234.9	57294.3	230875	202756	192859	105758
224	224	sp	P09429	HMGB1_HUMAN	High mobility group protein B1 OS=Homo sapiens GN=HMGB1 PE=1 SV=3	135244	135066	42043.3	36927.8	36814.6	35159.6	213419	215447	43674.3	81781.7	72699.1	54607	536009	456949	216463	214193	318594	327706	391276	411662	245847	233893	433577	449570	34164.5	25669.1	18667.6	36777.6	91477.6	94670.4	84379.5	93991.3
225	225	sp	Q08211	DHX9_HUMAN	ATP-dependent RNA helicase A OS=Homo sapiens GN=DHX9 PE=1 SV=4	34974.1	42196.7	39884.5	32818.5	31134.8	26570.6	30507.8	33390.4	44434.9	47344	55701	60090.8	120733	105367	76900.2	82928.5	66381.1	55187.3	86318.4	57788	41258.1	36762.6	48567.6	49295.2	103123	97994.9	29394.2	36836	50456	52909.6	34531.4	45955.7
226	226	sp	O75955	FLOT1_HUMAN	Flotillin-1 OS=Homo sapiens GN=FLOT1 PE=1 SV=3	205200	198411	242547	231885	274805	273420	66164.6	81600.1	287094	276932	268904	267452	98340.5	152221	215851	217092	141043	102242	95767.9	78012.5	64201.5	73365.6	71934.5	56999.2	160701	148241	28380.5	16090	120014	114482	117160	115031
227	227	sp	P62701	RS4X_HUMAN	40S ribosomal protein S4, X isoform OS=Homo sapiens GN=RPS4X PE=1 SV=2	44960.6	41664.8	53786.6	49846.6	72477.8	65742.7	44603.1	48969.8	97365.4	92849.7	125901	119583	117912	100857	142755	111785	82047.2	87835.4	141549	62437.6	36878.3	45538.2	58627.5	51345.7	172295	172840	40339.7	34591.2	69745.9	72493.8	52965.5	57582.6
228	228	tr	F5GWF6	F5GWF6_HUMAN	T-complex protein 1 subunit beta OS=Homo sapiens GN=CCT2 PE=1 SV=2	148449	153812	184493	185761	170044	171846	196463	143594	249485	260193	309477	323244	270217	215205	294984	310327	267694	228987	206837	177277	165270	152196	169854	209765	345773	343865	107333	70326.3	312449	309470	275829	267828
229	229	sp	P61978	HNRPK_HUMAN	Heterogeneous nuclear ribonucleoprotein K OS=Homo sapiens GN=HNRNPK PE=1 SV=1	102373	97810	107437	83572.4	108240	116250	75303	91600.9	137177	113149	146442	168341	229349	269450	139321	152149	78032.4	84502.5	107176	79699.8	39671.8	70056.8	82245.3	88383.7	226676	240213	38034.6	45606.8	155149	134996	133150	132087
230	230	sp	P23284	PPIB_HUMAN	Peptidyl-prolyl cis-trans isomerase B OS=Homo sapiens GN=PPIB PE=1 SV=2	35596	32903.5	47702.4	47310.5	51429.5	48884.6	12141.5	27070.3	165026	162908	100868	108589	72229.3	94057.2	79731.5	101065	843735	819071	1.21043e+06	1.21255e+06	888613	939985	1.28133e+06	1.31241e+06	561569	552089	95288.8	113881	249018	235165	178512	168859
231	231	sp	Q9Y265	RUVB1_HUMAN	RuvB-like 1 OS=Homo sapiens GN=RUVBL1 PE=1 SV=1	125364	120140	156338	143791	123091	123763	117372	119183	201277	169098	205417	210146	110180	175479	234899	217455	263403	139240	120371	194675	78092.2	262284	106625	110640	271654	258856	63488.2	41655.1	208919	216262	180242	190864
232	232	sp	Q9P265	DIP2B_HUMAN	Disco-interacting protein 2 homolog B OS=Homo sapiens GN=DIP2B PE=1 SV=3	44279.6	49675.7	39605.1	46225.6	39734.1	35396.8	24940.7	41535.8	42616.1	50814	26679.6	48098.3	21707.8	26048.8	44497.7	34396.3	120848	89554.7	128144	126420	101150	110318	96842.7	80261.7	83291.7	93809.9	33878.4	25770.4	31724.8	51976.8	49468.9	58683.6
233	233	sp	O00299	CLIC1_HUMAN	Chloride intracellular channel protein 1 OS=Homo sapiens GN=CLIC1 PE=1 SV=4	194041	192586	241989	242358	199551	208296	66097	73570.5	143181	145486	221552	234450	47174.1	112309	236451	268229	137411	99973.3	101675	90150.6	72484.3	60318.6	79003.2	56378.5	166877	156943	39213.1	31526.7	158714	154655	184635	186521
234	234	sp	O00231	PSD11_HUMAN	26S proteasome non-ATPase regulatory subunit 11 OS=Homo sapiens GN=PSMD11 PE=1 SV=3	25228.2	41142.1	56408.4	52995.5	40452.2	52100.1	54107.3	45446.4	76828.7	79038.2	67412.1	82405.3	80076.5	58395.6	50572.5	77116.7	47796.9	55723.2	43673.9	44307.3	50798.9	31568.4	35872.6	50186.8	109092	113552	36924.9	21292.3	81557.6	74910.3	84667.7	81285.4
235	235	sp	P30488	1B50_HUMAN	HLA class I histocompatibility antigen, B-50 alpha chain OS=Homo sapiens GN=HLA-B PE=1 SV=1	449165	429499	428624	413261	554693	549264	125691	114484	240393	241776	268026	272054	22818.5	84101	199967	193749	24288.4	39253.9	23073.5	31598.2	12996.7	15016.5	26695.5	46129.1	14417.1	11344.7	16758.9	15417.2	15002.8	10564.4	17514.6	18825.8
236	236	tr	C9J9K3	C9J9K3_HUMAN	40S ribosomal protein SA (Fragment) OS=Homo sapiens GN=RPSA PE=1 SV=8	118602	126991	148525	132496	161639	158726	125900	129365	249061	260973	273234	278884	329609	332385	273638	313003	181373	171521	141853	142700	129481	148217	155789	108314	340617	312226	77177.1	42765.9	292045	298715	259500	260210
237	237	sp	P29401	TKT_HUMAN	Transketolase OS=Homo sapiens GN=TKT PE=1 SV=3	180386	163017	208167	213007	207933	206646	77674.1	66259.7	177921	199133	283806	283688	26375.8	61510.6	228047	211289	154624	148915	112455	135279	92966.5	95704.5	78605.7	99644.3	314564	288760	86839.4	61450.3	253749	253918	227179	237314
238	238	sp	P41091	IF2G_HUMAN	Eukaryotic translation initiation factor 2 subunit 3 OS=Homo sapiens GN=EIF2S3 PE=1 SV=3	39524	85355.4	39572.2	48982.5	42560.3	42707.7	37574.2	34452.9	54271.3	57179.7	79121.9	85569.8	91027.4	110757	67532.8	67148.7	100605	106446	107553	114900	192155	192000	55244.1	67370.2	106015	104915	36472.1	35936.6	173353	158875	169337	169045
239	239	sp	P84077	ARF1_HUMAN	ADP-ribosylation factor 1 OS=Homo sapiens GN=ARF1 PE=1 SV=2	181429	188452	297279	297374	249626	265178	110125	115138	150607	143950	192478	204371	3233.79	58074.6	162727	165246	232015	230956	123694	125463	167652	169314	145785	141186	190524	182440	69709	65106	186331	179573	221748	210340
240	240	sp	P62805	H4_HUMAN	Histone H4 OS=Homo sapiens GN=HIST1H4A PE=1 SV=2	1.56077e+06	1.55548e+06	286153	298360	739500	741712	1.21801e+06	1.21447e+06	1.1182e+06	1.13768e+06	1.50326e+06	1.45231e+06	7.86557e+06	6.19583e+06	3.21666e+06	3.17107e+06	1.74677e+06	1.7558e+06	955631	953217	2.12281e+06	2.1478e+06	3.55624e+06	3.70198e+06	615315	634392	154957	163514	1.40862e+06	1.42133e+06	732896	724294
241	241	tr	H0Y4R1	H0Y4R1_HUMAN	Inosine-5'-monophosphate dehydrogenase 2 (Fragment) OS=Homo sapiens GN=IMPDH2 PE=1 SV=1	59180.9	48858.9	56603.1	60649.2	54950.9	57310	17863.4	38290.3	82073.8	81428	77581.5	83580.7	33786.2	93943.2	81418.2	80904.3	83204.4	83389.6	99171.8	96403.7	45068.4	52601.9	66120.3	65032.9	144158	146780	37801.1	33573.7	115988	116681	95945.1	101133
242	242	sp	Q92973	TNPO1_HUMAN	Transportin-1 OS=Homo sapiens GN=TNPO1 PE=1 SV=2	70845	112387	144403	83010.7	68639.2	54141.4	111972	92432	71123.4	73702.2	104606	101247	232944	219236	165639	136082	59305	50132.8	72125.8	67259	40364.5	59868.6	57279.7	49001.5	110461	85226.7	41021	34763.6	95512.8	104233	88819.7	87685.5
243	243	tr	E7EQR4	E7EQR4_HUMAN	Ezrin OS=Homo sapiens GN=EZR PE=1 SV=3	180899	196784	187273	177803	201516	205081	53364.5	56813.9	109680	108709	186862	187708	58049.3	21333.8	158165	167278	114652	106627	77774.7	87030.3	91168.3	92275.4	101903	94028.5	109700	106369	21268.5	13698.7	98860	95393.6	116521	132720
244	244	sp	P55884	EIF3B_HUMAN	Eukaryotic translation initiation factor 3 subunit B OS=Homo sapiens GN=EIF3B PE=1 SV=3	46051.8	57459.9	34952.8	39225.9	27903.8	33132.7	68574.9	82724.8	43502.9	36075	64778.7	54675.9	65431.6	153608	85383.7	93752	57214.4	46181.2	64222.7	57713.4	45113	31179.3	70621.5	50739.5	84845.3	77682.6	21288.8	19032.6	69850.7	73181.3	56731.9	54916.2
245	245	tr	Q32Q12	Q32Q12_HUMAN	Nucleoside diphosphate kinase OS=Homo sapiens GN=NME1-NME2 PE=1 SV=1	28095.8	28494.8	36983.9	34863.8	30555.5	40922.9	17201	15646.6	39703	34178.7	61476.2	72312.9	16746.2	12901.7	51510.3	38573.6	51381	68831.7	29140.6	48448.7	37308.1	38558.7	37033.1	38949	90920.7	64088	13471	15059.9	84758	81784.7	77069.7	75874.5
246	246	sp	P08727	K1C19_HUMAN	Keratin, type I cytoskeletal 19 OS=Homo sapiens GN=KRT19 PE=1 SV=4	156011	144188	398135	386400	121975	117511	60543.4	481722	254554	242640	232252	217891	719925	563489	220797	232086	210585	221314	291708	345081	59812.1	78610.5	80070.7	84830.3	147795	170736	407192	419439	109072	111435	87540.7	83680.8
247	247	sp	P22234	PUR6_HUMAN	Multifunctional protein ADE2 OS=Homo sapiens GN=PAICS PE=1 SV=3	49632.2	69669.8	112308	122426	74383.8	63084.7	72071.3	63483.3	66014	103506	175422	190195	55828.1	53637.8	166661	138166	213506	233372	198281	200431	151320	148745	136957	150213	376149	349153	82029.8	87959.1	266122	309505	319729	325764
248	248	sp	P36871	PGM1_HUMAN	Phosphoglucomutase-1 OS=Homo sapiens GN=PGM1 PE=1 SV=3	37053.9	30155	29066.8	21705.2	24149.9	24510.1	49487.1	39511.1	30761.9	25074.2	46778.6	40521.6	48844.5	49703.7	33698	35420.6	74178.7	74629.7	58723.4	57548	57402.1	66936.1	50120.7	57666.5	104997	79214.8	26202.1	34814.6	111812	106869	112970	83757.6
249	249	sp	O00560	SDCB1_HUMAN	Syntenin-1 OS=Homo sapiens GN=SDCBP PE=1 SV=1	459372	384424	699770	606732	918213	808208	298201	330022	82003.8	70165	105022	84924.4	83497.6	117364	194958	191560	141394	117560	115663	123018	156162	150854	142547	120118	34794	27166	11084.6	20341.6	98354.9	89589.3	113530	113400
250	250	sp	P30622	CLIP1_HUMAN	CAP-Gly domain-containing linker protein 1 OS=Homo sapiens GN=CLIP1 PE=1 SV=2	39828.1	52268.6	35614.3	25623.5	33376.3	35270	47041.3	39904	70927	29057	27296.6	34049.4	110470	96827.2	38638.6	51237.6	53764.2	43944.4	36690.5	48300.1	50955	54724.9	51824.3	43136.8	27688	73556.1	48314.9	225350	32109.4	32526.8	34682.4	39218.1
251	251	sp	Q16401	PSMD5_HUMAN	26S proteasome non-ATPase regulatory subunit 5 OS=Homo sapiens GN=PSMD5 PE=1 SV=3	83958.3	83261.4	83371.4	87319.3	91529.4	85532.2	52994.4	59502.1	105378	100288	115547	128373	62180.4	82447.4	118343	111175	83482.4	125995	102969	85061.8	219590	194344	39938.8	53519.4	81227.6	87366.7	20355	26736.5	76144.9	75887.3	76453.2	45751.8
252	252	sp	P07737	PROF1_HUMAN	Profilin-1 OS=Homo sapiens GN=PFN1 PE=1 SV=2	367554	352856	514745	523089	484540	491012	127673	154492	385704	366806	779560	783469	283596	258980	604473	681775	255223	514623	183188	217387	277170	208549	260034	212420	317427	321306	59225	85428.2	351866	347032	371530	389431
253	253	sp	Q16658	FSCN1_HUMAN	Fascin OS=Homo sapiens GN=FSCN1 PE=1 SV=3	394107	371749	415477	394849	397442	394404	141326	141325	271525	282295	410263	391418	148396	122448	307121	300719	235536	235949	229262	203196	158794	158888	163682	158607	400133	414347	106837	94420.8	364508	355537	373116	376050
254	254	sp	Q15084	PDIA6_HUMAN	Protein disulfide-isomerase A6 OS=Homo sapiens GN=PDIA6 PE=1 SV=1	72031.4	77035.7	112710	112320	129226	136620	30962.4	29233.3	429963	449866	286771	285039	155646	333966	274038	285272	86214.7	74199.6	37687.7	47986.7	21673.2	45063.7	31052.9	37644.6	485359	428146	32988.7	21431.4	169613	180429	121710	117703
255	255	sp	P40227	TCPZ_HUMAN	T-complex protein 1 subunit zeta OS=Homo sapiens GN=CCT6A PE=1 SV=3	91805.2	91915.5	117240	105711	96844.2	94505.4	60780.9	80169	125020	136056	162257	163129	102385	115464	150286	150028	111658	116299	116731	145696	118754	89543.6	84300.1	93319.8	174285	184072	49672.6	53604.8	169139	162605	155609	153341
256	256	tr	E9PRY8	E9PRY8_HUMAN	Elongation factor 1-delta OS=Homo sapiens GN=EEF1D PE=1 SV=1	9792.21	11537.6	6682.25	5936.84	3834.42	5387.59	20617.3	15374.1	7975.22	8565.66	9420.29	11117.9	92469.8	73615.9	25034.5	25376.4	18105.3	18197.9	6542.72	6218.19	25788.3	21854.4	27592.3	29799.7	9980.54	11104.4	599.093	596.465	12340.2	13130	10239.1	10705.8
257	257	sp	O60763	USO1_HUMAN	General vesicular transport factor p115 OS=Homo sapiens GN=USO1 PE=1 SV=2	36624.5	46704.9	13201	12281.1	19391.8	19180.1	80990.9	79942	14230.2	41255.4	20624.6	26083.9	128620	118944	60406.7	62416.1	60059.2	80700.7	33885.9	44788.3	71641.9	73095.5	75317.8	77561.1	31930.9	27717.3	12826.5	10674.8	24869.3	21563.3	10170.3	21306.7
258	258	sp	O95782-2	AP2A1_HUMAN	Isoform B of AP-2 complex subunit alpha-1 OS=Homo sapiens GN=AP2A1	63233.3	58175	64361.7	58112.9	59300.5	70804	24831.8	16401.2	107506	77036.3	119669	66041.1	20015.8	46264.8	92684.1	81454.4	100087	105805	100918	110847	73188	137402	110873	113736	156263	93603	27399.3	20814.7	58361	55976.3	95643.5	60829
259	259	sp	P41250	SYG_HUMAN	Glycine--tRNA ligase OS=Homo sapiens GN=GARS PE=1 SV=3	41119.3	55670.7	71974.6	62174.1	56831.6	44454.9	29838.8	33851.3	66634.4	67620.7	97892.4	87993.9	23917.5	94162.7	89514.9	95423.2	43084.8	52396.4	30906.2	77219.7	39015	28063.1	29261.2	43973.1	114506	92324.4	19115.6	19006.2	83712.1	80266.7	72471.9	68436.2
260	260	sp	P50454	SERPH_HUMAN	Serpin H1 OS=Homo sapiens GN=SERPINH1 PE=1 SV=2	46653.3	59513.3	91478.6	65602.3	73904.1	43586.6	73864.2	51915.8	198971	186302	156289	184991	73947.2	114206	122786	98004.5	168984	156210	226572	262264	105609	59388.8	94828.5	134759	920034	876403	111145	102078	361485	349296	259387	249418
261	261	tr	K7ELL7	K7ELL7_HUMAN	Glucosidase 2 subunit beta OS=Homo sapiens GN=PRKCSH PE=1 SV=1	8155.83	8691.31	9437.43	11235.2	8463.59	13657.1	36355.5	12556.7	20485.4	18698.8	21301.5	20201.6	100294	115466	22614	21554.6	21800.7	15277	55703.8	26607.1	12925.5	7284.69	25585.5	10770.6	56078.9	57946.6	21672.7	16569.5	24417.4	38592.1	30596.8	27037.6
262	262	sp	Q9P2J5	SYLC_HUMAN	Leucine--tRNA ligase, cytoplasmic OS=Homo sapiens GN=LARS PE=1 SV=2	61464.5	36769.9	57740.9	60703.2	32847.4	41174.2	44608.1	50096.1	97743.4	103508	74609.8	70457.7	98891.8	119217	107556	91086.3	46058.5	61536.6	69797.4	56884.9	28183.5	54717.3	32030.5	39252.9	89265.1	90353	15862.4	19868.7	63988.9	74986.6	64628.7	66738.2
263	263	tr	A0A087WTT1	A0A087WTT1_HUMAN	Polyadenylate-binding protein OS=Homo sapiens GN=PABPC1 PE=1 SV=1	78968.5	119081	109308	106562	91036.6	85186	82722.5	67999.7	121644	116300	156831	141332	62216.2	132661	133749	131368	667902	154211	214040	155009	67487.1	119988	65475.4	132350	159910	131373	38410.1	65532.6	141988	129764	119803	118542
264	264	tr	Q5JR08	Q5JR08_HUMAN	Rho-related GTP-binding protein RhoC (Fragment) OS=Homo sapiens GN=RHOC PE=1 SV=8	39753.5	38724.8	53127.5	50032.6	46173.8	48749.4	18524.3	21936.1	42208.8	33949.3	53355.3	56876.8	18877.4	13034.2	41719.9	48386.1	59425	55681.5	35377	38535.8	44609.9	43918.4	46748.8	45428.4	55674.8	52660.4	14569	11313.9	55979	57802.5	60656.9	67347.9
265	265	sp	P61106	RAB14_HUMAN	Ras-related protein Rab-14 OS=Homo sapiens GN=RAB14 PE=1 SV=4	80160.9	47645.4	66495.1	81159.4	81325.8	97687.4	37702.8	40477.2	55594.6	56765.4	71870.9	67836.4	55203.3	54094.9	49650.6	63993.1	49726.3	60254	45585.8	29255	133323	29867.6	32505.8	41201.9	39310.2	64200.9	41105	18244.9	47015.6	34111	38222.1	59684.3
266	266	sp	Q9ULV4	COR1C_HUMAN	Coronin-1C OS=Homo sapiens GN=CORO1C PE=1 SV=1	153584	149377	233453	219761	182440	170621	67975.8	53850.2	223585	211465	426852	412567	22056.8	90928	335976	352013	56797.6	48209.5	76994.2	52508.8	34231.7	28596.5	36504.7	24961.5	98613.3	96914.6	26515.1	55110.1	79169	76733.8	88470.3	87879.7
267	267	sp	Q15758	AAAT_HUMAN	Neutral amino acid transporter B(0) OS=Homo sapiens GN=SLC1A5 PE=1 SV=2	1.04551e+06	1.11294e+06	1.35658e+06	1.3356e+06	1.20456e+06	1.23265e+06	245337	335812	425150	426734	558697	573706	4765.05	22863.3	254691	256791	456235	448714	546223	480253	183489	287100	253273	260285	703530	672967	103441	106855	109742	104052	114560	130499
268	268	sp	P49748	ACADV_HUMAN	Very long-chain specific acyl-CoA dehydrogenase, mitochondrial OS=Homo sapiens GN=ACADVL PE=1 SV=1	20362.2	18660.4	34056.6	42741.4	49975.5	44171.4	43435.7	26526.7	166786	170502	101911	97718.1	218473	209475	55271.7	103170	40765.6	26052.8	27959.5	29617	29824.3	24018.9	30763.9	23873.8	203275	193568	40497.5	32466.1	62026.7	58254.7	27734	31683.4
269	269	tr	H0YN26	H0YN26_HUMAN	Acidic leucine-rich nuclear phosphoprotein 32 family member A OS=Homo sapiens GN=ANP32A PE=1 SV=1	26101.8	18818	2042.19	4029.04	3272.9	2718.29	33379.6	36193.1	11475.3	10500.3	6479.74	8876.61	149223	134175	57387.7	60327	2967.18	6628.73	54824.7	27308.9	16616.8	18962.1	32406.1	30941.8	3882.31	2763.67	3921.69	4130.38	4778.14	7645.17	4287.42	4670.85
270	270	sp	P23142	FBLN1_HUMAN	Fibulin-1 OS=Homo sapiens GN=FBLN1 PE=1 SV=4	144192	161178	26212.4	25797.3	37276	37100.4	266426	279877	39257.8	41922.8	21561.7	66492.1	549507	772445	205261	206535	91979.1	91921.7	70621.5	79089.5	409479	419874	372069	372288	57586.2	51666.9	179035	154627	914283	927288	1.06981e+06	1.10704e+06
271	271	sp	P62834	RAP1A_HUMAN	Ras-related protein Rap-1A OS=Homo sapiens GN=RAP1A PE=1 SV=1	5485.1	5762.14	4528.75	4949.37	5840.81	4464.02	5947.19	2761.13	1935.92	3198.52	5044.32	5414.42	11872.4	3664.7	1671.24	8308.07	9785.32	9860.04	6857.01	5063.46	11795.8	9824.84	12497.2	1581.9	5987.42	5358.67	3063.28	1924.39	7623.78	8149.58	8043.92	8395.23
272	272	sp	P17655	CAN2_HUMAN	Calpain-2 catalytic subunit OS=Homo sapiens GN=CAPN2 PE=1 SV=6	112822	108548	125781	118046	120638	131260	104920	99627.4	141349	125763	204829	204930	293306	214865	200470	173496	72353.6	78138.7	65745	74568.8	60806.2	79401.2	70143	69893.6	91137	81690.4	45530.5	115798	72016.7	81334.7	83040.8	76658.3
273	273	sp	P49368	TCPG_HUMAN	T-complex protein 1 subunit gamma OS=Homo sapiens GN=CCT3 PE=1 SV=4	174690	197416	198431	191237	188928	184847	156207	152599	258148	242092	315716	306670	235525	230742	333124	317904	249142	277502	192676	277375	175759	172371	192761	198994	371011	386523	91889	119530	336984	325028	306720	302168
274	274	sp	Q9BUF5	TBB6_HUMAN	Tubulin beta-6 chain OS=Homo sapiens GN=TUBB6 PE=1 SV=1	30098.5	30067.8	28758.1	29024.1	25479.9	28202.1	32344.7	34762.2	34134.8	33590.4	59929	64260.6	76161.3	292686	85874.3	86897.7	13704.3	19202.2	16608.4	13694.7	26476.2	20410.3	19190	19642.7	8057.6	16573.2	97641.4	11445.3	20993.1	9655.57	32745	30486.9
275	275	sp	O15427	MOT4_HUMAN	Monocarboxylate transporter 4 OS=Homo sapiens GN=SLC16A3 PE=1 SV=1	640503	731408	799632	748372	904227	806291	233196	231818	482238	481612	419694	439982	63415	38386.9	171134	160138	199511	224510	196805	204311	103512	109202	76461.2	91782.9	223377	243655	103733	129523	44165.4	38439.1	48193	56010
276	276	sp	P05141	ADT2_HUMAN	ADP/ATP translocase 2 OS=Homo sapiens GN=SLC25A5 PE=1 SV=7	7476.42	5795.76	11543.9	12916.9	2029.41	9676.22	5533.16	5275.11	64144.8	64151.8	42170.3	42001.2	0	31145.5	38966.2	35064.9	33958.3	33550.1	15885.2	38842.3	127592	1366.7	87416.2	14746.7	300003	313798	36260.5	12652	14640.8	14959.7	5610.14	5127.89
277	277	sp	Q9GZM7	TINAL_HUMAN	Tubulointerstitial nephritis antigen-like OS=Homo sapiens GN=TINAGL1 PE=1 SV=1	17115.9	20275.1	16135.8	25055.6	20355.6	14772.4	92126.4	95883.7	17678.3	50172.9	13005.5	25537.2	72789.2	65561.1	80188.4	92221.5	60594.9	34837.8	65252.4	117633	127100	151751	137142	127174	16275.4	15388.7	20065.5	15059.6	590424	575577	624827	629375
278	278	sp	Q08380	LG3BP_HUMAN	Galectin-3-binding protein OS=Homo sapiens GN=LGALS3BP PE=1 SV=1	63857.9	69495.9	58945	49961.7	158415	162910	42988.2	52564.7	24263.4	57613.6	57183.7	31230.4	63029.3	121327	18413.9	48618	245475	237439	167525	253188	262955	255643	232067	218981	128279	104349	19827	48429.5	79802.9	81341.8	60090.7	64538
279	279	sp	Q12931-2	TRAP1_HUMAN	Isoform 2 of Heat shock protein 75 kDa, mitochondrial OS=Homo sapiens GN=TRAP1	27624	31921.3	20732.9	50383	25964.1	38439.2	34761.9	36063.4	73421.5	98094.8	67211.4	61445.4	169782	107666	53898.5	75124.1	141917	65291.6	57277.9	107265	100369	97724.5	71131.6	70249.6	199099	201124	59774.8	27117.3	74044.8	74163	43792.5	48944.7
280	280	sp	P34932	HSP74_HUMAN	Heat shock 70 kDa protein 4 OS=Homo sapiens GN=HSPA4 PE=1 SV=4	54496.4	62937.2	78619	60940.1	70515.5	57005.1	26889.8	12984.1	75344.1	50393.7	100166	106286	71070.4	25728.8	83576.5	76135.7	26928.9	41457	47551.9	45085.3	22044.9	42652.5	14600.7	28676	65099.4	62316.5	21093.7	26579.7	69484	67365.4	53359	61821.9
281	281	sp	P05787	K2C8_HUMAN	Keratin, type II cytoskeletal 8 OS=Homo sapiens GN=KRT8 PE=1 SV=7	143782	127352	158442	135726	139442	139366	76097.5	67662.4	256250	258938	244171	254242	473873	492695	281676	270911	71792.7	111251	87030.7	131413	44353.6	49275	101435	56759.2	238561	214628	79409.3	35529	147679	146209	114574	120719
282	282	sp	P35613-2	BASI_HUMAN	Isoform 2 of Basigin OS=Homo sapiens GN=BSG	1.4711e+06	1.4531e+06	1.32575e+06	1.31028e+06	1.60437e+06	1.5552e+06	481308	506733	863538	862412	665812	685948	168646	215286	640816	652197	337237	331649	420825	424893	453485	490974	539388	574989	606336	674338	157378	144190	800521	811848	865941	929712
283	283	sp	P62879	GBB2_HUMAN	Guanine nucleotide-binding protein G(I)/G(S)/G(T) subunit beta-2 OS=Homo sapiens GN=GNB2 PE=1 SV=3	92099.6	89416.5	97855.3	93253.8	103449	101561	36442.5	35853.2	57880.8	45655	83787.1	95703.5	10504.9	22949.7	86333.6	82931.2	65026.2	65173.5	53070	62976.5	57638.4	70812.3	53011.8	63621	68245.3	55004	23222.2	8268.86	60497.2	66472.4	82291.6	80399.9
284	284	sp	P27348	1433T_HUMAN	14-3-3 protein theta OS=Homo sapiens GN=YWHAQ PE=1 SV=1	191364	200135	276395	281058	278441	262813	99253.5	96271.6	229971	220374	322458	313641	202185	183773	231498	281913	199902	201220	120664	129252	168124	161615	169570	152035	163103	159533	52361.2	40468.8	153950	167365	189727	198366
285	285	sp	P07195	LDHB_HUMAN	L-lactate dehydrogenase B chain OS=Homo sapiens GN=LDHB PE=1 SV=2	663512	668417	764003	755594	829945	830987	346066	354086	760003	770898	1.07957e+06	1.08528e+06	448295	543098	806013	839605	599404	608480	299537	433293	432851	425774	423004	437359	840801	865909	233915	222658	828310	834433	897509	914737
286	286	sp	P48643	TCPE_HUMAN	T-complex protein 1 subunit epsilon OS=Homo sapiens GN=CCT5 PE=1 SV=1	74297.5	72377.9	99818.3	98346	86319.3	71535.6	98371.5	66415.1	103695	106441	128625	128537	71066.7	80828.9	119613	100300	84564.5	95739.2	66163.3	71261.9	62357.6	73592.4	86662.1	72233.6	183250	168927	62657.9	34142.5	126433	150007	145927	118698
287	287	tr	A0A1C7CYX9	A0A1C7CYX9_HUMAN	Dihydropyrimidinase-related protein 2 OS=Homo sapiens GN=DPYSL2 PE=1 SV=1	131831	140774	153988	158523	167366	171140	79558	79175.8	176801	169375	205089	215999	146684	111012	181521	182518	38478.4	40325.4	41628	44509	32518.1	30552.4	28822.3	28915.1	34563.9	29655.2	17013.2	7976.74	30751	31637.2	30716.2	31465.2
288	288	sp	Q13425	SNTB2_HUMAN	Beta-2-syntrophin OS=Homo sapiens GN=SNTB2 PE=1 SV=1	116264	118030	128023	121840	127949	138544	48276.6	36374.8	66870.6	93634.6	88718.2	90113.9	85098.9	41389.1	64963.1	69774.2	168945	146270	116453	108351	119591	129413	140109	141493	143893	141883	36513.1	40752.2	109189	125159	144489	148235
289	289	sp	P51149	RAB7A_HUMAN	Ras-related protein Rab-7a OS=Homo sapiens GN=RAB7A PE=1 SV=1	319883	314773	386815	383780	391617	385391	165228	166067	227264	218725	284678	283488	138226	183038	246553	245122	223283	209231	144081	198562	224082	157540	160076	119337	270988	255322	70933.9	59273.6	248608	255837	270041	265939
290	290	sp	O14908	GIPC1_HUMAN	PDZ domain-containing protein GIPC1 OS=Homo sapiens GN=GIPC1 PE=1 SV=2	128623	126602	127407	117558	129905	111760	57646.2	52263.5	106247	128675	139262	132165	36155.8	53689.1	83907.7	101957	121485	133693	112677	127965	156009	146311	135776	145810	99793.1	115005	27122.4	18912.6	126475	68215.6	131071	132894
291	291	sp	P61158	ARP3_HUMAN	Actin-related protein 3 OS=Homo sapiens GN=ACTR3 PE=1 SV=3	54701.1	57733.6	80947.5	64804.6	62649.1	76479.4	39162.4	18676.1	59462.5	76636.4	178400	176135	52371.3	58662.3	102305	118309	50918.6	49980.4	87167.3	95717.1	58244.4	39092.2	53549.2	43203.5	71392.1	77041.6	21249.5	25119	47215.8	43114	52032	77250.8
292	292	sp	P17812	PYRG1_HUMAN	CTP synthase 1 OS=Homo sapiens GN=CTPS1 PE=1 SV=2	36674.3	42368.3	33998	38865.5	40811.8	40264.9	35078.3	29379.4	40223.4	40316.2	45650.2	217377	111293	113147	52484.2	56023	60059.3	52493.1	297458	81670.8	86863.2	55529	68670	61883.7	92697.5	63027.5	31425.6	91942.9	76206.2	61507.1	55178.1	58813.9
293	293	tr	G3V4W0	G3V4W0_HUMAN	Heterogeneous nuclear ribonucleoproteins C1/C2 (Fragment) OS=Homo sapiens GN=HNRNPC PE=1 SV=1	76970.4	95498.2	40130.5	34072.8	30140.3	29368.8	114095	121188	57384.7	56704.2	98233.7	93612.8	286328	350446	180616	181040	186500	154421	152110	155508	122673	94927.5	197484	159940	93870.8	96747.5	65490.9	69657.9	164496	153908	109611	101897
294	294	sp	P11387	TOP1_HUMAN	DNA topoisomerase 1 OS=Homo sapiens GN=TOP1 PE=1 SV=2	30096.5	25461	25914.3	16826	12817.4	23575.7	24849	37575.2	33855.5	34125.9	26543.5	39352.7	48521.3	50712.3	52515	48843.4	37789.1	43462.9	30372.1	52891.9	55552.2	45037.2	63877.5	83641.3	38765.1	60844.9	14410.4	28707.1	122798	114335	71242.7	74158
295	295	sp	Q8NBS9	TXND5_HUMAN	Thioredoxin domain-containing protein 5 OS=Homo sapiens GN=TXNDC5 PE=1 SV=2	35546.2	37700.1	51980.2	52578.3	56363	50524.5	28167.9	27599.2	189441	184929	123128	123949	64922.8	136540	104069	107359	30551.7	36630.1	53355.8	60750.2	77265.8	30879.5	75323.6	79182	275216	259218	29018	23119.1	106583	103813	69720.9	71156.2
296	296	sp	P31948	STIP1_HUMAN	Stress-induced-phosphoprotein 1 OS=Homo sapiens GN=STIP1 PE=1 SV=1	62284.6	57355.8	84736.9	93679.6	82492.2	84369.3	42819.1	34814.2	84960.9	87213.1	109903	106922	37536.3	27521.2	55022.4	91731.7	69015	76800.9	75937.2	59033.4	75578.6	68774.1	53286.3	59552.5	134511	117609	26238.2	34377.3	110721	111283	115895	113270
297	297	sp	Q14699	RFTN1_HUMAN	Raftlin OS=Homo sapiens GN=RFTN1 PE=1 SV=4	22582.5	18484.3	17797.1	28270.4	17944.5	19382.1	19961.6	63956.7	22633.4	18031.9	40875.6	30537.2	20436.1	24201.2	44515.8	29923.2	120640	123735	70048.3	81178.5	137668	120325	144299	148420	103071	81067	37553	38297.7	83484.4	82293.4	115786	102944
298	298	sp	O14818	PSA7_HUMAN	Proteasome subunit alpha type-7 OS=Homo sapiens GN=PSMA7 PE=1 SV=1	87542	83878.7	119658	111628	129596	134489	47713.7	29572.9	117596	119109	151303	154751	56307.8	53400.5	121919	120640	149692	141522	132906	130008	101331	102601	92076.3	93146.7	160344	162386	40821.2	37836.2	153186	184840	175500	183775
299	299	sp	Q9UHD8	SEPT9_HUMAN	Septin-9 OS=Homo sapiens GN=SEPT9 PE=1 SV=2	146032	157348	171504	156322	171148	161806	66349.8	51091.4	271793	279253	292940	289795	129429	93599.4	204005	204940	87138.8	82730.3	69291.1	69484.9	54246.6	74185.1	64831.3	66047.4	123411	109633	11275	39083.9	83637.4	88765.4	82774.5	84968.8
300	300	sp	Q06210	GFPT1_HUMAN	Glutamine--fructose-6-phosphate aminotransferase [isomerizing] 1 OS=Homo sapiens GN=GFPT1 PE=1 SV=3	94363.2	85481	106387	103515	108120	112053	62953.1	37925.3	121112	133063	169305	159090	141122	96843.3	124929	128385	48777.5	78251.6	74840.9	160815	33931.9	33103.7	31969.2	35703.3	69625.7	72696.3	15658.5	23041.8	69043.8	60743.7	47383	54303.6
301	301	sp	Q02388	CO7A1_HUMAN	Collagen alpha-1(VII) chain OS=Homo sapiens GN=COL7A1 PE=1 SV=2	17562.2	13134.8	16052.6	30641.9	5633.73	16538.8	27261.1	26928	23014.1	29201.8	15503.8	21179.1	27830	20550.1	21642.5	21138.5	64631.6	54595.9	40747.7	134587	60333.5	91956.3	115507	125589	16945.7	11673.3	12278.2	16721.8	119466	144771	119831	129000
302	302	sp	Q9UIW2	PLXA1_HUMAN	Plexin-A1 OS=Homo sapiens GN=PLXNA1 PE=1 SV=3	38317.4	34233.3	36357.3	27135.4	31119.9	32406.6	28461.1	19422.6	23012.9	23227.5	16751.6	11453.4	12345.3	8415.29	14692.9	27230.5	75650.6	58939.5	60694.9	45922.1	80757.6	82622.1	78430.4	83110.5	56910.3	57226.7	17100.6	14507.6	67350	67414	81194.6	80191.2
303	303	tr	H0YIV4	H0YIV4_HUMAN	Nucleosome assembly protein 1-like 1 (Fragment) OS=Homo sapiens GN=NAP1L1 PE=1 SV=1	173751	169838	103958	108562	89114.1	88301.8	276489	266719	123954	113823	152401	163260	78038.9	468549	365188	376776	210689	205468	81550.8	75891.8	158592	170108	205963	207104	129831	108471	20946.7	22302.7	250905	246837	205600	207769
304	304	sp	P05026	AT1B1_HUMAN	Sodium/potassium-transporting ATPase subunit beta-1 OS=Homo sapiens GN=ATP1B1 PE=1 SV=1	202678	206744	201784	202789	219259	227532	81339.8	73702.6	170825	168136	169190	168230	67087.6	61452.4	124606	123522	378767	400422	301976	333084	266876	270882	388185	313030	491296	533679	78649.8	77944.3	519120	507465	518096	537711
305	305	tr	A0A087X054	A0A087X054_HUMAN	Hypoxia up-regulated protein 1 OS=Homo sapiens GN=HYOU1 PE=1 SV=1	5628.69	17426.9	14119.2	16147.4	18279.8	12577.1	11462.7	11292.8	47967.6	46633.6	34212.4	32860.1	10559	29423.2	37246.7	37952.3	14406.4	12635.1	15074.1	22721.2	14054	20685.8	11124.8	13195.2	93294.2	87495.8	14016.4	15264.9	35796.8	36905.9	22521.8	26485.1
306	306	tr	A0A0C4DFT3	A0A0C4DFT3_HUMAN	Disks large homolog 1 OS=Homo sapiens GN=DLG1 PE=1 SV=1	141596	138187	136203	117838	150193	119919	59456.2	63410.3	57024.3	50590.8	66818.3	77933.6	29355.4	18279	51901.8	98098.8	53473.3	66301.2	63562.1	43863.9	140824	102715	158216	95725.3	32061.4	35258.3	17475.2	18027.5	84706.4	86889.2	101126	94392
307	307	sp	O94925	GLSK_HUMAN	Glutaminase kidney isoform, mitochondrial OS=Homo sapiens GN=GLS PE=1 SV=1	15380.3	13969.6	14267.8	13952.9	17377.3	21376.8	9462.55	19282.7	77867	79126.7	31643.8	32636.1	168548	164606	38783.1	32926	7663.02	11252.6	17178.5	9746.09	14652.1	21352.6	6658.69	11760.3	49341	43951.6	5583.43	7137.38	14778.2	15757	14204.2	10000.9
308	308	sp	P23396	RS3_HUMAN	40S ribosomal protein S3 OS=Homo sapiens GN=RPS3 PE=1 SV=2	137546	140927	180786	183203	200991	207552	139838	160660	344117	333546	327016	342129	322842	302507	274928	337136	223981	162313	187409	191123	147359	106515	170279	180923	477991	466520	70821.9	44823.7	198682	192277	140065	136819
309	309	sp	P09874	PARP1_HUMAN	Poly [ADP-ribose] polymerase 1 OS=Homo sapiens GN=PARP1 PE=1 SV=4	34657.3	42050.6	21505.7	24168.9	29936.4	26781.1	29172.7	30318.5	20303.1	26325.7	39696.2	36732.6	55074	61040.2	42788.2	33829.6	69778.6	71877	76828.4	58026.5	98612.5	102159	138863	137298	64670.5	88441.4	58377.6	21783.7	131511	136179	95306.5	63099.1
310	310	sp	P68871	HBB_HUMAN	Hemoglobin subunit beta OS=Homo sapiens GN=HBB PE=1 SV=2	263366	266727	116467	113489	147730	154831	489003	515504	156708	147759	93214	90339.6	1.71412e+06	1.24591e+06	403745	392172	662000	676300	454560	420899	727055	727023	608076	621218	151563	157512	183718	171696	478474	498054	475480	477329
311	311	sp	Q9Y617	SERC_HUMAN	Phosphoserine aminotransferase OS=Homo sapiens GN=PSAT1 PE=1 SV=2	135044	136839	191564	230042	158780	195878	70921.7	85742	171987	173136	284720	273512	97302.8	80424.5	217579	224068	51223.3	50900.3	49624.7	48256.4	53593.7	47611.6	39889.6	35697.1	68467	72057.2	15134.5	36772.4	79379.2	63333.6	63232.2	74091.4
312	312	tr	A0A0A0MRJ7	A0A0A0MRJ7_HUMAN	Coagulation factor V OS=Homo sapiens GN=F5 PE=1 SV=1	50709.9	47967.8	27297.6	33511.1	42980	44830.9	85966	88754.6	38517	40158.2	26296.4	26135.5	147614	148028	63736.8	66868.5	66840.1	51296.6	23284.4	36557.7	78017.9	78995.7	76049.4	57839.1	6125.59	5717.34	20832.4	18092.1	43457.8	44155.4	45148.4	39423.5
313	313	sp	Q15907	RB11B_HUMAN	Ras-related protein Rab-11B OS=Homo sapiens GN=RAB11B PE=1 SV=4	804091	789781	951903	922174	1.10209e+06	1.13389e+06	473671	464746	608632	631740	672965	659907	351221	366693	657685	648329	204801	213696	190053	193417	209579	203819	123792	254272	293970	296280	81710.9	70720.5	202599	259458	220300	282769
314	314	sp	P67809	YBOX1_HUMAN	Nuclease-sensitive element-binding protein 1 OS=Homo sapiens GN=YBX1 PE=1 SV=3	6174.93	4615.27	4483.04	3466.75	3685.59	2971.71	5334.99	7067.41	5403.07	5564.71	9245.81	9504.63	54343.7	44393.5	14034.5	12066.9	5161.98	3068.84	2796.33	2683.97	7600.48	7428.68	8180.37	12290	4492.28	5079.05	2067.53	2468.27	10320.6	12525.3	7655.16	8981.16
315	315	tr	J3KR24	J3KR24_HUMAN	Isoleucine--tRNA ligase, cytoplasmic OS=Homo sapiens GN=IARS PE=1 SV=1	32104.6	29934.2	43002.9	41299.4	33857.3	40580.9	31146.7	37593.8	72263.4	73157.2	83588.6	84413.4	89370	63802.9	78311.2	72591	46565.1	62690	51158.7	48530.5	30829.7	31887.6	40011	79389	104598	97179.2	23316.8	20973.7	85684.5	72725.8	45611.7	70375.8
316	316	sp	P09936	UCHL1_HUMAN	Ubiquitin carboxyl-terminal hydrolase isozyme L1 OS=Homo sapiens GN=UCHL1 PE=1 SV=2	208736	206574	320643	310617	324867	322370	101739	100910	257575	258428	422154	426786	151853	138283	299741	310808	54878.7	365289	42164.5	49313.8	56945.7	54463.8	75357.8	91141.3	19030.7	29983	44369.6	13776.4	23564.2	20666	24253	16861
317	317	sp	P35606	COPB2_HUMAN	Coatomer subunit beta' OS=Homo sapiens GN=COPB2 PE=1 SV=2	2696.02	4797.03	12555.2	13266.2	12747.8	14327.2	19254.3	5299.21	22158.6	28047.5	23111.5	18433.8	62396.9	42939.2	24050	32799.3	4326.19	14395.9	14512.1	39392.9	9687.68	3909.82	5393.71	10819	21841.8	22897.9	10601.1	7809.77	22720.9	23340.9	18765.9	18180.1
318	318	sp	Q9Y376	CAB39_HUMAN	Calcium-binding protein 39 OS=Homo sapiens GN=CAB39 PE=1 SV=1	169151	172288	194494	210567	193664	196435	60495.6	46562.7	129157	121935	181818	185982	9580.55	22163.9	144930	138573	161139	157248	102796	121891	180191	184073	169583	159726	138886	130884	95830.3	97798.5	136713	131740	158516	161782
319	319	sp	Q969P0	IGSF8_HUMAN	Immunoglobulin superfamily member 8 OS=Homo sapiens GN=IGSF8 PE=1 SV=1	81045.7	80430.5	100012	101806	115545	105704	49884.1	47161.8	48270.3	71141.8	72326.7	64342.4	98131.3	30603.5	46240.1	49478.8	273464	262612	187019	210875	223328	210516	239678	217231	67773.3	82697.2	26258.4	30229.4	117507	107985	121820	125589
320	320	sp	Q9Y696	CLIC4_HUMAN	Chloride intracellular channel protein 4 OS=Homo sapiens GN=CLIC4 PE=1 SV=4	110009	118450	141014	133921	144756	143086	38733.5	38997	98368.8	87740.6	115809	91300.7	20663.9	26175.3	102985	89353	120646	117231	67376.9	70341.8	91200.1	83246.7	83412.5	75632.3	110289	98401.9	28747.2	24923.1	89785.2	89615.1	102807	103440
321	321	sp	P62424	RL7A_HUMAN	60S ribosomal protein L7a OS=Homo sapiens GN=RPL7A PE=1 SV=2	46006.9	45943.2	77574.2	57803.8	64850.3	57724.2	46403.4	36270.7	211862	200970	201845	94034.7	56272.7	61191.4	161341	56933.5	109346	106980	86701.9	90190.2	57681.6	37855.4	39792.1	55571.2	178454	190307	27852.7	30365.8	83419.5	93340.1	16810.4	26446
322	322	tr	A0A0A0MSQ0	A0A0A0MSQ0_HUMAN	Plastin-3 OS=Homo sapiens GN=PLS3 PE=1 SV=1	154392	177817	210035	198882	161106	182910	46929.5	61493.7	150342	150498	232342	224018	39463.4	26251.9	183555	198308	60057	41166.8	74101.4	68939.2	44540.7	51404.9	45007.6	48219.5	103390	98403.5	35045.5	31570	86306.4	90476.7	104242	93086.6
323	323	sp	P47895	AL1A3_HUMAN	Aldehyde dehydrogenase family 1 member A3 OS=Homo sapiens GN=ALDH1A3 PE=1 SV=2	18420.7	15887.3	38768.6	36475.4	33019.7	10265.5	16489.8	17101.9	21446.2	37303.1	34314.7	61742.2	21749.1	50781.7	56293	56142.9	70391.7	82482.7	70919.5	74641.8	64599.8	81639.4	64755.5	85216.3	140793	141341	37511.9	57470.8	137254	145345	130031	136710
324	324	sp	P40939	ECHA_HUMAN	Trifunctional enzyme subunit alpha, mitochondrial OS=Homo sapiens GN=HADHA PE=1 SV=2	33522.4	40483	45807.6	51299.9	38130.7	51370.3	47549.5	30018.2	237897	254802	152057	154992	426930	320333	129607	124669	55660.6	78046.2	90287.9	96506.6	44957.6	54816	56311	75465.5	216791	210905	46650.8	59655.3	62380.7	55754.3	31912.9	49140.1
325	325	sp	P35232	PHB_HUMAN	Prohibitin OS=Homo sapiens GN=PHB PE=1 SV=1	47444	56749.7	70027.7	69847.1	72595.6	66912.1	38085	28943.2	316621	333873	195653	200212	393123	371185	197606	181719	49066.9	60457.1	104603	60319.1	24825.4	27721.1	32423.7	30666.2	604983	600145	80194.5	37954.6	121949	119633	65821.3	67361.3
326	326	tr	X6RJP6	X6RJP6_HUMAN	Transgelin-2 (Fragment) OS=Homo sapiens GN=TAGLN2 PE=1 SV=1	40643.3	40714.9	70874.2	52229.3	55516.4	38198.7	17131.7	19020.2	49649.7	50521.4	152850	207254	30272.3	116714	143123	141704	89661.5	83058	101721	115894	77507.6	73657.9	111737	67835.1	70443.5	57455	24356.7	20498	73909.3	71536	66593.1	76132.4
327	327	sp	P62249	RS16_HUMAN	40S ribosomal protein S16 OS=Homo sapiens GN=RPS16 PE=1 SV=2	104093	131961	136330	116547	200874	205015	159995	124571	377437	364543	302680	294056	396495	352196	314259	308662	189967	198471	213177	149092	130477	145506	153165	149054	378141	372842	57384.1	66509.2	241036	274164	211794	208202
328	328	sp	Q7KZF4	SND1_HUMAN	Staphylococcal nuclease domain-containing protein 1 OS=Homo sapiens GN=SND1 PE=1 SV=1	64809	53659.5	56142.8	64639.8	60225	62379.9	39695.2	43318	79182.3	82126.8	89087.3	72259.5	71445.4	68844.1	84046.3	74077.3	81180	68133.9	178534	57565	36758.6	57328.3	53360.6	56440	112037	106727	20937.7	81099.2	79218.7	84488.2	83289.4	57160.2
329	329	sp	P00734	THRB_HUMAN	Prothrombin OS=Homo sapiens GN=F2 PE=1 SV=2	143053	131986	47986.2	46510.9	69310.9	68916.1	264902	336692	23027	21223.4	11703.7	15017	419174	670675	190556	197297	290019	301028	162954	158296	386683	385636	376931	367372	28331.7	25661.1	48003.8	47368.6	190219	177117	192153	188916
330	330	tr	S4R3V8	S4R3V8_HUMAN	Lipolysis-stimulated lipoprotein receptor OS=Homo sapiens GN=LSR PE=1 SV=2	194007	206354	159235	159375	215652	210061	71279.1	76789	63991.1	60132.4	72708.8	71145.4	42014.7	32264.2	69890.3	52972.8	88613.1	92305.9	59072.5	60703.8	103664	106285	113978	113299	52201.4	54163.8	10921.2	14763.6	63311.6	67700.1	77495.9	80099.7
331	331	sp	P02533	K1C14_HUMAN	Keratin, type I cytoskeletal 14 OS=Homo sapiens GN=KRT14 PE=1 SV=4	232221	235877	532389	513677	152553	154299	696392	712090	70231.7	66060	99089.3	98580.8	50952.9	31124.8	23998	23965.5	365297	366572	550500	551074	58143.1	51792	42879.5	56932.3	39156.2	39250.3	534967	538852	13538.2	18069.8	18438.7	23216.5
332	332	sp	P05106	ITB3_HUMAN	Integrin beta-3 OS=Homo sapiens GN=ITGB3 PE=1 SV=2	46942.8	37638.8	76460.3	73878.9	77008.3	68518.4	31287.1	42079	26518.2	27124.9	18258.4	20116.1	31302.9	31378.8	32643	27546.3	36633.2	65050.5	55558.4	57931.5	71406.2	94149.3	44056.9	95291.4	91322.1	24968.7	27838.9	74458.2	34809.2	32887.2	35074.4	37695.7
333	333	sp	P34897	GLYM_HUMAN	Serine hydroxymethyltransferase, mitochondrial OS=Homo sapiens GN=SHMT2 PE=1 SV=3	34975.7	37887	42648.6	41094.2	43384.1	41110	24593	37525.1	156154	172266	135783	138608	264303	257248	124003	129942	62833.1	70940.5	85836.8	92717.8	47386.8	48743.3	51050.6	28300.7	357148	370085	25491.8	19934.2	92395.6	84115.8	53469.1	63382.6
334	334	tr	I3L0N3	I3L0N3_HUMAN	Vesicle-fusing ATPase OS=Homo sapiens GN=NSF PE=1 SV=1	45868.6	56091.8	57221	39968.5	77758.5	68052.4	25452.1	35351.7	68974.1	72616.4	69907.7	76910.5	155101	69560.6	71737.1	73198.2	34656	84423.5	48216.7	40673.6	40717.8	34831	71549	59296.7	82702.5	74267.6	28181.6	30638.6	65344.5	86056.1	78105.2	43890.7
335	335	sp	P15144	AMPN_HUMAN	Aminopeptidase N OS=Homo sapiens GN=ANPEP PE=1 SV=4	19103.6	10721.4	21194.3	17208.8	12715.9	14963.1	17726.1	16312.1	11346.3	32719.4	20529.2	18249.5	11650.9	21666	19004.6	23102.3	95520.1	82114.5	100480	83559.9	96438.8	88007	104432	90543.7	126862	118672	28852.3	22096	142730	135980	138552	132149
336	336	sp	P25205-2	MCM3_HUMAN	Isoform 2 of DNA replication licensing factor MCM3 OS=Homo sapiens GN=MCM3	37606.3	35301.6	26195.5	20725.7	17092.6	12541	57111.6	35183.9	27683.6	27713	26665.9	29930	133086	122572	57247.6	49306.6	27145.2	40345.6	51228.6	49799.5	22235.7	56748.4	50232.7	54227.2	39177.9	45108.6	22944.1	9931.38	32600.3	34293.1	28121.1	30156.2
337	337	sp	Q99613	EIF3C_HUMAN	Eukaryotic translation initiation factor 3 subunit C OS=Homo sapiens GN=EIF3C PE=1 SV=1	80880.8	77567.2	47508.5	42015.2	49777.9	49632	90343.3	83179.3	76247.2	90249	67245.3	87191.1	185475	206398	111940	135953	67429.7	37265.1	134052	104936	92809.7	57523.6	87424.6	102158	47154.7	56116.4	44486.2	113454	81775.4	96380.3	42863.4	50691.4
338	338	tr	Q5TG12	Q5TG12_HUMAN	Receptor-type tyrosine-protein phosphatase kappa OS=Homo sapiens GN=PTPRK PE=1 SV=1	24601.7	18938.9	7889.95	13238.7	22985.8	15937.6	5651.32	13657.2	7730.77	13233.5	8371.71	15351.4	13749.9	11700.8	12548	10834.7	49243.2	33221.4	37814.2	47935.6	49200.2	67248.5	12463.4	11556.8	40083.3	43632.9	21115	21740.4	35860.9	29758.7	40665.7	41482
339	339	tr	A0A1B0GTW1	A0A1B0GTW1_HUMAN	Tight junction protein ZO-2 OS=Homo sapiens GN=TJP2 PE=1 SV=1	33810.5	34867.7	29261.2	23817.7	22171.6	25719.2	12093.7	16026.7	58560	27538.3	34087	45830.8	41472.3	47577.5	42114.5	35387.2	13205.1	17741.2	22197.7	14554	10967.6	13385.5	9106.69	13356.2	15771.6	9071.1	10057.6	5095.61	10970.9	12337.6	14729.4	12624.1
340	340	sp	P09960	LKHA4_HUMAN	Leukotriene A-4 hydrolase OS=Homo sapiens GN=LTA4H PE=1 SV=2	35968.5	44093.9	45581.6	51608.1	43020.2	42280	21703.2	18215.4	51982.3	43784.5	77516.2	70690.5	23787.9	42453.7	58993.5	69677.5	51474.3	60405.7	41018.5	51973.7	61684.4	52810	42586	34992.7	78544.8	81332	37292.7	24717	68262.8	70719.6	72533.9	71774.5
341	341	sp	Q53EZ4	CEP55_HUMAN	Centrosomal protein of 55 kDa OS=Homo sapiens GN=CEP55 PE=1 SV=3	166105	155374	169820	175348	211297	206191	36412.2	52218.4	219859	213536	161304	168606	107852	71759.1	184890	178862	17968.9	23018.2	64038	53202.3	27741.4	22435.6	13538.6	24556.4	10204.4	16820.7	108475	11928	8290.16	11537	10779.9	12904.5
342	342	sp	P33176	KINH_HUMAN	Kinesin-1 heavy chain OS=Homo sapiens GN=KIF5B PE=1 SV=1	15760.2	15506.7	18967.7	16784.4	11525.7	13905.5	7659.09	11194.6	22149.8	24974.5	21101.2	23998.3	14592	11481	40711.4	30396.4	17345.4	15950.1	19598.6	14051.6	6155.25	11812.6	12957.7	8089.51	22678.6	22902.2	7552.94	7252.86	17692.6	18717.4	19193.8	17876.1
343	343	sp	Q9Y6N5	SQRD_HUMAN	Sulfide:quinone oxidoreductase, mitochondrial OS=Homo sapiens GN=SQRDL PE=1 SV=1	25248.7	29474.9	33615.5	29062.8	34488.6	35297.8	36926.7	23495.5	131375	137854	81393.3	87441.2	177486	174502	74346.1	73287.4	28297.7	65616.8	46105.8	43796.5	17349.4	60357	49867.6	17373.8	125495	133513	21379.8	91048.5	22723.6	24691.6	16839	23936.5
344	344	sp	P21399	ACOC_HUMAN	Cytoplasmic aconitate hydratase OS=Homo sapiens GN=ACO1 PE=1 SV=3	70724.3	50051.7	55670.5	61111.8	71020	73932.5	38196.7	38093	44818.7	53612.8	64917.3	42287.3	12394.3	53683	58981.7	60374.5	34720.7	29761.4	21671.4	35233.2	28324.1	27595.8	32024.6	26315.1	32264.5	43005.2	10431.5	20138	23614.8	19491.2	50315.1	35989
345	345	sp	P62241	RS8_HUMAN	40S ribosomal protein S8 OS=Homo sapiens GN=RPS8 PE=1 SV=2	43320.2	40798	34281.2	40030	46898	56701.4	73205	25663.6	101571	100460	131384	133828	199199	147895	116462	118659	88439.6	99683.7	68840.5	59597.6	48713.6	47041.3	71683.2	78550.7	150393	143561	24856.8	25263.5	77088.6	68588	48568.1	53808.5
346	346	tr	A0A087X0S5	A0A087X0S5_HUMAN	Collagen alpha-1(VI) chain OS=Homo sapiens GN=COL6A1 PE=1 SV=1	159670	161397	40248.3	43530.9	60956.8	57864.4	261349	252510	34057.5	29242.2	24450.4	15997.1	468205	306818	155242	166797	197103	198632	122427	125614	323644	329965	285643	295241	39661.8	37135.4	95502	101691	253966	253055	242642	241577
347	347	sp	O15144	ARPC2_HUMAN	Actin-related protein 2/3 complex subunit 2 OS=Homo sapiens GN=ARPC2 PE=1 SV=1	111825	90296.9	164510	150756	127839	131834	67548	62584.8	167013	150802	317894	300921	89769.3	60355	202703	210607	112709	101655	166531	82980.4	60100.8	66642.4	78596.7	69088.9	116945	144685	35498	35988.3	124242	94522	146304	126154
348	348	sp	Q13753	LAMC2_HUMAN	Laminin subunit gamma-2 OS=Homo sapiens GN=LAMC2 PE=1 SV=2	30207	8004.94	20379.1	9370.09	19899.2	26512.4	9835.89	14327.8	25403.7	49480.7	21962.9	27224.3	53901.1	37209.4	12376	20692.2	27567	38601.2	39922.4	54444.3	74210.8	53621.9	42188.2	59956.9	22734.4	23019	14569.2	6376.46	119866	119900	115000	117332
349	349	sp	Q13162	PRDX4_HUMAN	Peroxiredoxin-4 OS=Homo sapiens GN=PRDX4 PE=1 SV=1	23335.8	29740.7	36389.6	38869.4	46666.4	44132.7	11918.4	13871.2	152244	125073	75769.2	78251.4	91942.9	85965.8	68570.7	76102	76049.9	68469.9	68739.5	106988	132773	31464.7	32629.9	115362	398001	388458	53533.9	43887.5	172115	151626	100188	120707
350	350	sp	P54136	SYRC_HUMAN	Arginine--tRNA ligase, cytoplasmic OS=Homo sapiens GN=RARS PE=1 SV=2	43108.6	43288.4	50184.2	54868.2	49143.8	36044.5	26289	36983.8	66528.8	73293	74847.4	79895.1	50638.1	54011.4	58857.2	62196.9	46784	40313.7	45236.2	33258.2	14152.6	15199.7	16679	23237.7	68150.8	64366.5	28424.5	22442.2	47472.8	52831.3	50338.2	46958.7
351	351	sp	Q9HDC9	APMAP_HUMAN	Adipocyte plasma membrane-associated protein OS=Homo sapiens GN=APMAP PE=1 SV=2	15028.5	23673	13391.7	19937.7	25650.9	21339	16555.1	15561.5	76458.5	76548.5	46410.4	36887.9	53555.5	70229.6	39014.7	43622.8	28392.8	31662.4	40620.9	29756.4	11109.9	19196.8	17282.6	21934.2	159678	156319	14136.3	12077.4	60089.5	64922.7	44419	42705.3
352	352	sp	P07948	LYN_HUMAN	Tyrosine-protein kinase Lyn OS=Homo sapiens GN=LYN PE=1 SV=3	159049	173581	151550	141530	191926	184909	78320.4	63001.2	81270.2	75546.5	78163.9	92205.4	34842.6	41190.1	69576	75915.8	88633	83415	31927	37005.5	39397.6	23953.6	60451.5	63638	42495.3	24314.9	10991.8	12116.8	24998.3	25702.3	33464.3	32079.4
353	353	sp	P61247	RS3A_HUMAN	40S ribosomal protein S3a OS=Homo sapiens GN=RPS3A PE=1 SV=2	53666.8	43542.8	58385.8	61860.1	65704.6	67583.7	69121.7	59287.2	124795	118629	128000	127193	186814	135411	110839	110980	78284.5	72653.3	54897.4	71433.5	65553.9	38209.6	64709.4	55606.4	133439	141857	33424.9	38546.5	105513	101536	80625.4	90943.6
354	354	sp	P54577	SYYC_HUMAN	Tyrosine--tRNA ligase, cytoplasmic OS=Homo sapiens GN=YARS PE=1 SV=4	50328	50038.1	76162.1	55502.9	59169.9	48619.9	37257.3	18395.3	91521.2	74183.1	86869.7	85845.3	50021.6	35326.8	84400.7	72519.2	56901.7	37731.2	116902	61569.5	87676.5	206180	120568	22830.6	74213.7	73624.6	144568	138641	55489.5	70578	61135.8	55030.5
355	355	sp	Q96RT1	ERBIN_HUMAN	Erbin OS=Homo sapiens GN=ERBIN PE=1 SV=2	240261	236386	160444	164990	216271	216560	47164.2	53576.9	115954	117852	116653	124138	21494.7	47341.7	120553	122690	21627.8	17326.4	21462.9	15878.4	21900.6	13610.7	26962.4	12956.2	13811	14509.2	5821.55	7780.58	13701.2	14275.1	14660.1	12193.7
356	356	sp	Q92542	NICA_HUMAN	Nicastrin OS=Homo sapiens GN=NCSTN PE=1 SV=2	363621	363738	290372	290261	341437	341329	111757	104021	253674	238965	196163	195451	92965.4	73282.5	194301	187473	165810	230655	279285	194522	248418	233940	320499	327406	454055	439635	63546.3	58809.7	457842	447660	450339	443258
357	357	sp	P07099	HYEP_HUMAN	Epoxide hydrolase 1 OS=Homo sapiens GN=EPHX1 PE=1 SV=1	52207	50073.1	44524.3	22871.2	79567.4	78410.8	13493.4	13390.3	218020	216909	99632	114754	117016	125183	55138.8	80183.6	27719.7	22331.5	40391.2	31816.1	27200.5	10690.4	16880.4	15366	79740.4	91397.7	24323.6	24468.4	6461.4	7418	10080.4	11434.8
358	358	sp	P49588	SYAC_HUMAN	Alanine--tRNA ligase, cytoplasmic OS=Homo sapiens GN=AARS PE=1 SV=2	63622.5	53492	76169.6	79203.2	70344.2	67359.8	49266.8	41111.1	74424.9	61308.1	114258	122252	68426.5	101561	90062.3	102651	49403.8	53197.2	57549.6	59650.5	21782.3	26230.8	32838.9	40429.9	81537.6	71694.1	24001.7	34593.5	61375.6	71803.4	62921.9	68902.6
359	359	sp	P42356	PI4KA_HUMAN	Phosphatidylinositol 4-kinase alpha OS=Homo sapiens GN=PI4KA PE=1 SV=4	136336	115664	93968.9	88159.2	124023	121559	49488.2	32108.5	56652.9	68656.6	75525	58754.1	47407.2	24107.4	75598.4	50878.2	36417.7	84657.7	88550.8	235639	52347.7	38172.8	43910.7	40151.7	34967.9	61902.9	24115.9	54120.4	44703.8	30766.2	30658.7	46520.9
360	360	tr	F8VZY9	F8VZY9_HUMAN	Keratin, type I cytoskeletal 18 OS=Homo sapiens GN=KRT18 PE=1 SV=1	89086.9	99662.4	83593.2	57843.9	77301.9	79327.7	91876.5	28557.9	133455	147726	169016	159966	356343	257807	177413	125070	37649.4	29517.4	103758	100284	31108	32470.5	39252.1	29513.8	128760	142652	25009.6	45883.3	102938	109172	95290.6	93606.8
361	361	tr	A0A087WUT6	A0A087WUT6_HUMAN	Eukaryotic translation initiation factor 5B OS=Homo sapiens GN=EIF5B PE=1 SV=1	17230.1	29939.4	17913.5	21838.9	16029.4	22524.9	20663.7	45519.3	30406.3	20512	34488.2	33234.3	129107	85082.6	52308.3	58151.7	72914.9	52914.7	41965.7	52517	28356.8	110716	35212.6	53712.4	37501.3	40958.6	26814.3	31249.9	50803.5	57103.3	39051.8	51330.6
362	362	sp	Q15393	SF3B3_HUMAN	Splicing factor 3B subunit 3 OS=Homo sapiens GN=SF3B3 PE=1 SV=4	40350.5	35977.1	21122.5	30183.9	35908.9	33096.6	36619.8	68472	60850.1	60965.7	57752.9	34517	100292	98110.5	79344.9	74617.3	135200	105549	62799.6	65766.3	42295	33489.7	27508.6	70865.6	42866	38457.7	18851.8	28210.2	32139.9	31639.6	34861.9	24477.3
363	363	sp	P21810	PGS1_HUMAN	Biglycan OS=Homo sapiens GN=BGN PE=1 SV=2	30665.3	39105.8	9158.95	29329.4	7753.86	25257.2	84738.5	87331	18415.3	14266.4	12325.1	10796.6	40820.5	104008	79906.4	89845.4	40491	14692.2	57850.4	26582.9	124673	131047	137670	127112	24493.9	11141.3	18005.2	16305.8	303184	299464	295511	281585
364	364	sp	P04040	CATA_HUMAN	Catalase OS=Homo sapiens GN=CAT PE=1 SV=3	13119.9	6704.32	7768.93	11770.4	6262.72	8631.67	12168.7	7048.1	10084.1	15255.8	13034.7	12589.2	12362.2	9084.07	9787.49	9509.6	7315.24	7680.88	10095.6	13555.9	8864.41	19237.5	20995.1	28014.1	31475.7	31566.2	7632.75	9178.82	11498.9	11991.1	14444.8	9926.71
365	365	sp	P31431	SDC4_HUMAN	Syndecan-4 OS=Homo sapiens GN=SDC4 PE=1 SV=2	26183.1	38806.1	16108.8	28091.7	15636.8	14254.4	130090	120327	14550.9	15108.8	4624.57	7464.59	56720.5	49860.1	74491.5	108347	14293.4	19175.1	14427.2	19772.9	60966.3	84556.7	157280	153662	17555	15163.3	9090.38	10517.1	434587	452411	440920	462936
366	366	sp	O76094	SRP72_HUMAN	Signal recognition particle subunit SRP72 OS=Homo sapiens GN=SRP72 PE=1 SV=3	17029.8	9049.61	12113.1	7033.9	8590.87	16474.4	17468.3	26238.8	12070.9	12080.4	21927	11580.6	41537.9	41089.2	33195.3	24684.7	22815.3	23941.1	58851.3	24822.6	19023.7	20552.1	21796.5	16627.7	34900.4	40579.7	7111.57	6446.62	49574	49886.3	37536	17603.3
367	367	sp	P53985	MOT1_HUMAN	Monocarboxylate transporter 1 OS=Homo sapiens GN=SLC16A1 PE=1 SV=3	341645	343855	334392	337777	403121	415532	109404	115260	164629	174055	185120	185714	23726.2	22365.9	73339.1	80119	284797	275597	222101	220301	121477	150182	124389	110681	243761	253505	45222.8	55559.5	40688.1	38725.7	55198.5	55184.1
368	368	sp	Q8IWU5	SULF2_HUMAN	Extracellular sulfatase Sulf-2 OS=Homo sapiens GN=SULF2 PE=1 SV=1	9324.81	12024.1	8462.56	6524.33	5356.53	9561.8	10165.6	5351.2	6533.25	4860.66	3047.11	14852.1	19600.3	12269.6	6381.36	16038.7	10946.1	6078.61	10613.5	17580.9	34087.8	31416.7	32714.1	26060.5	15420.8	5089.94	2507.78	6151.06	57200	66586.3	57399.7	57677.2
369	369	sp	Q15746	MYLK_HUMAN	Myosin light chain kinase, smooth muscle OS=Homo sapiens GN=MYLK PE=1 SV=4	36834.4	18882.7	13218	15593.1	23550.1	16355.3	54849.7	42052.8	25588	7057.04	24156	34745.7	158494	148798	41212.6	41872.8	87515.7	49984.8	38779.7	53528	50396.9	72187.1	54636.5	60938.9	12563.6	18796.1	28331.2	26075.6	11317.5	10806.8	18008.5	11544.9
370	370	sp	Q8ND76	CCNY_HUMAN	Cyclin-Y OS=Homo sapiens GN=CCNY PE=1 SV=2	6380.71	12532	12040.4	9742.08	11356.1	4412.63	7376.35	10356.6	27796.9	7242.52	10445.1	20057.4	7787.57	16470.6	18779	28113.7	39893.8	36775.1	33349.7	26604	26745.5	32380.4	38419.8	29041.9	38923.4	33642.8	14645.2	10834.6	40639.4	32405.6	46894.1	43030.8
371	371	sp	P10586	PTPRF_HUMAN	Receptor-type tyrosine-protein phosphatase F OS=Homo sapiens GN=PTPRF PE=1 SV=2	79426.7	72804.7	112560	104890	128233	135513	26843.7	43033.9	51758.9	57464.9	38740.5	61591.5	26073	25331.7	57025.6	57486.9	27444.2	26869.3	40687.7	26734	28738.9	46825	42495.6	45464.1	32062.2	26343.2	19207.8	14599.6	33226.7	30308.8	29958.1	29221.7
372	372	sp	Q99497	PARK7_HUMAN	Protein deglycase DJ-1 OS=Homo sapiens GN=PARK7 PE=1 SV=2	72629.6	71374.3	116133	107938	104372	110484	36920.9	35548.2	95718.3	82681.6	104945	122963	46666	41590.9	99758.9	98805.7	96010.6	83786.5	37466.7	43420.2	64807	69796.1	49010.6	33636.4	95322.7	49345.8	24673.2	30983.6	52591.7	85751.9	81796.7	89215.4
373	373	sp	P55060	XPO2_HUMAN	Exportin-2 OS=Homo sapiens GN=CSE1L PE=1 SV=3	58097.7	68112.2	60532.3	74440.1	65243.8	64673.2	34263	28115.7	55495.4	85851.2	99791.4	90982.6	89163.8	60014.9	73739.7	82506.4	84029.4	80810.1	75679.6	86606.8	46645.8	48546.2	44035.7	52276.1	172981	144610	34804.8	27949	96851.1	80304	72279.2	76964.1
374	374	sp	P07741-2	APT_HUMAN	Isoform 2 of Adenine phosphoribosyltransferase OS=Homo sapiens GN=APRT	148624	150029	160308	158743	170054	176797	119321	122433	202155	195093	238569	249052	240884	250776	256945	256510	109092	118689	87220.3	65017.7	82131.3	74445.5	98115.7	61251	170312	162218	41138.4	25837	141908	138769	136912	136481
375	375	sp	P52209	6PGD_HUMAN	6-phosphogluconate dehydrogenase, decarboxylating OS=Homo sapiens GN=PGD PE=1 SV=3	96094.1	100988	131026	125105	199650	200885	43277.3	51612.7	144553	115676	227924	230619	100543	76999.2	180505	168071	131685	125587	88935	100321	76221	65009	78306.5	88441.5	159357	150332	20149.9	57229.5	201364	200635	135145	206683
376	376	tr	B4DR80	B4DR80_HUMAN	Serine/threonine-protein kinase 24 OS=Homo sapiens GN=STK24 PE=1 SV=1	25241.8	20139.1	19622.4	18354.5	21271.1	21002.1	15767.2	13194.9	14897.4	13024.1	20322.2	20256.8	30201.8	21693.8	19619.9	18428.6	15459.9	16758.4	10969	11112.1	12398.5	15089.5	13694.5	14776.1	10286.8	10144	11494.7	3981.3	10340.3	11158.5	13392.4	7656.71
377	377	sp	Q92598	HS105_HUMAN	Heat shock protein 105 kDa OS=Homo sapiens GN=HSPH1 PE=1 SV=1	18958	28071.4	27913.4	17915.1	12043.5	32289.5	16510.2	16847.2	27565.5	27595.3	35188.6	36773.9	8941.25	11691.2	28769.5	44139.3	58404.2	39961.7	49006.1	49008	30963.7	38519	27718.9	27652.1	81079.1	73234.6	18346.3	16442.7	63892.5	60821.6	60405.9	57552.5
378	378	sp	P26583	HMGB2_HUMAN	High mobility group protein B2 OS=Homo sapiens GN=HMGB2 PE=1 SV=2	29626.9	32543.4	26588.4	20165.2	12014.8	14473.7	96284.7	96806.3	22409.2	27968.9	26275.3	60485	135298	113415	87988.8	82989.3	128870	146435	80856.3	77626.8	79779.1	83653.8	153471	151420	16137.1	17103.8	20703	24393.9	24940.5	23748	21907.5	24187.8
379	379	sp	Q9Y678	COPG1_HUMAN	Coatomer subunit gamma-1 OS=Homo sapiens GN=COPG1 PE=1 SV=1	47232.6	43216.8	35113.9	25964.2	29319.2	32795.7	56194.3	49699.5	43562.7	41395.5	74391.8	37422.4	51918.1	86916.3	98795.3	98609.1	109422	49233.1	69546.3	55477.5	24645.8	16000.6	21835.3	30545.6	86986.6	66297.2	70000	15421.1	55632.3	72990.9	54006.4	46334.2
380	380	sp	Q9H0U4	RAB1B_HUMAN	Ras-related protein Rab-1B OS=Homo sapiens GN=RAB1B PE=1 SV=1	55143.2	43083.1	52907.1	58673.6	64923.7	61435.1	29710.3	26405.2	47444.7	53209.2	72313.8	78422.9	22832.4	72273.2	62974.7	70136.3	94283.6	92549	75232	57651.9	62287.3	65496.8	78533.2	64895.1	138004	111311	20839.5	16209.7	106962	90045.3	115549	126992
381	381	sp	P08754	GNAI3_HUMAN	Guanine nucleotide-binding protein G(k) subunit alpha OS=Homo sapiens GN=GNAI3 PE=1 SV=3	186880	295483	206288	207224	239709	374758	101679	126213	158796	121910	226824	239700	95736.4	38093.7	111242	157715	255001	264730	217882	114864	215093	214682	142846	230632	167268	166268	34517.6	51776	260567	171261	298433	203436
382	382	sp	P32119	PRDX2_HUMAN	Peroxiredoxin-2 OS=Homo sapiens GN=PRDX2 PE=1 SV=5	141331	123205	163480	154133	176630	172363	77778.4	67428.3	170978	172050	193077	184366	38318.5	124005	161956	158932	220886	211737	192091	177817	143437	157283	124241	125400	377862	356446	102431	99460.7	343826	335346	349646	358053
383	383	sp	P09758	TACD2_HUMAN	Tumor-associated calcium signal transducer 2 OS=Homo sapiens GN=TACSTD2 PE=1 SV=3	166996	172388	171117	168918	215003	207375	57089.1	39452.1	110598	89611.8	109543	111012	26127.6	42534.5	102857	92919.7	241535	249232	201837	199735	278250	283649	302971	317187	187511	166349	21058.2	17801.2	144656	213377	256421	248896
384	384	sp	Q15366	PCBP2_HUMAN	Poly(rC)-binding protein 2 OS=Homo sapiens GN=PCBP2 PE=1 SV=1	79371.7	70699.4	90682.2	90458.8	84052.8	86333.4	51876.6	32863	150842	125189	111276	137271	28692.5	122541	154376	170392	84564.2	79144	83050	76306.9	60969.2	67004	64440	74623.2	182867	185160	28101.8	36807.3	143861	125799	119309	129974
385	385	sp	P35998	PRS7_HUMAN	26S protease regulatory subunit 7 OS=Homo sapiens GN=PSMC2 PE=1 SV=3	43724.9	40974.7	34614.4	38015.2	40579.3	39581.7	48623.4	45269	57701.3	63116.9	63050.5	78911.8	63683.8	74609.3	70294.8	82530.4	40333	33292.3	48576.3	88802.6	40371.4	31020.6	31892.4	31284.9	62743	65248.1	18927	24063.1	60375.2	56977.4	57726.9	56243.8
386	386	sp	P60953	CDC42_HUMAN	Cell division control protein 42 homolog OS=Homo sapiens GN=CDC42 PE=1 SV=2	277778	283374	304663	309603	345979	337480	96532	93652	187686	166820	307199	307803	100807	122015	266572	244965	183876	180268	137186	118351	169544	181026	169808	170453	168815	171532	42963.3	44051.4	194590	189705	250291	250749
387	387	sp	P30050	RL12_HUMAN	60S ribosomal protein L12 OS=Homo sapiens GN=RPL12 PE=1 SV=1	19209.4	13594	26870.9	23217.2	21478.8	17605	22441.8	23149.3	43621.2	45673.8	65124.8	63982.8	39730.7	71411.1	77437.5	81083.5	23544.6	52993.1	49292.2	34289.8	42472.6	45543.8	53502.2	49184.7	56630.4	54652.9	12731.6	9354.1	55033.9	53589.8	48858.4	50124.5
388	388	tr	J3KQE5	J3KQE5_HUMAN	GTP-binding nuclear protein Ran (Fragment) OS=Homo sapiens GN=RAN PE=1 SV=1	405319	404562	369739	372030	378896	391178	370908	393610	267489	294615	458314	473757	956799	678161	483987	477360	357043	352962	270761	264074	228209	235032	234574	257573	543012	566029	136548	122434	515960	521136	507736	500310
389	389	sp	P62330	ARF6_HUMAN	ADP-ribosylation factor 6 OS=Homo sapiens GN=ARF6 PE=1 SV=2	564377	520463	676797	673735	647785	659090	217000	177657	608931	603317	739893	774112	80403.7	145728	573225	586188	186523	189749	160755	170260	137492	152251	126938	139653	204175	197505	57139.3	44907.2	163657	155108	193728	194831
390	390	sp	P52907	CAZA1_HUMAN	F-actin-capping protein subunit alpha-1 OS=Homo sapiens GN=CAPZA1 PE=1 SV=3	71144.6	70061.9	91743	93710.7	94271.1	69477.2	43915.9	35196.5	77826.9	95885	136546	140914	2278.04	38345.9	111372	115643	22760.7	33146.8	31557.5	17789.1	40223.5	28013.3	26896.8	8106.48	58757.1	63896.5	21676.9	22906.8	46074.9	47767.6	42069.2	52303.5
391	391	sp	P29992	GNA11_HUMAN	Guanine nucleotide-binding protein subunit alpha-11 OS=Homo sapiens GN=GNA11 PE=1 SV=2	395251	393994	389610	383693	403938	415611	130206	142876	211157	236219	277385	271778	47146.7	68492.4	238849	221202	161937	140574	105355	109603	121016	126119	122316	119262	150721	143722	33303.3	40327	144998	142858	161158	167411
392	392	sp	P69905	HBA_HUMAN	Hemoglobin subunit alpha OS=Homo sapiens GN=HBA1 PE=1 SV=2	4656.41	13160.3	9729.25	13579.9	7700.69	11452.5	26271.8	15003.5	28395.9	7434.58	10365.3	6076.51	18633	15126.4	8699.88	19890.2	25486.1	14067	13366	6109.3	8743.8	10165.2	11789.8	3961.11	8406.16	5496.29	5606.35	13240.9	9276.32	8774.28	10485.9	49732.4
393	393	sp	P11166	GTR1_HUMAN	Solute carrier family 2, facilitated glucose transporter member 1 OS=Homo sapiens GN=SLC2A1 PE=1 SV=2	955485	921512	1.12161e+06	1.10823e+06	1.03528e+06	1.03843e+06	289825	316667	522747	507250	684625	699328	9186.42	19027.8	204038	330402	81034.9	76823.6	86062.6	78083.6	26994.4	36202.1	28203.3	34270.3	128471	126994	21670.8	19513.6	16903.9	13906.8	27664.6	24850.4
394	394	tr	E7ET40	E7ET40_HUMAN	Urokinase-type plasminogen activator OS=Homo sapiens GN=PLAU PE=1 SV=1	37172.5	36549.7	39083.9	38641	49342.5	31073.7	30952.8	21971.9	24306.2	22603.7	29174.5	37090.9	31908.4	16333.4	27838.2	25525.4	63723.6	50803.8	58258.4	42243.4	82199.3	86987.4	51274.2	84602.3	46642.3	63415.8	30312.1	32460.6	65651.3	55283.6	66919.5	59693.4
395	395	sp	O15143	ARC1B_HUMAN	Actin-related protein 2/3 complex subunit 1B OS=Homo sapiens GN=ARPC1B PE=1 SV=3	67184.5	69149.6	99402.5	107890	85629.3	82791.5	35452	27121.8	82293	90965.9	194347	202619	51751.5	45952.4	148108	135399	59645.7	43494.5	45772.2	40753	36748.1	32506.2	39263.3	36025.3	58547.9	61649.8	21771.5	13959.2	60528.9	58840.9	63773.2	70259.4
396	396	tr	B7Z645	B7Z645_HUMAN	Heterogeneous nuclear ribonucleoprotein Q OS=Homo sapiens GN=SYNCRIP PE=1 SV=1	4822.31	10036.5	6640.49	6655.8	5301.23	7443.46	7184.78	7146.75	11208.4	16382.9	8698.97	16630.3	10662.4	9455.62	12822.1	12669.7	4284.34	5600.94	11851.9	13386	14454.4	13154.2	8800.45	12566.2	9930.53	8112.28	9437.54	7182.52	8295.42	9377.29	8484.39	16199.3
397	397	sp	P02765	FETUA_HUMAN	Alpha-2-HS-glycoprotein OS=Homo sapiens GN=AHSG PE=1 SV=1	3884.63	5173.36	2886.3	500.185	3192.86	303.507	1643.79	2664.41	5383.89	5103.98	1837.43	1556.3	5434.88	0	2539.71	2693.79	34781.4	39745.3	6350.06	8807.01	65661.3	71042.7	48064.6	52608.1	4418.22	4878.96	18355.3	20815.4	4416.88	4388.34	6087.09	5591.74
398	398	tr	A0A0C4DFV9	A0A0C4DFV9_HUMAN	Protein SET OS=Homo sapiens GN=SET PE=1 SV=1	105237	98430.8	41084	10677.8	26207.1	25588.8	149251	151383	61575.8	65175.1	36355	35930.7	347745	253373	135783	145229	128611	126315	58095.8	49576.2	105408	118613	181802	177299	42566.2	39508.4	13154.4	48036	49888.9	51571.8	38360.9	36807.9
399	399	tr	E7ETZ4	E7ETZ4_HUMAN	Basic leucine zipper and W2 domain-containing protein 2 (Fragment) OS=Homo sapiens GN=BZW2 PE=1 SV=1	18537.6	12326.2	11011.4	9296.29	13291.2	11067.7	19335.7	16419.8	12089.2	28009.5	17457	17759.2	26479.3	29571.5	27650.8	10501.7	36174.4	30903.9	43848.8	33484	44989.7	76956.1	38591	29290.4	23456.8	17539.3	6543.35	5533.49	14914.8	13553.6	12009	17964.9
400	400	sp	Q8NFJ5	RAI3_HUMAN	Retinoic acid-induced protein 3 OS=Homo sapiens GN=GPRC5A PE=1 SV=2	379986	381187	522998	497883	713107	701473	151901	170978	86728.6	94154.8	86329.3	83746.2	14246.9	15088.4	56530.2	59351.6	43729.2	32748	36909	61971.3	20507.4	21563.1	14122.4	16641.1	39937.6	33412.1	15203.9	12372.9	13635.7	9872.45	9892.22	10412.2
401	401	sp	O00567	NOP56_HUMAN	Nucleolar protein 56 OS=Homo sapiens GN=NOP56 PE=1 SV=4	7345.15	15408.3	12368.9	12605.3	12138.2	12933.2	31904.2	10765.3	10671.4	11989.6	8492.22	9691.93	43454.1	34293.2	20093.2	22997	22506.1	28164.8	13850.9	36592.2	24487.9	24880.1	23650.6	26753.1	18964	18824.7	18308.4	16353.9	22020.4	25344.7	22796.9	22210.1
402	402	sp	Q16222	UAP1_HUMAN	UDP-N-acetylhexosamine pyrophosphorylase OS=Homo sapiens GN=UAP1 PE=1 SV=3	76570.8	80215.4	110653	112456	100173	94327.5	46691.2	47321.8	76721.6	77319.6	141718	152687	69709.4	42601.7	128243	122298	22325.4	29840.8	73339.8	19574.3	16002.7	18746.8	16494.5	9759.82	29748	31135.4	8291.05	12344.8	31186.1	28827.9	23214.7	29658.3
403	403	sp	Q16881-3	TRXR1_HUMAN	Isoform 3 of Thioredoxin reductase 1, cytoplasmic OS=Homo sapiens GN=TXNRD1	36301.6	33143.4	37337.9	35681.2	35778.8	35296.2	18868.1	13536	42066.5	51943.5	56888.3	56696.3	5494.59	23352.2	32179.7	46547.7	15996.2	8322.64	26959.3	9873.6	7459.49	12934.5	6349.49	7381.72	20109.7	9360.27	22326.1	23099.7	5376.38	12549	7775.18	15508.5
404	404	tr	D6RFM5	D6RFM5_HUMAN	Succinate dehydrogenase [ubiquinone] flavoprotein subunit, mitochondrial OS=Homo sapiens GN=SDHA PE=1 SV=1	20418.2	12031.1	11655.5	27591.7	33861.5	15209.8	10863.2	12755.5	94135.8	54955.1	52726.4	49806.8	91735.4	114151	46436.3	53447.4	25092.7	36246.2	41457.3	47691.5	28849.8	24660.6	10698	12904.4	115983	122838	10884.5	20931.9	33009.3	30990.3	15251.6	17177
405	405	sp	Q13501	SQSTM_HUMAN	Sequestosome-1 OS=Homo sapiens GN=SQSTM1 PE=1 SV=1	51208.9	46139.4	42656.1	42927.3	52777.8	49928.4	46673.3	45454.8	69216.9	72159.3	54947.5	47599.6	77138	136170	58050.1	55432	26416.9	25613.9	35996.2	34376.6	14903.8	17332.9	21559.3	24897.1	44810.5	41816	12035	8563.42	51102	20042.3	42449.5	42131.2
406	406	tr	E7EU96	E7EU96_HUMAN	Casein kinase II subunit alpha OS=Homo sapiens GN=CSNK2A1 PE=1 SV=1	34180.7	39465.2	52158.8	52783.2	20913.8	38781.8	54059.6	39603.9	98611.8	101258	110800	92002.1	46151.1	55664.2	106367	133904	43599.7	29593.6	63349.4	41042	23185.7	22766.4	26846.5	31874.9	40082.5	36637.9	12418.4	9789.61	34714.5	27735.1	26998.6	28511.8
407	407	sp	P43304	GPDM_HUMAN	Glycerol-3-phosphate dehydrogenase, mitochondrial OS=Homo sapiens GN=GPD2 PE=1 SV=3	34109.4	30265.8	20167.8	22368.4	26301.9	10393.8	15932.8	21405.6	60472.9	48364.5	58181.5	32497.8	14996.2	64527.3	33281.8	33760.9	50516	38074.2	88831.4	52344.2	34438.5	40800.8	17400.6	27581.3	280080	261356	22966.7	18759.5	45078.9	50190.1	16271.1	25687.6
408	408	sp	O14672	ADA10_HUMAN	Disintegrin and metalloproteinase domain-containing protein 10 OS=Homo sapiens GN=ADAM10 PE=1 SV=1	189113	187631	214175	205526	241864	242910	75021.3	70550.1	74380.8	59252.4	78399.2	76408.4	179947	118469	90247.5	76344.1	301619	303424	36517	312771	223626	201370	226776	209600	113460	128430	11004	17031.5	130449	141134	143368	150053
409	409	sp	P04844	RPN2_HUMAN	Dolichyl-diphosphooligosaccharide--protein glycosyltransferase subunit 2 OS=Homo sapiens GN=RPN2 PE=1 SV=3	20891.4	33824	30265.1	17169	28972.2	37357.4	13359	17210.5	97111.1	99465.4	56016.7	62417.4	32662.5	58204	45322.4	69135.7	27098.7	36730.1	45830.6	41954.5	18586.4	20274.5	17484.2	27667.5	181981	174451	25171.4	11942.8	32590.2	27353.5	23409	29577.9
410	410	sp	O75340	PDCD6_HUMAN	Programmed cell death protein 6 OS=Homo sapiens GN=PDCD6 PE=1 SV=1	186383	190865	299314	298156	325238	321555	93325.5	90185.8	134025	150175	164370	155842	97668.8	89206.6	109907	129115	224001	225060	157497	153865	87053.6	94095.4	101226	87768.9	132518	119046	41983.2	21725.8	92613.7	88035.1	91835.3	91819.3
411	411	sp	P40925	MDHC_HUMAN	Malate dehydrogenase, cytoplasmic OS=Homo sapiens GN=MDH1 PE=1 SV=4	210335	181402	288879	284322	268191	235572	81587.3	71792.9	243195	219900	368518	367099	67490.1	70709.9	235753	249933	108267	92477.8	78264	82695.8	55939.9	69807.2	69040.6	68048.2	162085	161066	38893	24983.4	141267	139623	138194	168133
412	412	sp	Q9NR30	DDX21_HUMAN	Nucleolar RNA helicase 2 OS=Homo sapiens GN=DDX21 PE=1 SV=5	28589.5	22614.6	26429	17029.2	22229.5	23055.1	41385	47142.2	28618.2	35744.6	19497	31176.9	105942	64279.8	43939.7	122523	80001	56479.3	115921	69094.1	55829.9	80098.6	99710	90022.3	81662.6	93177.4	60402.4	25168.7	83471	71207.5	57136.9	59741.4
413	413	sp	P52292	IMA1_HUMAN	Importin subunit alpha-1 OS=Homo sapiens GN=KPNA2 PE=1 SV=1	37247.8	44288.8	51645.5	47164.9	41535.1	51526.7	17620.8	14825.5	79755.6	68410.7	93911	92296.4	0	59222.4	92945.2	93593.3	20939.5	15479.1	27940.4	27418.4	10650.2	13637.5	15219.5	17085.3	47141.2	27429.2	30082.1	25426.3	31113.1	28844.9	28451.8	26296.5
414	414	sp	P01008	ANT3_HUMAN	Antithrombin-III OS=Homo sapiens GN=SERPINC1 PE=1 SV=1	538855	537976	183843	182984	270549	277094	1.06232e+06	1.08701e+06	135157	148715	52149.5	57815.7	1.90997e+06	1.38479e+06	451354	447050	521640	545444	312531	297845	832588	859641	747558	761028	122358	119002	561713	587788	329882	352542	364842	360535
415	415	sp	P11216	PYGB_HUMAN	Glycogen phosphorylase, brain form OS=Homo sapiens GN=PYGB PE=1 SV=5	20557.8	19624.2	28118.3	23593.7	23325.4	22506.1	15380.5	14714.5	35189.4	34548.9	36479.4	33111.2	7427.69	27375.6	25432.9	34956	65042.1	67570.5	59650.7	57713.2	32053.7	34887.9	47183.9	36390.8	115525	103964	21385.7	21675.3	77159.1	75240.5	62885.6	68174.5
416	416	tr	A0A0A0MTC7	A0A0A0MTC7_HUMAN	Laminin subunit alpha-4 OS=Homo sapiens GN=LAMA4 PE=1 SV=1	41064.6	21717.8	64735.6	37288.6	30212.4	57480.9	25193.3	30018.3	35025.3	38942.3	22087.5	62296.1	30273.8	55281.6	50122.8	27062.3	32816.8	76586.8	63977.5	77951.7	42042.3	50139.8	54417.7	47360.5	61127.8	58140.6	22002.4	25285.7	137613	140918	143608	139993
417	417	sp	O75643	U520_HUMAN	U5 small nuclear ribonucleoprotein 200 kDa helicase OS=Homo sapiens GN=SNRNP200 PE=1 SV=2	32304.6	34431.1	22291.2	14976.2	17619.8	12125.9	22826.7	47153	27639.7	17773.9	20676.9	22610.2	69557	81566.8	55624.5	57489.3	36937.9	25000.1	52461.2	45113.8	33816.3	26923	43846.5	40291	39034.7	33132.4	8549.61	22313.9	19078	23476.1	17075.8	10785.5
418	418	sp	P55268	LAMB2_HUMAN	Laminin subunit beta-2 OS=Homo sapiens GN=LAMB2 PE=1 SV=2	24236.4	16833.1	19329.5	23212.3	28446.2	25705	95502.6	86588.5	18708.6	17711.1	28007.6	16589.8	73166.1	45919.3	64712.6	70975.1	72687.7	46185.4	100390	107580	35293.6	104895	23080.9	21508.3	24292.8	20510.6	29336.5	14637.5	62165.1	63378.4	46238.2	58259.9
419	419	sp	P04792	HSPB1_HUMAN	Heat shock protein beta-1 OS=Homo sapiens GN=HSPB1 PE=1 SV=2	91916.6	92308.3	121348	122885	109825	114685	53344.5	50395.4	172070	172815	176490	177350	98697.2	114110	164685	159749	90996.9	79884	77132.2	77574.7	58449	55226.3	60160.2	68126.9	160623	154233	110692	103504	128234	127940	107061	121413
420	420	tr	Q5T5C7	Q5T5C7_HUMAN	Serine--tRNA ligase, cytoplasmic OS=Homo sapiens GN=SARS PE=1 SV=1	44365.4	39440.6	54943.3	49238.3	39241.9	34490	52585.1	46732.2	53975.2	30135.4	66979.8	40994.5	48752.5	53234.7	53250.7	64873.3	35571.1	50528.9	85564.7	89019.4	35169.2	27337.5	25494.9	44196.5	94789.6	99030.5	29406.4	21850.6	92747.4	94182.9	93545.7	96775.8
421	421	sp	Q99714	HCD2_HUMAN	3-hydroxyacyl-CoA dehydrogenase type-2 OS=Homo sapiens GN=HSD17B10 PE=1 SV=3	26731.3	21154.3	22613.6	21639.4	30286.6	21711.8	25939.5	20465.3	75653.9	84284.9	52564.3	53362.1	72219.9	85777.3	48412.7	42547.6	23500.3	54757.4	36436.3	33248.9	26873.7	18617.6	42141.1	15032.1	182289	178028	31260.6	17997.6	65972	62280.5	30711.3	38578.5
422	422	sp	Q9UHN6	TMEM2_HUMAN	Transmembrane protein 2 OS=Homo sapiens GN=TMEM2 PE=1 SV=1	331280	339022	293541	298622	449958	439464	152185	104798	181959	174399	122707	118664	80858.1	60667.1	101114	94068.6	121875	132816	214295	120421	55225.5	89333.8	91076.8	62267.3	87457	91734.2	34583.1	34006.6	76945.5	58375.1	72475.1	73940.7
423	423	sp	P07954	FUMH_HUMAN	Fumarate hydratase, mitochondrial OS=Homo sapiens GN=FH PE=1 SV=3	13724.2	10564.2	32419.2	22666.3	26969.2	25173.7	11808.5	11030.6	38521.6	50696.1	30696.9	30317.4	22102.4	51817.5	24253.1	32160.7	24836.6	20490.7	37602.8	25798.7	13598.9	13672.4	10537.6	14346.3	166405	163434	17994.4	14510.9	47862.7	64333.4	47544.1	32678.2
424	424	sp	P53992	SC24C_HUMAN	Protein transport protein Sec24C OS=Homo sapiens GN=SEC24C PE=1 SV=3	9557.98	12965.8	18729.5	15910.3	23256.9	24960.2	13193.2	15147.7	38992.9	38072.6	41569	20518	10279.6	27996.9	17792.4	21001.2	11126.7	47977.9	40593.5	45654.2	33147.6	26138.6	16517.9	45438.9	89114.4	75099.6	18490.6	17684.6	60474.7	64579.2	55830.1	33318.3
425	425	sp	Q16531	DDB1_HUMAN	DNA damage-binding protein 1 OS=Homo sapiens GN=DDB1 PE=1 SV=1	52204.5	52109.9	47437.1	45430.9	52550.4	44526.7	33874.8	35813.4	56753.4	41242.7	57827.8	61116.6	106800	78277.9	69657.3	45586.2	88623.3	92296.2	81777.9	62687.2	43489	44015.2	51453.5	91185.4	101735	126529	19765.6	35126.7	83790.6	99590.8	90220.9	65462.3
426	426	sp	P23634	AT2B4_HUMAN	Plasma membrane calcium-transporting ATPase 4 OS=Homo sapiens GN=ATP2B4 PE=1 SV=2	134534	133044	125550	112636	156267	163717	41267.1	20174.1	39971.3	49832	86766	72434.5	52854.6	29967	56639	52907.9	21218.5	42320	25650.7	27643.7	17611	34211.6	17007.4	21356.4	33746.9	40227.3	9611.71	30934.8	15605.9	27039.5	46057.8	22741.5
427	427	sp	Q96C19	EFHD2_HUMAN	EF-hand domain-containing protein D2 OS=Homo sapiens GN=EFHD2 PE=1 SV=1	57968.5	24772.4	86617.8	78002.3	25580.8	66902	23970.2	21492	65071	66603.1	46464.1	92988.3	16245.3	27745.2	64460.8	69887.7	10773.5	13627.7	21879.3	6015.01	8893.4	4434.44	6213.43	9639.43	11250.9	11548.7	6722.99	2768.56	12040.6	12341.1	13078.3	8093.77
428	428	sp	P04181	OAT_HUMAN	Ornithine aminotransferase, mitochondrial OS=Homo sapiens GN=OAT PE=1 SV=1	11869.2	15377.5	32494.9	31659.4	48939	22587.5	12729.4	13619.7	63255.6	67457.6	30563.7	53511.5	142068	124725	71396.6	75189.4	56026.8	45459.7	39179.3	31899.6	41058.9	26455.8	13957.4	59297.1	260799	244895	4431.54	18056.6	59778.7	114328	30968.5	29026.7
429	429	sp	P55084	ECHB_HUMAN	Trifunctional enzyme subunit beta, mitochondrial OS=Homo sapiens GN=HADHB PE=1 SV=3	17069.6	18692.3	15496.1	18515	19882.1	12270.2	12591.1	22921.3	109175	102737	62362.8	55761.7	174803	136433	45155.9	49937.2	23092.7	22404.3	67361.3	17678.5	13636.2	53181.6	37769.6	33180.3	87817.5	98254.1	12444.8	5346.09	18713.2	18983.1	14481.1	21612.2
430	430	sp	P00966	ASSY_HUMAN	Argininosuccinate synthase OS=Homo sapiens GN=ASS1 PE=1 SV=2	6951.26	5586.95	4153.08	3915.35	4893.97	5848.07	6705.62	4539.04	5468.52	5554.49	5487.65	6811.91	2731.92	2496.85	8164.17	2663.62	34624.7	16514.2	23365	29219.9	23945.4	12357.4	22751.6	23188.4	52425.8	45754.2	13236.5	9088.01	40665.1	42497.9	40696.1	40538.3
431	431	tr	J3KPX7	J3KPX7_HUMAN	Prohibitin-2 OS=Homo sapiens GN=PHB2 PE=1 SV=2	17477.1	26351.2	33810.2	30348.5	29592.8	28312	28652.5	10744.5	128995	124951	84369.3	86737.4	16836.7	136932	86958.6	89559.2	22817.7	32405.9	36004.4	35019.6	26619.8	19390.7	11720.5	16364.1	271719	245279	33080.2	6261.87	52482.8	57071.4	31018.2	31647.5
432	432	sp	Q03169	TNAP2_HUMAN	Tumor necrosis factor alpha-induced protein 2 OS=Homo sapiens GN=TNFAIP2 PE=2 SV=2	84728.9	90696.1	77781.8	86619.3	87146.8	85710.6	51334	50224	64715.2	146833	67561.1	77305.6	78759.1	86352.8	67753.4	54811.8	95996.4	80418	70475.8	92764.6	57834.6	62250.3	90698.4	108284	93347.2	84156	43500.4	26028.7	82536	80232.9	85285.5	84083.8
433	433	tr	A0A0R4J2G3	A0A0R4J2G3_HUMAN	Arylacetamide deacetylase-like 1 OS=Homo sapiens GN=NCEH1 PE=1 SV=1	68299	69272.9	77850.6	74364.2	87367.4	89619.8	23702.4	25064.2	297295	298538	199582	205700	162801	202364	169097	163283	20139.5	23533.6	13594.3	14534.9	5591.21	15342.5	90319.6	16622.3	97361.7	94685.3	22908.4	6941.31	11995.5	32398.7	31333.1	21007.3
434	434	cont	39	sp	cont	52881.2	59354.2	36801.3	31449.6	58315.4	39706.6	74619.8	81433.1	46440.2	40016.9	13366.7	10775	101994	97063.2	25399.3	26628.4	34634.6	48158.5	36979.8	74794.2	32261	30723	26428.9	27950.6	23279.4	14639.5	109216	106163	17855.5	16373.4	17104.8	20946.6
435	435	sp	P16104	H2AX_HUMAN	Histone H2AX OS=Homo sapiens GN=H2AFX PE=1 SV=2	7961.64	6846.16	2685.73	2244.43	3234.17	3390.01	573.781	2266.37	4012.4	3295.96	5866.09	6679.99	0	72177.7	18536	17843.7	14089.6	12093.4	2781.63	10021.1	14333.3	15503	22086.7	22038.9	551.569	2192.93	947.786	978.922	2811.73	2986	1956.52	857.398
436	436	sp	P24752	THIL_HUMAN	Acetyl-CoA acetyltransferase, mitochondrial OS=Homo sapiens GN=ACAT1 PE=1 SV=1	17772.6	40226.7	51893	41599.5	22560	23592.8	28330.3	51480.9	69025.7	101019	75332.6	58638.7	145960	137718	68328.3	54795.7	44835.9	43217.7	233657	38982.3	38598.4	21156.1	26777.5	19665.8	224100	239396	23669.5	45289.8	99149.6	69087.7	87531.1	69691.7
437	437	tr	E9PC69	E9PC69_HUMAN	Non-specific serine/threonine protein kinase OS=Homo sapiens GN=MARK2 PE=1 SV=3	35756.1	36995.9	30491.8	30369.3	39628.4	39142.9	44205.1	14610.5	47258.7	23724	29096.6	34373.1	25862	22778.2	37267.8	31008.8	81220.8	89643	46532.3	67529.9	54135.4	62588.1	63805	56824.9	71999	66106.3	24172.2	12279.5	44448.2	47374	46538.9	54926.1
438	438	tr	J3KTL2	J3KTL2_HUMAN	Serine/arginine-rich-splicing factor 1 OS=Homo sapiens GN=SRSF1 PE=1 SV=1	42344.1	39532.6	31254.9	27563.8	37437.8	20216.9	17914.1	29303.6	65578.9	143240	73402.6	78248.4	212649	163455	29320.6	29385	56104.9	32324.4	61467.2	47559.6	56662.1	39205.4	37777.8	40575.9	43490.6	26720.3	14905	14010.4	11423	9650.75	35950.7	35804.4
439	439	tr	A0A1B0GTG2	A0A1B0GTG2_HUMAN	Alpha-aminoadipic semialdehyde dehydrogenase OS=Homo sapiens GN=ALDH7A1 PE=1 SV=1	39660.3	32212.9	44331	39413.4	39257.2	42414	15242.7	13079.1	93380.7	91636.3	77801.9	72611.9	83618.8	111800	79290.5	78025.9	16553.3	16675.7	22557.5	18515.2	12806.9	5814.62	9488.1	14871.4	61335.8	66808.7	8133.82	15338.9	17521.2	25274.2	14691.1	21022.2
440	440	sp	P14543	NID1_HUMAN	Nidogen-1 OS=Homo sapiens GN=NID1 PE=1 SV=3	9035.93	10899.8	4617.27	5355.12	5329.32	5535.94	3593.71	32981.2	6362.04	5392.57	4783.05	18011.9	14583.5	19481	17763.5	21158	8354.4	12132.5	14551	7763.78	59380.8	51107.4	52164.4	48669.9	3074.37	3135.74	5335.22	4094.52	94941.6	94196.8	99734.9	97668.3
441	441	sp	Q9H3N1	TMX1_HUMAN	Thioredoxin-related transmembrane protein 1 OS=Homo sapiens GN=TMX1 PE=1 SV=1	48610.1	49239.4	77213.4	74978.5	71407.4	65603.4	15157.4	19885.7	215597	284904	175375	176671	170521	224243	143140	131172	43736.5	35612.9	54480.5	65884.7	20184.1	15426.3	24357.5	23171.3	212098	212278	21421.5	21776.2	66257.4	63732.8	57407.3	60120.3
442	442	tr	J3KTA4	J3KTA4_HUMAN	Probable ATP-dependent RNA helicase DDX5 OS=Homo sapiens GN=DDX5 PE=1 SV=1	5589.13	13290.7	9508.45	8841.09	10134.8	23908.3	21690.7	9148.43	33630.4	40165.6	33451.6	45413.1	33775.4	30314.4	45954.7	20967.2	21642.2	21410.1	18020.7	42590	9676.43	67797.4	28400.7	56297.8	23848.5	16028.4	8114.58	41625.9	24258.6	26476.3	12073.3	5628.48
443	443	sp	P30044	PRDX5_HUMAN	Peroxiredoxin-5, mitochondrial OS=Homo sapiens GN=PRDX5 PE=1 SV=4	21455.9	15944.7	25961.5	34016.9	43627	37149.1	33924.9	15501.7	45092.7	64776.1	107599	114267	93104.7	87294.6	100593	107685	88892.2	87445.2	50409.8	44842.3	26842.2	43679.3	48187.7	51923.6	178303	110776	18608.7	32456	102541	99105.5	97362.1	99239.4
444	444	sp	P54709	AT1B3_HUMAN	Sodium/potassium-transporting ATPase subunit beta-3 OS=Homo sapiens GN=ATP1B3 PE=1 SV=1	445751	415325	396134	377208	499521	483211	146241	134947	401666	394364	347259	338914	82099.2	99039.1	268582	277079	85851.9	86622.4	58091.8	92900	44050.8	40795.6	46622.8	48710	96062.3	87738.9	24517.9	15156.2	73482.1	69651.4	97094.9	92291.8
445	445	sp	P10915	HPLN1_HUMAN	Hyaluronan and proteoglycan link protein 1 OS=Homo sapiens GN=HAPLN1 PE=2 SV=2	14737.3	20820.6	14955.6	13172.3	12606	7256.85	114771	114328	25948.3	13717.6	21292.7	20405.1	179779	141378	96221.9	108691	40095.5	17201.4	27889.2	32310.6	108548	85733.4	101596	92928.3	12099.8	12151.8	12272.4	10665.6	244985	255948	260427	267061
446	446	sp	P13804	ETFA_HUMAN	Electron transfer flavoprotein subunit alpha, mitochondrial OS=Homo sapiens GN=ETFA PE=1 SV=1	7750.11	5572.59	7395.06	9975.3	9465.09	10752.9	8843.29	15694.5	46473.6	44895.6	19695.7	13263	22927.9	37656.6	34983.3	37304.9	10734.3	12459	12467.2	15495.3	9770.74	19106.2	13388.5	14768.5	61001.8	59301	11014.3	5970.65	16887.9	20257.1	14635.8	8680.51
447	447	sp	Q9UQE7	SMC3_HUMAN	Structural maintenance of chromosomes protein 3 OS=Homo sapiens GN=SMC3 PE=1 SV=2	19229.9	16073.9	25351.3	23473.6	22015.7	10901.7	10902.2	15998.3	16811.7	15414.2	25817.5	19978.8	22840.6	9722.94	16766.9	21502.6	24679	19597.2	47774.4	48350.9	11415.9	14329.3	28991.4	22561.2	5590.85	14767.7	13610.3	28224.6	12730.8	12495.7	8488.56	15503
448	448	sp	P62906	RL10A_HUMAN	60S ribosomal protein L10a OS=Homo sapiens GN=RPL10A PE=1 SV=2	62092.3	55206.4	22722.2	24003	42961	17717.1	49695.3	38610.9	127314	131395	163056	148177	284313	40122.5	151857	144784	80842.1	76288.2	51028.1	32626.4	55654.2	55501.2	81394.8	79813.3	100266	99357.4	17766	8288.77	55555.7	56394.5	19759.8	58563.5
449	449	sp	P09211	GSTP1_HUMAN	Glutathione S-transferase P OS=Homo sapiens GN=GSTP1 PE=1 SV=2	48112	53281.1	39153	48034	40848.2	46347.7	21551.3	21175.3	35437.4	33430.3	42111.7	38822.7	1550.48	25757.9	47877.5	46163.7	446518	435650	297760	220609	269477	271709	292157	280391	678834	617200	129124	124039	573330	536572	559832	576058
450	450	sp	Q6T4R5	NHS_HUMAN	Nance-Horan syndrome protein OS=Homo sapiens GN=NHS PE=1 SV=2	12441.6	11026.8	12237.5	7531.59	10087.3	10960.8	9367.2	10177	8078.38	9488.25	10960.3	14681.2	23501	13277.2	10637.3	9605.07	16660.1	31126.1	30507.9	23304.7	36610.3	35515.9	39620.3	44252.7	26081.4	38358.7	16926.4	23280.6	23356.1	23523.8	32347.4	35693.3
451	451	sp	Q9Y5B9	SP16H_HUMAN	FACT complex subunit SPT16 OS=Homo sapiens GN=SUPT16H PE=1 SV=1	9988.29	12005.3	10248.2	15869.2	17081.6	8236.31	21378.9	14969.6	39361.5	52232.2	20166.1	14861.6	64429.4	42535.5	18714.9	17561.4	26739	22410.7	28947.3	43445.9	18862.3	21724.8	39164.2	48073	16112.2	18544	8205.68	9703.57	19441.1	24648.5	29948.2	27464.4
452	452	sp	P53618	COPB_HUMAN	Coatomer subunit beta OS=Homo sapiens GN=COPB1 PE=1 SV=3	22273.9	25412.1	16818.7	17712.8	17584.8	13780.6	21859.5	25927.8	28710.6	28477.2	22700.8	27118	52768.2	38356.3	32759.3	34019.4	15000.7	11336.2	23286.4	20543.6	14060.1	15406.1	15035.1	10271.6	37817.5	34823.2	13966.8	8168.35	23267.6	26800.3	16211	14545.4
453	453	sp	P29373	RABP2_HUMAN	Cellular retinoic acid-binding protein 2 OS=Homo sapiens GN=CRABP2 PE=1 SV=2	13035.7	10669.6	16957.6	14442.8	12737.5	13894.9	17716.9	20056.6	10398.9	7062.89	13453.1	15374.8	3978.17	11401.7	3765.18	8601.19	64910.5	60909.3	49424.6	42145.1	57655.2	57571.8	60410.6	51414.7	71494.9	70858.2	6069.5	10954.4	79268.3	81219.3	100585	104570
454	454	tr	A0A024QZP7	A0A024QZP7_HUMAN	Cell division cycle 2, G1 to S and G2 to M, isoform CRA_a OS=Homo sapiens GN=CDC2 PE=1 SV=1	37894.5	42764	51437.9	52271.8	48273	51942.3	32456.7	30814.4	50203.3	53215.8	73145.3	72516.2	55305.3	42950.4	62953.7	62675.5	60549.2	62497.5	57112.8	49612.8	37463.4	37818.2	38614.6	37399.8	80940.9	86813.6	18825.9	21762.7	66303.1	66573.8	69858.8	67900.8
455	455	sp	P20849	CO9A1_HUMAN	Collagen alpha-1(IX) chain OS=Homo sapiens GN=COL9A1 PE=1 SV=3	27680.9	28318.4	5946.79	15965	6631.44	8557.08	80103.5	76910	8950.43	67427.7	34583.3	16224.3	49964.1	36767.2	55621.6	48494.3	16847.3	29531.2	54985.2	56842.7	33070.2	31649.9	39173.9	40248.3	12921.9	8222.38	8869.36	8366.86	24082	22052.8	21837.9	23722.6
456	456	tr	B4DLR8	B4DLR8_HUMAN	NAD(P)H dehydrogenase [quinone] 1 OS=Homo sapiens GN=NQO1 PE=1 SV=1	268268	256663	277080	258277	341248	354897	123495	132819	296390	304904	357925	356598	200312	206111	303125	309333	58916.8	54153.5	33386.3	23368.9	31172.5	48956.7	49254.4	49977.7	83134.8	83771.2	16438.6	12780.5	64486.6	56987.5	63388.9	65995.1
457	457	sp	Q15645	PCH2_HUMAN	Pachytene checkpoint protein 2 homolog OS=Homo sapiens GN=TRIP13 PE=1 SV=2	30157	40941.2	60814.2	48419.6	34704.5	52238.5	34690.7	38441.3	64664.6	65292.5	96262.7	100833	42665.3	40711	96822.6	90983.5	24111.1	60858.9	60789.8	43577	58018.2	22657.2	45806.2	40223.7	41780.8	48210.5	11919.4	26436.5	19681.5	36189.3	33802.5	23966.3
458	458	sp	P18669	PGAM1_HUMAN	Phosphoglycerate mutase 1 OS=Homo sapiens GN=PGAM1 PE=1 SV=2	93206.1	86026	123601	137754	143237	141914	23936.4	35926.7	100643	114742	200345	218641	45696.2	44075.4	155242	175747	79659.9	57883.6	20320.5	75263.6	34368.2	29698.9	25028.9	43546.6	70597.4	81072.8	15155.5	56386.4	82622.9	77527	75492.8	88272.8
459	459	tr	Q5PY61	Q5PY61_HUMAN	Polyubiquitin-C OS=Homo sapiens GN=UBC PE=1 SV=1	1.02486e+06	1.02389e+06	1.32736e+06	1.35662e+06	1.50163e+06	1.50414e+06	539018	524789	634635	676783	970481	903209	1.08837e+06	580037	1.01536e+06	994200	570711	602737	546365	554823	719077	703676	872264	878172	967813	1.01708e+06	47021.7	96986.4	788581	844562	832700	871844
460	460	sp	P63241-2	IF5A1_HUMAN	Isoform 2 of Eukaryotic translation initiation factor 5A-1 OS=Homo sapiens GN=EIF5A	137827	118136	169476	164711	154908	137560	51703.5	64078.3	140636	143495	208465	203669	32008.3	70815.7	176273	179792	157325	140056	104469	102349	132604	120306	104210	98288.2	201175	194120	41363.9	32710.2	180760	174556	177980	193529
461	461	sp	P07437	TBB5_HUMAN	Tubulin beta chain OS=Homo sapiens GN=TUBB PE=1 SV=2	238228	252581	213958	212913	187010	185733	298708	321950	319013	317711	376178	364066	1.56868e+06	1.37134e+06	532967	512131	102811	112873	100664	115622	69155.8	72724	85035.8	87105.5	259102	288713	29314.2	32747	225788	224655	185354	191206
462	462	sp	Q9H4B7	TBB1_HUMAN	Tubulin beta-1 chain OS=Homo sapiens GN=TUBB1 PE=1 SV=1	33106.5	30927.4	6213.71	11267.6	23382.3	18749.3	34598.2	40411	11114.8	9042.32	16808.5	17988.3	91877	232426	30473.7	33426	14975.3	16910.1	12197.1	33128.9	14099.9	11074	8883.04	13856.9	6022.18	10425.8	4779.54	9714.4	10428.2	5227.81	4883.58	4469.01
463	463	sp	P17858	PFKAL_HUMAN	ATP-dependent 6-phosphofructokinase, liver type OS=Homo sapiens GN=PFKL PE=1 SV=6	32490.1	34503.7	26619	35006.8	39303.7	28301.5	16867.6	16130.5	50924.2	39557.4	44688	47000.2	48439.9	28490.1	29983.3	36812.8	20668.3	25094.7	43557.2	59509.1	66785	24477.4	27337.7	57994.6	47179	49479.2	16894.8	12264.4	34890.3	32667.1	20850.1	22755.5
464	464	sp	Q9Y277	VDAC3_HUMAN	Voltage-dependent anion-selective channel protein 3 OS=Homo sapiens GN=VDAC3 PE=1 SV=1	10141.8	10939.5	24976.9	20892.7	24567.7	29256	8216.93	9150.18	114618	116946	67999.4	58580	139011	150131	68725.4	66177.3	16136.4	19455.1	43433.1	21405.2	8759.54	12750.9	5070.39	13287.5	126912	120664	10537.1	12983.4	24355.8	29866.2	18670.6	11408.2
465	465	tr	J3KND3	J3KND3_HUMAN	Myosin light polypeptide 6 OS=Homo sapiens GN=MYL6 PE=1 SV=1	40885.8	33871.9	31058.7	38224.7	30553.8	49699.3	34616.8	15668.1	98299.6	96389.4	121122	115275	139802	118764	107536	117648	27143.3	18495.3	20739.1	23039.2	20478.2	31366.8	15253.1	19388.3	23725.8	33703.3	26120.9	22367.1	26108.4	26640.7	33644.8	19789.7
466	466	tr	K7EKE6	K7EKE6_HUMAN	Lon protease homolog, mitochondrial OS=Homo sapiens GN=LONP1 PE=1 SV=1	14286.3	16401	21736.7	15807.7	22890.6	16107	12202.3	10346.5	85918.6	85571.5	54675.1	48755.2	63804.3	102484	59534.4	58773.3	24849.6	20556.7	33444.2	36877.9	19387.1	18274	13532.5	6666.76	150211	134426	16521.2	14422.3	32110	40693	19660	16430.9
467	467	sp	Q7LGC8	CHST3_HUMAN	Carbohydrate sulfotransferase 3 OS=Homo sapiens GN=CHST3 PE=1 SV=3	15054.8	18550.4	27177.4	22059.9	27862.6	18308.2	239743	218249	25501.1	54337.1	18682	27007.2	372257	325894	303170	275997	43316.5	41696	54585.4	43915.9	85481	91763.8	92667.5	72476.3	17770.3	19616.1	16856.4	17484	93841.2	95184.8	26202.4	25497.5
468	468	sp	Q01650	LAT1_HUMAN	Large neutral amino acids transporter small subunit 1 OS=Homo sapiens GN=SLC7A5 PE=1 SV=2	69532.5	65259.3	95892.5	90613.6	88283.5	94106.5	32107.3	28301.3	48698.9	51851.8	70676.9	69755.3	9929.26	10421.8	29942.1	33334.8	180303	193212	151380	152582	48992.6	58047.5	51235.6	43190.4	212068	205531	40043.7	36618.4	20003.1	20533	26016.3	27837.6
469	469	sp	Q14764	MVP_HUMAN	Major vault protein OS=Homo sapiens GN=MVP PE=1 SV=4	116970	110179	67452.1	70525.2	142101	150717	47172.5	37227.5	71168.7	69880.5	44683.5	47025.1	71092.1	62704.6	44686.2	46249.9	61767.6	59860.2	134887	82604.4	25867.8	46407.5	43767.6	18384.6	32866.3	30721.2	44616	19510.9	32423.8	22620.6	20255.5	20541.2
470	470	sp	P50570-5	DYN2_HUMAN	Isoform 5 of Dynamin-2 OS=Homo sapiens GN=DNM2	66079.5	60100.9	66189.1	60428.5	70018.4	46507.2	35973.3	36828.4	84369.8	58817.4	90414.2	88463.4	33373.6	23758.6	49619.8	75270.9	34847.1	26746.2	46001.8	31335.8	29635.3	22630	32559	35747.5	59893.5	58372	19473.4	19869.3	49712.5	49381.8	51756.3	49028.5
471	471	sp	Q9UJZ1-2	STML2_HUMAN	Isoform 2 of Stomatin-like protein 2, mitochondrial OS=Homo sapiens GN=STOML2	7139.34	8810.01	17325.3	10391.8	13232.5	18819.8	4702.27	7353.11	65452.8	70374.2	51029.1	56799.7	143118	146147	51597.2	55064.6	7100.33	6361.87	16187.2	22374.8	11365.8	7526.88	3679.69	6886.6	46714.4	46780.4	5028.56	10101.3	17841.3	14413.9	7534.55	8863.7
472	472	sp	O75874	IDHC_HUMAN	Isocitrate dehydrogenase [NADP] cytoplasmic OS=Homo sapiens GN=IDH1 PE=1 SV=2	66674	64198.9	72086.5	66845.6	83940.1	84563.2	22403.4	25484.1	71845.7	65415.6	93742.7	91165.2	20931.6	39030.4	72708	63591.8	76848.9	80910.8	58758.5	66835.8	51335.7	56505.3	55410.9	57868.7	116148	112577	35725.2	25005.3	100955	113375	112836	94350.5
473	473	sp	P23381	SYWC_HUMAN	Tryptophan--tRNA ligase, cytoplasmic OS=Homo sapiens GN=WARS PE=1 SV=2	67084.2	77657.7	81291.5	70235	91248.1	92072.2	59738.1	81500.9	84455.8	88146.7	113853	124542	37949.3	140411	110166	123796	55264.5	61181.1	50223	126033	93062.5	56761.8	75789	55092.1	57262.7	59746.3	18033.7	11954.4	53969.2	60353.1	56423.9	55599.2
474	474	sp	Q06323	PSME1_HUMAN	Proteasome activator complex subunit 1 OS=Homo sapiens GN=PSME1 PE=1 SV=1	169264	166334	35092.5	183174	38349.8	195290	7007.36	58783.9	134890	128583	121782	142495	20839.6	9830.08	76544	12849.9	87812.8	51993	89049.8	103879	124131	33474.5	191476	190593	109980	102182	115506	134025	98455	95337.7	74170.5	92866.6
475	475	sp	P16615-3	AT2A2_HUMAN	Isoform 3 of Sarcoplasmic/endoplasmic reticulum calcium ATPase 2 OS=Homo sapiens GN=ATP2A2	26768.2	19668.3	39855.9	27545.4	38902.7	38803.3	49274.3	41339.9	109480	106562	73218.2	78698.3	55919.4	73321.6	32103.2	47967.9	43961.9	82056.6	81311.4	81524.5	28280.2	13969.1	40197.3	40772.7	143218	145250	34455.3	11826.3	23837.4	30470.2	28583.7	16683.9
476	476	sp	O43790	KRT86_HUMAN	Keratin, type II cuticular Hb6 OS=Homo sapiens GN=KRT86 PE=1 SV=1	265045	279662	24933.5	33808.7	19625.9	32309.9	210233	216073	96880.2	40829.9	103121	103013	63125.6	44671.3	64852.2	50831.5	112450	75838.9	105920	189231	39397.1	28910	31081.4	48489.1	102048	75536.8	113757	99558.3	64593.2	68325.4	52462.4	80072.5
477	477	tr	B4DJV2	B4DJV2_HUMAN	Citrate synthase OS=Homo sapiens GN=CS PE=1 SV=1	90231.5	82376.1	85290.1	79204.4	78606.6	85054.9	198571	215793	117807	127883	100960	50927.1	164818	166643	91814.9	82675.8	53969.5	36781.8	44756.8	46649.5	11620.5	6089.9	25397.5	24634.2	201180	183837	171632	159482	62175.8	61346.6	42542.5	51872.7
478	478	sp	P25788	PSA3_HUMAN	Proteasome subunit alpha type-3 OS=Homo sapiens GN=PSMA3 PE=1 SV=2	23639.6	21589.1	27318.4	26439.2	29375	25103.7	18898.2	13084.4	37029.4	31993	44317.3	46334.8	55150.7	41662.8	29835.3	41644.9	62277.4	37951.9	29357.8	30220.9	48257.4	50863.2	45113.8	52211.4	43511.2	45684.9	19232.6	19999.8	48171.8	30541.2	48589.3	31373.5
479	479	sp	P48960	CD97_HUMAN	CD97 antigen OS=Homo sapiens GN=CD97 PE=1 SV=4	30050.8	27985.8	42083.8	35583.5	41621.9	34551.9	8549.98	16637.4	20029	14783.1	21282.6	27360.8	13168.4	30429.6	38278.5	21972.2	15745.8	18209.6	20308.3	21076.7	27680.9	26186.1	29585.6	25425.9	32463.2	30761.9	12796.7	8832.26	41268.8	36243.7	36889.6	40475.3
480	480	sp	Q71DI3	H32_HUMAN	Histone H3.2 OS=Homo sapiens GN=HIST2H3A PE=1 SV=3	41942.6	40188.5	5875.7	4090.52	17461	18763.1	6171.71	11431.4	25366.8	28419	32876.6	29972.1	390612	295054	89755.2	115986	36463.5	40079.8	25752.4	19678.9	56844.9	59536.3	85913.7	89564.1	3685.17	6313.56	8162.68	5722.26	18156.7	24020.3	7864.5	22752.9
481	481	sp	P00390	GSHR_HUMAN	Glutathione reductase, mitochondrial OS=Homo sapiens GN=GSR PE=1 SV=2	61425.1	63975.1	76861.9	67917.4	84297.9	78072	23225.2	23718	95131.7	95646.8	116935	113591	141551	65279.4	89065.4	157958	26532.5	33524.7	39706.6	26238	30665.6	15196.9	17761.4	22002.2	38603.5	40879.3	12396.3	16727.4	33030.8	32427.7	47656.3	42850.4
482	482	sp	P11908	PRPS2_HUMAN	Ribose-phosphate pyrophosphokinase 2 OS=Homo sapiens GN=PRPS2 PE=1 SV=2	19823.4	21730.6	15117.7	31583.3	25318.3	32728.5	14720.2	21866.8	38893.4	29321.6	55906.8	54111.1	12183.1	36396.9	51313.9	67184	56371.7	48258.5	58309.1	54216.3	40592.6	28156.2	49225.6	29960.1	96086.5	42616	48842.2	20331.5	73142	69273.5	73127	74577.4
483	483	sp	O00186	STXB3_HUMAN	Syntaxin-binding protein 3 OS=Homo sapiens GN=STXBP3 PE=1 SV=2	134090	138936	123494	119358	144664	138469	54322.8	49378.4	80053	81908.6	94919.8	91491.5	22940.1	30429.1	77888.7	79116.1	78448.5	80251.4	65305.8	64423.2	84422.1	81382.3	84006.3	69402.7	89849.1	75246.3	24206.8	22179.1	88095.7	85202.4	99047.6	101446
484	484	sp	Q96AG4	LRC59_HUMAN	Leucine-rich repeat-containing protein 59 OS=Homo sapiens GN=LRRC59 PE=1 SV=1	25387.2	28100.6	80534.6	30032.4	34509.2	29421.7	11808.5	35642.6	94423.7	105878	86320.7	88999.3	89639.1	142036	92946	62032.3	48858.5	32323.9	43605.3	40509.9	40022.7	37511	31616.2	21735.8	147324	101268	23952.9	21505.4	104382	76029.8	47136.4	70268
485	485	tr	D6RGI3	D6RGI3_HUMAN	Septin 11, isoform CRA_b OS=Homo sapiens GN=SEPT11 PE=1 SV=1	38165.4	29553.8	39822.1	16365	49120.3	40945	14336.3	11132.3	65807.5	68467.6	91282.8	91370.5	25837	31423.6	66020.6	47415.3	15820.1	25519.1	20617.5	24334.8	17685.1	17384.3	16506.2	17101.2	24278.5	18612	9681.1	5271.03	14262.8	9828.85	15943.5	15670.1
486	486	sp	P84095	RHOG_HUMAN	Rho-related GTP-binding protein RhoG OS=Homo sapiens GN=RHOG PE=1 SV=1	16257.1	18544.9	19539.4	18525.6	20223.4	19630.5	2130.97	9050.39	7247.8	11344.6	15766.4	16878.1	9855.87	7054.29	12724.8	13587.2	33298.3	10964.5	8961.46	4069.95	7574.84	18749.3	10249.1	18038.5	9452.98	10943.9	2534.5	2240.68	11842.6	14952.4	16253.4	16086.4
487	487	sp	P50502	F10A1_HUMAN	Hsc70-interacting protein OS=Homo sapiens GN=ST13 PE=1 SV=2	104135	96076	40571.9	35695	36739.2	37440.9	140668	159704	52521.6	23617.2	54938.9	62999.9	256524	407648	124914	136058	405971	402020	192831	173388	404366	399882	425019	417589	64933.4	53578.6	12096.2	16158.6	71653.9	67705.7	73764.8	75638.4
488	488	sp	P55010	IF5_HUMAN	Eukaryotic translation initiation factor 5 OS=Homo sapiens GN=EIF5 PE=1 SV=2	40909.8	45478.5	24932.9	13650.9	22065.5	16567.8	90492.2	79222.2	25819.1	21741.4	29896.3	21686	89966.1	136207	62970.3	64004.2	63562	75400.7	48070.6	43918	65243.9	64069.6	76692.6	82420.2	24836.3	14934.8	9356.15	5059.08	21958	20230.1	18731.8	22792.9
489	489	sp	P51884	LUM_HUMAN	Lumican OS=Homo sapiens GN=LUM PE=1 SV=2	178518	170168	44943.8	36245.8	34814.5	34686.1	500091	490253	53583.5	15738.9	8710.65	9870.85	953067	1.26403e+06	424492	410675	57598.5	54334.2	77013.7	68099.7	151113	144572	182383	185147	11363.9	14172.5	30294.9	28875.9	337774	351684	299876	298256
490	490	sp	P61160	ARP2_HUMAN	Actin-related protein 2 OS=Homo sapiens GN=ACTR2 PE=1 SV=1	55207.1	47495.2	56999.1	52103.1	51289.4	52309.4	33716.7	31388.5	48188.9	61249.1	78379.7	82258.5	28554.2	31142.8	61951.3	50752.3	47383.9	50072.5	40513.8	37928.9	11767	40168.6	33857.2	45899.6	46059.3	60411.2	8136.55	59148.9	39515	48572.9	43309	35650
491	491	sp	Q6NZI2	PTRF_HUMAN	Polymerase I and transcript release factor OS=Homo sapiens GN=PTRF PE=1 SV=1	82687.7	73317.6	73076	61336.6	70355	67987.6	37480.1	50180.3	142703	139158	125371	123397	80213	90772.4	111545	117875	26940.9	19143.7	21480.7	95467.7	384125	415087	47784.4	45531.3	10723.8	19141.2	67273.9	35672.4	12126.4	105244	149679	136502
492	492	sp	Q92896	GSLG1_HUMAN	Golgi apparatus protein 1 OS=Homo sapiens GN=GLG1 PE=1 SV=2	9717.99	11338	9005.46	29583.4	9371.92	14213.8	15206.9	21712.2	13218.6	10900.4	12977.8	7112.13	10813.2	22102.7	25974.7	18366.8	12980.2	9246.53	32975.7	19583.4	17435.5	12518.1	29155.1	29632.2	23673.2	21486.2	9755.43	8980.18	39792	48085.9	20020.4	41774.2
493	493	sp	P53004	BIEA_HUMAN	Biliverdin reductase A OS=Homo sapiens GN=BLVRA PE=1 SV=2	70197.7	76940.6	84654.8	67446.8	78208.2	72754	56833.8	46682.2	57926.2	52765.1	88268.4	88660.6	68353.2	48904.9	101455	65305	50671	52879	24197	38132.4	34606.6	21372.3	25027.6	36697.5	69687.8	85996.1	35663.4	23005.2	79799.6	63947.7	60597.4	69067
494	494	tr	Q5STU3	Q5STU3_HUMAN	Spliceosome RNA helicase DDX39B OS=Homo sapiens GN=DDX39B PE=1 SV=2	2857.27	9640.96	10301	10331.8	7138.1	4078.32	3759.35	9465.8	1140.42	14864.8	20177.4	18331.8	30640.1	11948.9	14721.1	14893.2	26945.9	3323.39	38059.3	17070.3	13657.9	11561.4	1283.24	9042.59	15935.8	15440.6	6256.64	7932.02	13034.3	11009.2	13085.1	9655.68
495	495	sp	O43865	SAHH2_HUMAN	Adenosylhomocysteinase 2 OS=Homo sapiens GN=AHCYL1 PE=1 SV=2	207549	209720	179635	173712	223406	244101	110534	110584	165883	162419	157630	147545	211072	166260	140973	137304	102406	126612	126393	98822.3	80612.1	93232.4	112289	108943	144632	154418	48134.3	27237.4	136993	131372	138843	138751
496	496	sp	Q9Y446	PKP3_HUMAN	Plakophilin-3 OS=Homo sapiens GN=PKP3 PE=1 SV=1	308394	58031.2	55942.2	63404.9	120885	55130.6	56256.8	62466.1	159570	121236	29589.2	127770	1.03084e+06	699679	410007	358060	71884.4	74074.3	57070.2	52284.2	71764.5	85756.8	75165.2	70788.1	45230.7	19279.5	16235.1	19611.4	53886	54774.3	56695.6	70939
497	497	sp	P51659	DHB4_HUMAN	Peroxisomal multifunctional enzyme type 2 OS=Homo sapiens GN=HSD17B4 PE=1 SV=3	29044.8	24916.7	30234.8	34918.3	25451.7	31933.8	13802.8	18491.7	96192	101370	71384.9	70961.8	113397	76508.7	67913	65979.6	23438.9	17748.3	26282.9	53810.1	10469.9	11505.7	11726.6	16187.2	139212	123231	12740.8	9155.01	27741.5	40560.5	24020.8	14963.4
498	498	sp	P31947	1433S_HUMAN	14-3-3 protein sigma OS=Homo sapiens GN=SFN PE=1 SV=1	74362.5	76801.9	107508	103075	104934	111082	28982.1	30093.5	94347.6	98493.2	156475	151092	43253.1	46680.7	96511.7	114460	32118.4	33656	43185.7	47904.3	19504.4	24675.9	17704.6	17223.5	31205	32512.5	7678.11	10993.4	29304	32605	36679.5	38921.4
499	499	sp	Q9BTT0	AN32E_HUMAN	Acidic leucine-rich nuclear phosphoprotein 32 family member E OS=Homo sapiens GN=ANP32E PE=1 SV=1	39820.7	39610.4	15474.1	14013.6	7618.58	14587	54741.7	62088.2	13602.7	6646.78	14956	12871.1	162391	133188	78862.1	72964.4	32092.3	47062.9	43571.4	39467.8	27306.4	37247.5	44186.4	32613.8	24213.2	17381.9	14573.3	16837.2	16658.8	19982	15341	20470
500	500	sp	P16152	CBR1_HUMAN	Carbonyl reductase [NADPH] 1 OS=Homo sapiens GN=CBR1 PE=1 SV=3	67626.9	62942.2	77103.1	80702.3	84430.6	91518.7	27258.8	31741.6	65022.6	59530.9	97247.4	94501.4	18078.2	37851.7	80339.5	81134.9	19083.9	18996	21762.9	20688.4	17722.1	7687.42	18635.5	16008.9	28431.8	24641.4	5667.39	6512.61	15537.9	27404.9	27764.6	26373.8
501	501	tr	A8MXP9	A8MXP9_HUMAN	Matrin-3 OS=Homo sapiens GN=MATR3 PE=1 SV=1	19535.1	25887.1	18262.4	15270.5	27830.7	27099.3	31336.1	30693.4	28069.8	11998.1	5144.18	10264.4	31272.1	39563.1	19120	25404.1	71439.1	41431.6	80372.3	47909.6	173418	111012	18308.9	27996.7	21606.1	23254.1	33433.2	13329.8	20938.3	19275.4	21350.1	18813.3
502	502	sp	O75487	GPC4_HUMAN	Glypican-4 OS=Homo sapiens GN=GPC4 PE=1 SV=4	15643.5	12224.6	19360	15350.7	10610.5	12340.7	29142	37238.5	20983.8	14592.1	10288.8	21064.9	44717.3	29453	49494.6	39087	34910.8	33157.4	25728.4	48347.1	80627.2	65211.2	72110.9	78291.1	14954.6	21805.1	25192.1	51435.9	141974	134204	161551	148994
503	503	sp	P07225	PROS_HUMAN	Vitamin K-dependent protein S OS=Homo sapiens GN=PROS1 PE=1 SV=1	61428.2	60670	17368.5	18550.6	22953.9	17585.8	119227	114761	28722.8	13153.7	24610.8	21487.6	177818	121423	64950.5	76216.2	2.94209e+06	2.90707e+06	1.13205e+06	1.14638e+06	2.91748e+06	2.86439e+06	3.06784e+06	3.103e+06	65981.4	56687.6	70067.3	97840.6	49595.7	49482.4	127959	112273
504	504	sp	P00747	PLMN_HUMAN	Plasminogen OS=Homo sapiens GN=PLG PE=1 SV=2	22834.5	11356.9	5552.49	15577.2	21252.3	15220.7	32577.9	20849.8	15546.6	10088.9	30095.5	22090	38641.2	45967.3	27742.5	31049.3	48385	76200	40944.3	63733.1	65495.6	65728.5	54157.4	54083.7	57269.9	46877.2	30174.5	39044.9	39816.6	43826.5	33959.8	33552
505	505	sp	O60684	IMA7_HUMAN	Importin subunit alpha-7 OS=Homo sapiens GN=KPNA6 PE=1 SV=1	25386.7	23019	27796.1	26346	23107.2	22419.3	23409.9	14405.7	41393.1	42311.6	39563.5	50100.7	33920.2	52122.9	37816.5	46167.2	30239.4	27177.4	19573.4	12283	23830.8	32083.8	29311	21442.6	46965.1	34094.9	35783.3	9539.61	36144.9	27327.5	30749.6	27359.5
506	506	sp	P18085	ARF4_HUMAN	ADP-ribosylation factor 4 OS=Homo sapiens GN=ARF4 PE=1 SV=3	63895.1	73900.1	97185.5	101217	97787.7	97902.8	44805.4	38911.3	84210.6	80461.8	114250	116192	554.203	53715.2	91644.2	84423.6	80330.9	88958.2	61633.2	65173.8	54949.7	49013.7	55924.1	54486.5	119595	111431	26773.1	8159.13	85254.6	78808	86515.6	87726.5
507	507	sp	Q9Y281	COF2_HUMAN	Cofilin-2 OS=Homo sapiens GN=CFL2 PE=1 SV=1	91347.3	91392	145079	136390	115539	118258	41796.2	46703.6	109059	108777	181777	180243	23095.4	23935.4	138523	135312	40116.9	36793.4	54652.5	56271.2	27568.8	15636.2	12221.9	11347.4	80590.9	85348.2	10991.1	11264.3	31330.1	41973.4	46957.3	46872.2
508	508	sp	P31946-2	1433B_HUMAN	Isoform Short of 14-3-3 protein beta/alpha OS=Homo sapiens GN=YWHAB	54530.2	48157.4	71878.6	69278.2	67303.4	67093.3	34498.2	23738.6	47538	50317.8	77909.7	76077.9	34170.9	31566.1	59283.6	58962.4	119321	126407	76670.7	82500.7	89991.6	87984.6	95885.1	88172.3	106534	108614	29738.3	24687.5	111374	115025	125679	132911
509	509	sp	P30048	PRDX3_HUMAN	Thioredoxin-dependent peroxide reductase, mitochondrial OS=Homo sapiens GN=PRDX3 PE=1 SV=3	19021.9	36639.5	36113.9	56351.8	69386.1	60030.8	21378.6	35589.9	277868	273206	118510	139250	200696	251540	77368.1	126655	70985.8	49754.8	48077.8	91267	17763.6	43406.6	24548	35450.8	327436	300071	357857	46373	93110.1	87510.9	58775.1	27259.2
510	510	sp	P36955	PEDF_HUMAN	Pigment epithelium-derived factor OS=Homo sapiens GN=SERPINF1 PE=1 SV=4	143126	151596	51807.6	44113.6	55986.1	48403.6	307536	286449	34337.5	32429.8	16188	21153.3	730.039	589839	221107	211311	380903	375490	183140	188549	494393	489684	444097	429031	59305.4	52188.4	141556	136935	325326	316211	317372	321541
511	511	sp	Q12846	STX4_HUMAN	Syntaxin-4 OS=Homo sapiens GN=STX4 PE=1 SV=2	40993	41663.5	43834.4	44439.4	47696.2	44632.3	18076.7	13018.8	33182	33177.8	39462.7	60057	19673.3	9402.2	38104.7	32906.8	24931.5	42262.6	28575.5	63127.2	27582.7	10705.5	29056.9	22657.8	32230.3	8480.18	7069.91	5442.19	31257.6	31863.7	39902.1	31651.2
512	512	tr	F8VVM2	F8VVM2_HUMAN	Phosphate carrier protein, mitochondrial OS=Homo sapiens GN=SLC25A3 PE=1 SV=1	48162.3	54021.9	49194.4	50906.5	53325.1	57649.5	19810.5	14415.4	289453	290344	192095	191208	78054.2	77113.6	107229	119770	60208.1	63068.7	109550	105499	10492.7	10231.7	21467.3	24346.6	648577	656442	23304.9	19186.6	14237.5	18844.6	7697.23	10790
513	513	tr	D6RF35	D6RF35_HUMAN	Vitamin D-binding protein OS=Homo sapiens GN=GC PE=1 SV=1	12582.9	14819.9	14830.4	10936.2	14818.6	17250.5	19120.9	16513	17925.6	45801.2	22277.8	19484.6	32105.5	39539.4	37263.3	19189.2	49866.3	41511.2	25848.1	25013.9	132527	135722	103100	115670	17286.9	19350.1	108610	95325.2	14600.8	20331.5	38617.2	33882.7
514	514	tr	A0A087WY82	A0A087WY82_HUMAN	Junctional adhesion molecule A OS=Homo sapiens GN=F11R PE=1 SV=1	50780.8	128578	135962	131913	176032	178805	61113.2	52639.5	89815.5	96058.3	76695.1	40556.4	28745.2	47336.6	73232	72529.9	96183.2	90405.6	78397.4	86881.6	77798.3	87744.8	85940.9	85957.9	95361.2	98022.6	10785.5	14017.8	100204	101831	47522.3	111193
515	515	sp	P62269	RS18_HUMAN	40S ribosomal protein S18 OS=Homo sapiens GN=RPS18 PE=1 SV=3	13857.5	22523.9	16475.1	14016.7	15551.8	21564.4	14504.3	14407.6	43028.7	44896.7	51325.5	49655	25121.7	45079.4	48310.8	54337.9	26280.2	34412.4	49881.8	47915.6	19786.8	21352.4	27998.5	24717.9	55451.1	60950.2	7499.86	10543.7	35387.3	32704.8	26715.4	27518.7
516	516	sp	Q92743	HTRA1_HUMAN	Serine protease HTRA1 OS=Homo sapiens GN=HTRA1 PE=1 SV=1	12784.8	8871.15	13606.8	32475.5	23308.2	27625.7	509628	25730.1	16190.9	151878	7160.81	28689.6	7795.51	14572.4	21543.7	18139.1	209138	213531	254885	205290	197063	202355	171818	153145	61399.5	50210	43273.1	34300.5	88460.8	83496	84104.8	81552.8
517	517	sp	P13010	XRCC5_HUMAN	X-ray repair cross-complementing protein 5 OS=Homo sapiens GN=XRCC5 PE=1 SV=3	22943.6	28238.6	15570.7	22005	35028.1	28121.9	33568.7	24671	38072.6	37215.8	31119.8	35786.2	81465.2	67483.6	17791.4	35720.3	127209	31564.5	34433.4	60799.6	117117	117518	65841.9	60106.2	51512	52828.2	22340.4	30572.3	46704.5	80256.1	40092.4	31920.7
518	518	sp	Q9Y2A7	NCKP1_HUMAN	Nck-associated protein 1 OS=Homo sapiens GN=NCKAP1 PE=1 SV=1	65458.7	58073.7	51654.6	55596.7	57667.8	55606.1	21239.3	12622.6	30452.2	27525	30195.8	24657.2	11380.2	7562.21	29785.3	29842.5	99880.2	94000.6	66611.3	41429.6	70574.9	68839.3	71872.3	73683.1	78023.3	73765	10154.9	18321	49231.6	48352.3	47509.5	44805.3
519	519	sp	P51148	RAB5C_HUMAN	Ras-related protein Rab-5C OS=Homo sapiens GN=RAB5C PE=1 SV=2	37561.5	35995.3	46673.6	43786.1	50554.5	51053.1	18743.2	22536.8	34136.1	34734.7	41756.9	38669.8	35188.4	31295.4	35735.3	36314.6	5387.65	7032.38	4124.81	13243.5	1532.17	1812.68	6216.24	6643.87	1900.41	1840.6	3333.4	4606.25	4029.14	1593.57	3509.19	6074.81
520	520	tr	G8JLB6	G8JLB6_HUMAN	Heterogeneous nuclear ribonucleoprotein H OS=Homo sapiens GN=HNRNPH1 PE=1 SV=1	12405.8	10013	10134.5	12352	13100.2	11973.1	6262.5	6332.32	14155.4	15051.9	14006.3	13905	44433.9	39632.8	13317.6	18203.5	12166.4	7651.94	22188.6	24562.7	1521.16	2138.66	5391.61	8637.43	23081.4	20255.6	3638.88	5808.64	15382.2	13704.1	12150.5	13067.9
521	521	sp	P27105	STOM_HUMAN	Erythrocyte band 7 integral membrane protein OS=Homo sapiens GN=STOM PE=1 SV=3	267533	252029	296005	285903	297681	301878	141812	134810	110123	108282	135122	132739	38997.2	31412.2	105303	112681	92494.6	149413	97325.8	89727.8	108919	99750.4	110367	115794	98247.1	100685	34325.6	37483	76727.9	78653.1	87054.1	93178.5
522	522	tr	X5D2Q8	X5D2Q8_HUMAN	Neuropilin 2 isoform A (Fragment) OS=Homo sapiens GN=NRP2 PE=1 SV=1	1096.77	3112.43	593.249	2076.61	738.38	1268.16	509.543	6294.93	1659.2	690.064	1054.28	1168.89	23483.1	10598.8	1403.64	1992.48	1473.05	2030.91	1626.87	1940.16	1060.32	372.994	2070.81	1584.95	692.401	711.113	1388.14	921.464	5898.59	1155.06	488.387	3837.66
523	523	tr	A0A0C4DGS1	A0A0C4DGS1_HUMAN	Dolichyl-diphosphooligosaccharide--protein glycosyltransferase 48 kDa subunit OS=Homo sapiens GN=DDOST PE=1 SV=1	57615.8	60865.3	74968.3	71864.4	92081.5	92080.1	23777.4	17190.4	327215	317780	191498	184094	273022	220388	164311	166893	97594.5	84795.2	91208.6	99417.8	33605.4	40121.2	33619.7	47872.6	552110	531828	58791.6	37605.8	188756	186567	122213	124716
524	524	sp	P54886	P5CS_HUMAN	Delta-1-pyrroline-5-carboxylate synthase OS=Homo sapiens GN=ALDH18A1 PE=1 SV=2	9901.2	10891.3	15590.5	11947.3	11198.6	7988.38	9111.02	13040.1	38258.5	31069.5	36809.9	26108.6	25725	26964	25774.5	36756.1	18405.3	20623.7	33023.5	61547.4	27315.4	29680	23713.2	30601.2	52123.1	59393.6	10381	29962.2	14671.3	12597.4	7418.81	9274.91
525	525	sp	Q9HBI1	PARVB_HUMAN	Beta-parvin OS=Homo sapiens GN=PARVB PE=1 SV=1	30345.2	37890.4	19654.5	19637.4	22288.6	24969.2	54608.4	48391.5	11511.4	18545.4	12169.6	7160.62	109672	88678.9	43561.9	33499	67625.2	64664.2	61644.2	53622.4	35626.9	33918.2	34948.4	42316.6	22231.6	23686.4	18037.1	17048.6	33749.7	37672.6	47814	36467.3
[truncated: 970 more rows]

## Sheet: ID Summary
	ProteinPilot™ Software Report
	Template Version	1.00 light report					Search Properties
	Summary of Identification Yields						General
[truncated: 39 more rows]
