# Supplementary material for: The Ceramide-Dependent EV Secretome Differentially Affects Prostate Cancer Cell Migration
Source: Cells. 2025 Apr 4;14(7):547. doi: 10.3390/cells14070547 (PMC11988362; doi:10.3390/cells14070547)
Supplement: Supplementary file 1 [file cells-14-00547-s001.zip › Table S2.xlsx]

## Sheet: PC3
UniProt Accession	Uniprot ID	Exo (GW-DMSO)	MV (GW-DMSO)			Both Up
Q9C0B5	ZDHC5_HUMAN	-0.167783	-0.0786999			Uniprot ID	Exo (GW-DMSO)	MV (GW-DMSO)
P67809	YBOX1_HUMAN	1.37245	1.48478			AGRIN_HUMAN	4.75414	7.32884
Q9H1B5	XYLT2_HUMAN	0.473408	2.6686			PGBM_HUMAN	4.08512	5.81437
O75695	XRP2_HUMAN	-0.324175	0.741403			SRPX2_HUMAN	3.99184	6.04298
P12956	XRCC6_HUMAN	-0.101675	-0.694113			FMOD_HUMAN	3.98958	6.93859
P13010	XRCC5_HUMAN	0.505466	0.339491			QSOX1_HUMAN	2.87977	2.5709
O43592	XPOT_HUMAN	-0.140844	0.170671			SDC4_HUMAN	2.75395	5.09698
P55060	XPO2_HUMAN	-0.772473	-0.220674			LAMC1_HUMAN	2.64675	5.47824
O14980	XPO1_HUMAN	-0.321008	0.0940591			TICN1_HUMAN	2.58372	6.23001
X6RJP6	X6RJP6_HUMAN	-0.239023	0.738212			H0YM81_HUMAN	2.51947	4.70065
X6REW1	X6REW1_HUMAN	-0.820532	-0.101421			NID1_HUMAN	2.30371	4.62733
X6R8F3	X6R8F3_HUMAN	-1.2774	-0.379089			A4_HUMAN	2.28165	3.71098
X6R4W8	X6R4W8_HUMAN	0.734778	-0.977648			FBLN1_HUMAN	2.23793	3.18153
X5D2Q8	X5D2Q8_HUMAN	-0.474508	1.61576			DERM_HUMAN	2.19289	4.87347
X1WI28	X1WI28_HUMAN	-1.00028	-1.0782
Q8TAF3	WDR48_HUMAN	-0.376681	0.154408
O75083	WDR1_HUMAN	-0.268828	0.83605
Q9Y6W5	WASF2_HUMAN	-0.08088	1.02473
W4VSQ9	W4VSQ9_HUMAN	-0.0895077	0.339439
P04004	VTNC_HUMAN	0.739998	1.94993
Q96QK1	VPS35_HUMAN	-0.637556	0.141608
O75436	VP26A_HUMAN	-1.456	0.296689
Q8N0U8	VKORL_HUMAN	-2.91769	-4.53073
P18206	VINC_HUMAN	0.0305428	0.548643
P08670	VIME_HUMAN	-0.0312619	-0.453629
Q9Y277	VDAC3_HUMAN	-1.33287	-1.68519
P21796	VDAC1_HUMAN	-0.558729	-1.27918
P21281	VATB2_HUMAN	-0.523365	0.0164375
P38606	VATA_HUMAN	-0.548967	0.116728
Q99536	VAT1_HUMAN	-0.151557	0.803503
P50552	VASP_HUMAN	0.295128	0.351234
Q9P0L0	VAPA_HUMAN	-0.282801	0.309399
Q8TAA9	VANG1_HUMAN	1.63283	-1.60497
P46939	UTRO_HUMAN	-0.239063	0.55514
O60763	USO1_HUMAN	0.439665	-0.0939082
Q86UX7	URP2_HUMAN	0.500807	-0.893326
Q16831	UPP1_HUMAN	-0.719018	-0.0589158
Q03405	UPAR_HUMAN	0.259946	0.991384
Q9H3U1	UN45A_HUMAN	-1.12224	0.122956
P52758	UK114_HUMAN	0.0818473	-0.202991
Q9NYU2	UGGG1_HUMAN	-0.723536	-0.740652
O60701	UGDH_HUMAN	-0.774906	0.161144
Q8IX04	UEVLD_HUMAN	0.461743	-0.192977
P09936	UCHL1_HUMAN	-0.880535	-0.328398
Q5T4S7	UBR4_HUMAN	0.463483	-0.703022
P45974	UBP5_HUMAN	-0.0488646	0.354621
Q9Y4E8	UBP15_HUMAN	-0.242126	0.553562
Q9C0C9	UBE2O_HUMAN	0.0599134	0.278631
P61088	UBE2N_HUMAN	-0.205315	0.306388
P61081	UBC12_HUMAN	-0.253328	0.242302
A0AVT1	UBA6_HUMAN	-0.421706	-0.11371
P22314	UBA1_HUMAN	-0.135874	0.546357
Q712K3	UB2R2_HUMAN	0.793606	-0.833935
Q16222	UAP1_HUMAN	-1.24988	0.469667
Q15029	U5S1_HUMAN	-0.401173	0.762207
O75643	U520_HUMAN	-0.138846	-0.549109
U3KQB3	U3KQB3_HUMAN	0.0521547	0.656996
Q9H3M7	TXNIP_HUMAN	0.601089	0.0914894
Q8NBS9	TXND5_HUMAN	0.534865	-0.739716
O14907	TX1B3_HUMAN	-0.267422	0.351263
Q12792	TWF1_HUMAN	-0.563634	-0.190181
Q14166	TTL12_HUMAN	-0.308332	0.165282
P07996	TSP1_HUMAN	0.548173	1.60144
O95858	TSN15_HUMAN	-1.53903	-1.83125
Q16881-3	TRXR1_HUMAN	-0.841556	-0.861919
Q14258	TRI25_HUMAN	0.895189	-0.687323
P08582	TRFM_HUMAN	0.44219	-0.665905
P02787	TRFE_HUMAN	1.8968	-0.51932
Q12931-2	TRAP1_HUMAN	-0.131033	-1.01556
O14773	TPP1_HUMAN	-0.335476	0.824476
P67936	TPM4_HUMAN	0.355062	0.251388
P06753-5	TPM3_HUMAN	-0.257905	0.459406
P09493	TPM1_HUMAN	0.609744	-0.107558
P60174	TPIS_HUMAN	-0.299573	0.302119
Q13641	TPBG_HUMAN	-1.16988	-0.135265
Q93096	TP4A1_HUMAN	-0.0441128	0.927075
P11388	TOP2A_HUMAN	-1.98485	-1.35108
P11387	TOP1_HUMAN	0.592743	1.42232
Q9H0E2	TOLIP_HUMAN	0.956823	1.02768
Q92973	TNPO1_HUMAN	-0.268876	0.47089
Q03169	TNAP2_HUMAN	-0.090208	0.427084
Q96JJ7	TMX3_HUMAN	-0.832579	-0.795113
Q9H3N1	TMX1_HUMAN	-1.26434	-0.917659
Q9BTV4	TMM43_HUMAN	-1.15547	-3.79433
Q9UHN6	TMEM2_HUMAN	-0.984419	0.185281
P49755	TMEDA_HUMAN	-2.06624	-0.685156
Q9BVK6	TMED9_HUMAN	-0.364725	-0.582871
Q7Z7H5	TMED4_HUMAN	0.472193	-0.885738
Q13445	TMED1_HUMAN	-0.936699	0.551693
Q9HD45	TM9S3_HUMAN	-2.70823	-1.5923
Q99805	TM9S2_HUMAN	-1.98583	-1.82518
Q9Y490	TLN1_HUMAN	0.145374	0.765022
P29401	TKT_HUMAN	-0.587298	0.371203
Q9GZM7	TINAL_HUMAN	0.964658	5.17937
Q08629	TICN1_HUMAN	2.58372	6.23001
P00734	THRB_HUMAN	0.733287	2.32497
P10599	THIO_HUMAN	-0.36477	0.844396
P24752	THIL_HUMAN	-1.76402	-0.710179
Q9BWD1-2	THIC_HUMAN	-0.390647	0.637537
P05543	THBG_HUMAN	0.818818	1.00231
P21980	TGM2_HUMAN	-0.315247	0.363183
P61812	TGFB2_HUMAN	0.619543	-0.265491
P02786	TFR1_HUMAN	-0.422764	0.206055
Q9UGI8	TES_HUMAN	0.22607	0.311463
P55072	TERA_HUMAN	-1.26989	0.463969
Q68CZ2	TENS3_HUMAN	-0.5467	0.343717
P24821	TENA_HUMAN	1.10808	1.83536
Q9NZ01	TECR_HUMAN	-0.630489	-3.23975
P40227	TCPZ_HUMAN	-0.345621	0.472882
P50990	TCPQ_HUMAN	-0.239265	0.473266
Q99832	TCPH_HUMAN	0.0502897	-0.0895579
P49368	TCPG_HUMAN	-0.429852	0.391353
P48643	TCPE_HUMAN	-0.107836	0.269158
P50991	TCPD_HUMAN	-0.567131	0.435314
P17987	TCPA_HUMAN	-0.437947	0.46624
P53999	TCP4_HUMAN	-0.0616341	2.03718
Q86XR7-2	TCAM2_HUMAN	-0.596712	-0.447465
Q16650	TBR1_HUMAN	0.580827	-0.232106
Q9NRH3	TBG2_HUMAN	-1.2205	0.776336
Q9BUF5	TBB6_HUMAN	0.439476	-0.51029
P07437	TBB5_HUMAN	-0.460074	0.439375
P68371	TBB4B_HUMAN	-0.475438	0.488636
Q13509	TBB3_HUMAN	-0.816748	-0.536796
Q13885	TBB2A_HUMAN	0.402993	0.020579
Q9H4B7	TBB1_HUMAN	-0.68837	-0.30714
P68366	TBA4A_HUMAN	-0.106478	1.04249
Q71U36	TBA1A_HUMAN	-0.503973	0.170744
Q9H2K8	TAOK3_HUMAN	0.38745	1.18452
P37837	TALDO_HUMAN	-0.794463	0.552534
Q86TJ2	TAD2B_HUMAN	-1.03988	-1.30527
Q9BSH4	TACO1_HUMAN	-1.30006	-0.727911
P09758	TACD2_HUMAN	0.405636	1.13645
P54577	SYYC_HUMAN	0.679024	-0.831444
P23381	SYWC_HUMAN	-0.0603748	0.622739
P26640	SYVC_HUMAN	-0.430681	-0.381527
P26639	SYTC_HUMAN	-0.305872	0.434482
P54136	SYRC_HUMAN	-1.25735	0.107723
O43776	SYNC_HUMAN	-0.0705021	0.414662
P56192	SYMC_HUMAN	0.244801	-0.0856076
Q9P2J5	SYLC_HUMAN	-0.603563	0.32811
Q15046	SYK_HUMAN	-0.788262	0.0846416
Q9NSE4	SYIM_HUMAN	-1.04776	-1.47745
P12081	SYHC_HUMAN	-0.274081	0.890249
P41250	SYG_HUMAN	-0.537146	0.315772
P07814	SYEP_HUMAN	-0.261718	0.177477
P14868	SYDC_HUMAN	-0.249068	0.112617
P49588	SYAC_HUMAN	-0.857833	0.323125
Q9UGT4	SUSD2_HUMAN	-1.63695	-0.347186
Q6EEV6	SUMO4_HUMAN	0.00776413	0.552937
Q8IWU5	SULF2_HUMAN	1.45858	3.03365
P53597	SUCA_HUMAN	0.76241	-0.370948
O00186	STXB3_HUMAN	0.146306	0.821703
Q15833	STXB2_HUMAN	0.315076	0.93783
Q12846	STX4_HUMAN	-0.820048	1.33937
P46977	STT3A_HUMAN	-0.608363	-0.950065
Q12768	STRUM_HUMAN	-0.768915	-0.687229
Q13033	STRN3_HUMAN	0.131478	-0.0194278
Q9BX79-4	STRA6_HUMAN	-3.12723	-2.45701
P27105	STOM_HUMAN	0.0196073	0.309889
Q9UJZ1-2	STML2_HUMAN	-0.820476	-1.15874
Q13188	STK3_HUMAN	-1.97065	0.923942
P31948	STIP1_HUMAN	-0.12663	0.528722
Q658P3	STEA3_HUMAN	-1.22159	-1.15247
Q9Y5Y6	ST14_HUMAN	0.427687	0.182413
Q08945	SSRP1_HUMAN	-0.725555	0.357184
P51571	SSRD_HUMAN	-2.09907	-0.65811
Q9BYN0	SRXN1_HUMAN	-0.213203	0.73015
Q13247	SRSF6_HUMAN	0.623561	0.690403
O60687	SRPX2_HUMAN	3.99184	6.04298
P78539	SRPX_HUMAN	-0.445097	-0.569682
O76094	SRP72_HUMAN	-0.741732	0.796039
Q9UHB9	SRP68_HUMAN	-1.43684	0.887539
P10124	SRGN_HUMAN	1.11201	3.75578
Q14247-2	SRC8_HUMAN	-0.93612	-0.179936
Q13501	SQSTM_HUMAN	-0.637339	0.538359
Q9Y6N5	SQRD_HUMAN	-0.342735	-2.07441
Q13813	SPTN1_HUMAN	-0.37885	0.196092
Q14515	SPRL1_HUMAN	1.83153	3.7199
P35270	SPRE_HUMAN	-0.204087	-0.374848
Q13103	SPP24_HUMAN	-1.53341	1.40146
P19623	SPEE_HUMAN	-0.806873	0.32808
Q9Y5B9	SP16H_HUMAN	0.0726966	0.949322
41	sp	0.368589	-0.492362
52	sp	-0.511895	-1.23503
39	sp	-0.729284	-1.80916
1	sp	1.35403	-2.0307
P00441	SODC_HUMAN	-1.04358	0.013228
O60749	SNX2_HUMAN	-0.322385	0.545319
Q13425	SNTB2_HUMAN	-0.0253696	0.537868
O43760	SNG2_HUMAN	-1.06003	-0.362995
Q7KZF4	SND1_HUMAN	-0.918632	-0.0768642
Q99747	SNAG_HUMAN	-0.0577886	0.64243
P62318	SMD3_HUMAN	0.0644229	0.987522
P62316	SMD2_HUMAN	0.00506502	1.11179
Q9UQE7	SMC3_HUMAN	-0.861059	-0.337575
O95347	SMC2_HUMAN	-1.47261	0.948735
Q14683	SMC1A_HUMAN	-0.43432	-1.13076
Q9H2G2	SLK_HUMAN	-0.706778	0.697329
Q9NR45	SIAS_HUMAN	-0.665468	0.740809
Q8NEM2	SHCBP_HUMAN	-0.808535	-1.12457
Q9H788	SH24A_HUMAN	1.40775	1.16456
Q99720	SGMR1_HUMAN	-0.268136	-1.83876
Q9H9B4	SFXN1_HUMAN	-1.01043	-2.56901
P23246	SFPQ_HUMAN	-0.782242	0.0117488
Q15393	SF3B3_HUMAN	-1.08444	-0.0604344
Q12874	SF3A3_HUMAN	-1.06403	-0.235288
Q15459	SF3A1_HUMAN	0.144871	-1.15715
P50454	SERPH_HUMAN	-1.04474	-0.720561
Q9Y617	SERC_HUMAN	-0.177981	0.541272
O43175	SERA_HUMAN	-0.432551	0.405673
Q9UHD8	SEPT9_HUMAN	-0.251269	0.2633
Q15019	SEPT2_HUMAN	-0.578877	0.0669002
P21912	SDHB_HUMAN	-0.570386	-1.802
O00560	SDCB1_HUMAN	0.19506	2.15139
P31431	SDC4_HUMAN	2.75395	5.09698
Q12765	SCRN1_HUMAN	0.687911	0.322791
Q14108-2	SCRB2_HUMAN	-0.451531	0.231971
P55809	SCOT1_HUMAN	-0.654567	-0.799246
Q6NUK1	SCMC1_HUMAN	0.325849	-1.47102
P53992	SC24C_HUMAN	-0.261652	0.096169
P43007	SATT_HUMAN	-1.32987	-0.754464
Q15020	SART3_HUMAN	-0.706751	0.568942
O43865	SAHH2_HUMAN	-0.201299	0.544133
P23526	SAHH_HUMAN	-0.585652	0.716413
Q15424	SAFB1_HUMAN	0.15533	-0.0351392
Q9HAB3	S52A2_HUMAN	-0.925956	-1.65278
S4R435	S4R435_HUMAN	-0.522795	0.763034
S4R3V8	S4R3V8_HUMAN	0.540076	1.12802
Q9Y6M7-8	S4A7_HUMAN	-0.889342	-0.0570418
Q9Y6R1-2	S4A4_HUMAN	-0.00559596	-0.167381
Q99808	S29A1_HUMAN	-1.33716	-0.784051
P55011	S12A2_HUMAN	-1.02161	0.106609
Q96FQ6	S10AG_HUMAN	0.29064	0.397404
P31949	S10AB_HUMAN	-0.858264	-0.240606
P62306	RUXF_HUMAN	0.297565	0.973381
P62304	RUXE_HUMAN	0.728996	-0.167211
Q9Y230	RUVB2_HUMAN	-1.1372	0.370476
Q9Y265	RUVB1_HUMAN	-0.364021	0.325046
P08621	RU17_HUMAN	0.534797	0.988403
Q9NQC3	RTN4_HUMAN	-0.663946	-1.82265
O95197	RTN3_HUMAN	-1.70793	-2.55838
Q9Y3I0	RTCB_HUMAN	-1.03964	0.405684
Q15404	RSU1_HUMAN	-0.134092	0.889429
P62241	RS8_HUMAN	-0.363892	-0.472068
P62081	RS7_HUMAN	-0.535596	-0.103999
P62753	RS6_HUMAN	-0.707047	-0.522798
P62701	RS4X_HUMAN	-0.958504	-0.732688
P61247	RS3A_HUMAN	-0.307275	0.124693
P23396	RS3_HUMAN	-0.338014	-0.666696
P62857	RS28_HUMAN	-0.658429	0.891724
P62854	RS26_HUMAN	-1.64549	-1.69576
P62851	RS25_HUMAN	-0.714199	0.455098
P62847-4	RS24_HUMAN	-0.4375	-0.467218
P62266	RS23_HUMAN	-0.629648	-0.775571
P60866	RS20_HUMAN	-0.257058	0.462231
P39019	RS19_HUMAN	-1.0629	0.539401
P62269	RS18_HUMAN	-0.755876	-0.136282
P08708	RS17_HUMAN	0.089163	0.173675
P62249	RS16_HUMAN	-0.376679	0.0961908
P62263	RS14_HUMAN	-0.397398	0.267934
P62277	RS13_HUMAN	-1.14553	-1.94375
P25398	RS12_HUMAN	0.0575637	-0.642777
P62280	RS11_HUMAN	-1.04989	-2.62134
Q969S9	RRF2M_HUMAN	-2.98192	0.252456
P62070	RRAS2_HUMAN	0.125989	-0.167083
P10301	RRAS_HUMAN	-1.63475	0.767872
P04844	RPN2_HUMAN	-0.851724	-1.80109
P04843	RPN1_HUMAN	-0.738879	-0.922993
P22626	ROA2_HUMAN	-0.644735	0.493862
Q13151	ROA0_HUMAN	-0.719701	-0.695661
Q6P1L8	RM14_HUMAN	-1.04657	0.270362
P05386	RLA1_HUMAN	0.78346	-0.265064
P05388	RLA0_HUMAN	0.0808062	0.604019
P62424	RL7A_HUMAN	-1.04251	-0.956557
P18124	RL7_HUMAN	-2.07195	-2.03294
Q02878	RL6_HUMAN	-1.91881	-1.97921
P46777	RL5_HUMAN	-1.1208	-0.786886
P36578	RL4_HUMAN	-1.97948	-1.96094
P42766	RL35_HUMAN	-0.315032	-0.981572
P39023	RL3_HUMAN	-0.278382	-1.10313
P47914	RL29_HUMAN	0.138156	-1.30559
P61353	RL27_HUMAN	-1.63676	-1.55255
P62829	RL23_HUMAN	-0.270837	0.103575
P30050	RL12_HUMAN	0.252178	0.638429
P62913	RL11_HUMAN	-0.419121	0.349152
P62906	RL10A_HUMAN	0.177789	-0.246191
P31350	RIR2_HUMAN	-1.78205	0.807363
P13489	RINI_HUMAN	-0.170184	0.274025
P84095	RHOG_HUMAN	-0.0691752	1.23218
Q9HBH0	RHOF_HUMAN	0.294588	0.213655
P61586	RHOA_HUMAN	0.57343	1.16926
Q15382	RHEB_HUMAN	-0.888677	0.213156
Q9H0H5	RGAP1_HUMAN	-1.31505	-0.657843
Q14699	RFTN1_HUMAN	0.47725	0.564562
Q8TC12	RDH11_HUMAN	-1.00597	-1.10443
Q8IZV5	RDH10_HUMAN	-0.432421	-1.211
P54727	RD23B_HUMAN	-0.251011	0.410541
Q92600	RCD1_HUMAN	-0.408605	-1.02124
Q9P258	RCC2_HUMAN	0.0906349	0.101724
Q9UL26	RB22A_HUMAN	0.382989	-0.0718069
Q15907	RB11B_HUMAN	-0.0190256	0.377974
P01111	RASN_HUMAN	-0.213674	0.741729
P01116-2	RASK_HUMAN	0.214933	0.966387
P61225	RAP2B_HUMAN	0.242732	1.05273
P61224	RAP1B_HUMAN	0.354955	1.24629
P62834	RAP1A_HUMAN	0.177553	0.979764
P11234	RALB_HUMAN	-0.0279203	0.988254
P11233	RALA_HUMAN	-1.15486	1.00875
Q8NFJ5	RAI3_HUMAN	-1.26762	-1.20389
P46060	RAGP1_HUMAN	0.390214	0.795659
P35241-5	RADI_HUMAN	-0.158175	0.73616
P63244	RACK1_HUMAN	0.13081	0.277241
P15153	RAC2_HUMAN	0.142518	0.99287
P63000-2	RAC1_HUMAN	0.15398	0.8414
P29373	RABP2_HUMAN	0.0627414	1.19799
P61006	RAB8A_HUMAN	-0.36344	0.684531
P51149	RAB7A_HUMAN	-0.22976	0.664268
P20340	RAB6A_HUMAN	-0.503532	0.466957
P51148	RAB5C_HUMAN	-0.878314	0.380587
P20339	RAB5A_HUMAN	-0.191929	0.59144
P20338	RAB4A_HUMAN	-1.53344	1.18995
P20336	RAB3A_HUMAN	-0.268059	0.519695
Q15286	RAB35_HUMAN	0.231057	0.0877127
P61019	RAB2A_HUMAN	-0.506436	0.197485
Q9ULC3	RAB23_HUMAN	-0.464075	0.707939
Q9UL25	RAB21_HUMAN	-0.00154527	0.428459
Q9H0U4	RAB1B_HUMAN	-0.23737	0.618173
P61106	RAB14_HUMAN	0.358142	0.136585
Q6IQ22	RAB12_HUMAN	0.350833	0.563855
P61026	RAB10_HUMAN	-0.516817	0.381481
R4GNH3	R4GNH3_HUMAN	-0.771287	0.346579
R4GNH2	R4GNH2_HUMAN	0.747796	0.255238
R4GND3	R4GND3_HUMAN	0.146548	0.985472
R4GMT0	R4GMT0_HUMAN	-0.412191	0.696383
O00391	QSOX1_HUMAN	2.87977	2.5709
P31930	QCR1_HUMAN	-1.00008	-1.82927
Q96PJ7	Q96PJ7_HUMAN	-0.302047	0.686067
Q96L35	Q96L35_HUMAN	-0.781933	1.21696
Q8NBY1	Q8NBY1_HUMAN	0.851775	0.785374
Q60FE5	Q60FE5_HUMAN	-0.180388	0.472535
Q5W0H4	Q5W0H4_HUMAN	-1.56584	-0.579788
Q5W0G0	Q5W0G0_HUMAN	0.197786	-0.0354021
Q5VZR0	Q5VZR0_HUMAN	0.385977	1.06819
Q5VV89	Q5VV89_HUMAN	-2.42964	-4.40258
Q5VTU3	Q5VTU3_HUMAN	-0.347709	0.745997
Q5TG12	Q5TG12_HUMAN	-0.260052	0.223372
Q5T9B7	Q5T9B7_HUMAN	-0.846206	0.800452
Q5T985	Q5T985_HUMAN	1.69156	1.55765
Q5T5C7	Q5T5C7_HUMAN	-0.9796	0.622292
Q5T4U5	Q5T4U5_HUMAN	-1.23648	-2.45453
Q5T370	Q5T370_HUMAN	0.291564	1.29717
Q5T0D2	Q5T0D2_HUMAN	-0.81983	0.18676
Q5STU3	Q5STU3_HUMAN	-1.26456	0.0380969
Q5SRQ6	Q5SRQ6_HUMAN	-0.405937	0.388668
Q5QPK2	Q5QPK2_HUMAN	-0.214438	-1.55223
Q5PY61	Q5PY61_HUMAN	0.480299	0.648743
Q5JWT2	Q5JWT2_HUMAN	-2.96627	-0.66413
Q5JR08	Q5JR08_HUMAN	-0.0648929	0.849153
Q5JPU1	Q5JPU1_HUMAN	-1.01132	-1.37733
Q32Q12	Q32Q12_HUMAN	-0.381421	0.799665
Q2TAM5	Q2TAM5_HUMAN	-0.555046	-0.377168
P20742	PZP_HUMAN	0.500796	0.655584
P17812	PYRG1_HUMAN	-0.849108	-0.149014
P06737	PYGL_HUMAN	0.165172	0.431162
P11216	PYGB_HUMAN	-0.731873	0.110554
Q92626	PXDN_HUMAN	1.0934	-0.525578
Q96QR8	PURB_HUMAN	-0.00763794	0.699389
P31939	PUR9_HUMAN	-0.585149	0.64572
P22234	PUR6_HUMAN	-0.526019	0.447778
P22102	PUR2_HUMAN	-0.912349	0.655199
Q06203	PUR1_HUMAN	-0.578468	0.691389
P26022	PTX3_HUMAN	0.914195	2.50604
Q6NZI2	PTRF_HUMAN	2.45273	1.60337
P23471	PTPRZ_HUMAN	0.656529	0.746089
P23470	PTPRG_HUMAN	-1.16456	0.463714
P10586	PTPRF_HUMAN	0.425755	0.412277
P23469	PTPRE_HUMAN	0.104503	0.185901
P18433	PTPRA_HUMAN	0.643719	1.78236
Q06124	PTN11_HUMAN	2.22248	1.72186
P18031	PTN1_HUMAN	-0.755733	-0.687547
Q13308	PTK7_HUMAN	0.4722	0.979141
O14684	PTGES_HUMAN	-2.85161	-4.3342
P49768	PSN1_HUMAN	-0.258175	-0.108267
Q06323	PSME1_HUMAN	0.697716	-0.355614
P48556	PSMD8_HUMAN	-0.142242	0.354943
P51665	PSMD7_HUMAN	0.543245	-1.21145
Q15008	PSMD6_HUMAN	-1.31811	0.181048
Q16401	PSMD5_HUMAN	0.352118	0.346493
O43242	PSMD3_HUMAN	0.368285	-1.25991
Q13200	PSMD2_HUMAN	-0.471482	0.0235387
O00487	PSDE_HUMAN	-0.486276	0.290747
Q9UNM6	PSD13_HUMAN	-0.957559	0.205503
O00231	PSD11_HUMAN	-0.185233	0.19909
P28072	PSB6_HUMAN	-1.55863	0.778839
P28074	PSB5_HUMAN	-0.940628	0.584841
P28070	PSB4_HUMAN	-1.17715	0.269218
P20618	PSB1_HUMAN	-0.303615	0.730713
O14818	PSA7_HUMAN	-0.509879	0.796786
P28066	PSA5_HUMAN	-0.324088	0.155908
P25788	PSA3_HUMAN	0.297791	0.305117
P62195	PRS8_HUMAN	-0.0463998	0.257405
P35998	PRS7_HUMAN	-0.648921	0.436073
P62191	PRS4_HUMAN	-1.9862	0.259347
P11908	PRPS2_HUMAN	-0.553771	0.480925
Q9UMS4	PRP19_HUMAN	-0.345919	0.909055
P07225	PROS_HUMAN	0.556438	0.223685
Q8N271	PROM2_HUMAN	0.356184	0.317871
P07737	PROF1_HUMAN	-0.288669	0.898032
P78527	PRKDC_HUMAN	-0.989141	-1.71837
P30041	PRDX6_HUMAN	-0.402423	0.344871
P30044	PRDX5_HUMAN	-0.670533	0.227521
Q13162	PRDX4_HUMAN	-0.036582	-0.698557
P30048	PRDX3_HUMAN	-1.10197	-1.95203
P32119	PRDX2_HUMAN	-0.544179	0.566947
Q06830	PRDX1_HUMAN	-0.232565	0.902597
O43663	PRC1_HUMAN	-1.07744	-1.53764
O00743	PPP6_HUMAN	0.0934924	0.375306
O15355	PPM1G_HUMAN	-1.4524	0.836889
Q9UNP9	PPIE_HUMAN	-0.660817	2.06393
P45877	PPIC_HUMAN	-0.672845	-0.658887
P23284	PPIB_HUMAN	0.114198	-0.669744
P62937	PPIA_HUMAN	-0.0936963	0.760471
P24666	PPAC_HUMAN	0.00713781	0.0504368
Q8TF05	PP4R1_HUMAN	-0.437062	0.0292846
P16298	PP2BB_HUMAN	-0.0451962	0.722328
P67775	PP2AA_HUMAN	-1.10584	0.502565
P62140	PP1B_HUMAN	-0.246805	-0.353009
P62136	PP1A_HUMAN	-1.09196	0.777112
P0CG39	POTEJ_HUMAN	-0.397362	0.618293
Q15063	POSTN_HUMAN	0.52655	-1.27837
Q8TEM1	PO210_HUMAN	-1.0885	-1.8651
P00491	PNPH_HUMAN	-0.354577	0.316716
O15031	PLXB2_HUMAN	-0.0153736	0.753617
Q9UIW2	PLXA1_HUMAN	0.429815	1.02288
P55058	PLTP_HUMAN	0.0396639	0.242291
P13796	PLSL_HUMAN	-0.384434	0.474771
O14495	PLPP3_HUMAN	-1.28758	-2.14529
O00469	PLOD2_HUMAN	-0.235029	-0.525067
Q02809	PLOD1_HUMAN	-0.870082	0.000337489
P00747	PLMN_HUMAN	0.0628157	-0.197798
P08567	PLEK_HUMAN	0.0868308	-0.118101
Q15149-3	PLEC_HUMAN	-0.479385	0.539416
Q15149-4	PLEC_HUMAN	0.0903087	-0.145305
Q01970	PLCB3_HUMAN	-0.109247	0.490595
P14923	PLAK_HUMAN	-0.624062	-0.240042
Q9Y446	PKP3_HUMAN	0.249309	1.23545
Q16513-4	PKN2_HUMAN	-0.886099	0.611268
Q13492	PICAL_HUMAN	-0.154095	0.563025
P42356	PI4KA_HUMAN	-1.35075	-0.198013
P48426	PI42A_HUMAN	-0.0418523	-0.329044
P35232	PHB_HUMAN	-1.24693	-1.82006
P21810	PGS1_HUMAN	1.89843	4.07608
O00264	PGRC1_HUMAN	0.119878	-0.746863
Q96G03	PGM2_HUMAN	1.69378	1.63864
P36871	PGM1_HUMAN	-0.191523	0.760408
P00558	PGK1_HUMAN	-0.182135	0.399723
P98160	PGBM_HUMAN	4.08512	5.81437
Q96HS1	PGAM5_HUMAN	-0.175474	-1.00534
P18669	PGAM1_HUMAN	-0.813577	0.537202
Q01813	PFKAP_HUMAN	-0.263229	0.394564
P17858	PFKAL_HUMAN	0.246784	-0.178653
Q9UHV9	PFD2_HUMAN	-0.513774	0.799972
P12955	PEPD_HUMAN	-0.324799	0.574578
Q9BRX2	PELO_HUMAN	-0.445409	-0.632992
P36955	PEDF_HUMAN	0.719261	1.71516
P30086	PEBP1_HUMAN	-0.348564	0.629239
Q9NR12	PDLI7_HUMAN	1.60872	0.00651566
Q15084	PDIA6_HUMAN	-0.861583	-0.715512
P13667	PDIA4_HUMAN	0.491795	-0.657403
P30101	PDIA3_HUMAN	-1.35995	-0.55972
P07237	PDIA1_HUMAN	0.242458	-0.746558
O75340	PDCD6_HUMAN	-1.03871	0.208539
Q8WUM4	PDC6I_HUMAN	0.095855	0.758697
Q9BUL8	PDC10_HUMAN	-0.547973	0.280252
Q9UHG3	PCYOX_HUMAN	-0.899163	-0.409627
P12004	PCNA_HUMAN	-0.171661	0.358714
Q15645	PCH2_HUMAN	-0.183654	-0.175584
Q15366	PCBP2_HUMAN	-0.274789	0.26142
Q15365	PCBP1_HUMAN	-0.553784	-0.202353
Q9HBI1	PARVB_HUMAN	-0.753804	0.942742
P09874	PARP1_HUMAN	0.786448	0.869157
Q99497	PARK7_HUMAN	-0.262945	0.626922
Q13177	PAK2_HUMAN	0.31188	0.690469
Q9H074	PAIP1_HUMAN	-0.0387634	0.555313
Q6VY07	PACS1_HUMAN	0.467405	0.253351
Q9UQ80	PA2G4_HUMAN	1.78094	0.405237
Q15102	PA1B3_HUMAN	0.640709	-2.21618
P68402	PA1B2_HUMAN	-0.524229	-0.446189
P54886	P5CS_HUMAN	-0.263339	-1.7884
P32322	P5CR1_HUMAN	-1.60045	-2.0941
P13674	P4HA1_HUMAN	1.29256	-1.8931
Q32P28	P3H1_HUMAN	1.81288	-3.90401
Q92882	OSTF1_HUMAN	-0.108837	0.444204
P22059	OSBP1_HUMAN	-0.0979894	0.164142
Q99983	OMD_HUMAN	1.89166	4.46528
P11177	ODPB_HUMAN	-2.20437	-1.34069
P36957	ODO2_HUMAN	-3.14633	-2.4107
Q56VL3	OCAD2_HUMAN	-2.58426	-1.9409
P04181	OAT_HUMAN	-0.293811	-1.1739
Q6DKJ4	NXN_HUMAN	0.542727	-0.0949623
P49757	NUMB_HUMAN	0.114006	0.654576
P19338	NUCL_HUMAN	0.497562	1.47515
Q02818	NUCB1_HUMAN	-0.803926	0.678061
Q12769	NU160_HUMAN	-0.0138959	-1.17889
Q08J23	NSUN2_HUMAN	-1.05512	-0.029115
Q9UHY1	NRBP_HUMAN	-0.387203	-0.482304
Q9Y639	NPTN_HUMAN	-0.63315	0.569672
P06748	NPM_HUMAN	0.342192	2.20445
Q99733	NP1L4_HUMAN	-0.160368	1.1028
Q9Y2X3	NOP58_HUMAN	-0.627634	-0.339206
O00567	NOP56_HUMAN	-0.0192785	0.350452
P46087	NOP2_HUMAN	-1.7933	0.707801
O60936-1	NOL3_HUMAN	-0.670537	-0.950128
P40261	NNMT_HUMAN	-0.531414	1.1156
P22307	NLTP_HUMAN	0.00707636	-0.860398
P14543	NID1_HUMAN	2.30371	4.62733
Q92542	NICA_HUMAN	0.37712	0.824309
Q96TA1	NIBL1_HUMAN	-0.15014	0.413988
Q9BZQ8	NIBAN_HUMAN	-0.171122	1.09086
Q6T4R5	NHS_HUMAN	0.618657	0.135106
Q5T2W1	NHRF3_HUMAN	0.239719	-0.41033
O14745	NHRF1_HUMAN	-0.790205	1.11371
Q00653	NFKB2_HUMAN	0.444687	-0.0715105
Q9HB63	NET4_HUMAN	0.895526	1.92355
Q96NY8	NECT4_HUMAN	1.85712	-0.188411
O75489	NDUS3_HUMAN	-1.26022	-2.18105
Q92597	NDRG1_HUMAN	-0.782544	0.455989
P15531	NDKA_HUMAN	0.250641	0.947868
Q9Y2A7	NCKP1_HUMAN	-0.0833662	0.0751161
P00387	NB5R3_HUMAN	-1.18311	-1.62199
P49321	NASP_HUMAN	-0.809142	0.433598
P43490	NAMPT_HUMAN	-0.526742	0.0816322
Q9UJ70-2	NAGK_HUMAN	-0.545231	-0.492376
E9PAV3	NACAM_HUMAN	0.618647	0.745066
Q9BXJ9	NAA15_HUMAN	-1.75375	0.109927
Q9NZM1	MYOF_HUMAN	-0.606264	-0.0639772
Q12965	MYO1E_HUMAN	-0.0938601	-0.0913918
O94832	MYO1D_HUMAN	-0.564934	-1.39586
O00159	MYO1C_HUMAN	-0.595357	-1.00553
O43795-2	MYO1B_HUMAN	-1.36107	-1.20569
Q15746	MYLK_HUMAN	0.0514982	-0.730873
P35579	MYH9_HUMAN	-0.39482	-0.0962965
P35580	MYH10_HUMAN	-0.271888	-0.214913
Q14764	MVP_HUMAN	-1.33497	-0.414203
P43121	MUC18_HUMAN	0.144789	0.920158
Q9UKD2	MRT4_HUMAN	0.211522	-0.56117
Q7L0Y3	MRRP1_HUMAN	-0.778368	-1.15431
O60487	MPZL2_HUMAN	-0.303229	0.442301
O95297	MPZL1_HUMAN	0.226639	0.977912
O75439	MPPB_HUMAN	0.370834	-0.278821
P36507	MP2K2_HUMAN	0.749616	-0.923641
Q02750	MP2K1_HUMAN	1.56228	-1.94884
O15427	MOT4_HUMAN	-1.115	-1.90639
P53985	MOT1_HUMAN	-0.984744	-1.65581
Q13724	MOGS_HUMAN	-0.353408	-2.26603
P26038	MOES_HUMAN	-0.0492249	0.973972
Q9H8S9	MOB1A_HUMAN	0.419609	0.42976
P50281	MMP14_HUMAN	-0.200035	0.500546
Q14165	MLEC_HUMAN	-0.661135	-1.39889
P20774	MIME_HUMAN	0.750269	2.6669
P14174	MIF_HUMAN	-0.2618	0.721123
Q7RTP6	MICA3_HUMAN	-0.66555	-0.382571
P10620	MGST1_HUMAN	-0.768613	-3.64212
P08493	MGP_HUMAN	0.73183	-0.0937361
Q08431	MFGM_HUMAN	-0.795217	0.393613
P55001	MFAP2_HUMAN	-0.347128	0.467402
P31153-2	METK2_HUMAN	-0.724503	0.361835
A6NJ78	MET15_HUMAN	-3.30288	-0.815743
P35240	MERL_HUMAN	-1.94214	-1.6517
Q9BQA1	MEP50_HUMAN	0.216746	0.50822
P40926	MDHM_HUMAN	-1.55013	-1.20613
P40925	MDHC_HUMAN	-0.460648	0.601458
P33993	MCM7_HUMAN	-1.23186	0.137841
Q14566	MCM6_HUMAN	-0.946412	0.126506
P33991	MCM4_HUMAN	-0.907638	-0.0514123
P25205-2	MCM3_HUMAN	0.12243	0.0953921
P49736	MCM2_HUMAN	-0.181136	0.399513
O43324	MCA3_HUMAN	0.616053	0.0713839
Q9NZL9	MAT2B_HUMAN	-0.61808	0.508518
P48740-4	MASP1_HUMAN	0.701317	1.20666
Q15691	MARE1_HUMAN	-0.0572071	0.079273
P29966	MARCS_HUMAN	0.353995	1.20732
Q969L2	MAL2_HUMAN	-1.22725	-0.585962
M0R2I3	M0R2I3_HUMAN	0.0100271	-0.583386
M0R1A7	M0R1A7_HUMAN	-1.20181	-1.3817
M0R181	M0R181_HUMAN	-1.12457	-2.13826
M0R0R2	M0R0R2_HUMAN	0.658944	0.129064
M0QZR4	M0QZR4_HUMAN	0.577584	-0.199826
M0QYS1	M0QYS1_HUMAN	-2.59529	-2.51001
M0QYN0	M0QYN0_HUMAN	-0.995387	-0.67639
M0QXU7	M0QXU7_HUMAN	-1.11494	-1.35431
M0QXS5	M0QXS5_HUMAN	0.401039	0.398851
M0QWZ7	M0QWZ7_HUMAN	-3.97152	0.0724106
P07948	LYN_HUMAN	-0.362482	0.370464
Q9BS40	LXN_HUMAN	-0.413291	0.531384
P51884	LUM_HUMAN	1.36745	3.92604
Q9NS15	LTBP3_HUMAN	1.07225	0.396467
Q9BTT6	LRRC1_HUMAN	-1.27917	-0.00817507
Q07954	LRP1_HUMAN	0.363942	1.05215
Q96AG4	LRC59_HUMAN	-0.336759	0.0183596
Q8N1G4	LRC47_HUMAN	-0.601667	0.839534
P42704	LPPRC_HUMAN	-1.33785	-1.34375
Q9Y4K0	LOXL2_HUMAN	1.58448	2.87094
Q03252	LMNB2_HUMAN	-0.159576	0.230741
P02545	LMNA_HUMAN	-1.70394	0.474349
Q12907	LMAN2_HUMAN	-1.27727	-0.903089
P49257	LMAN1_HUMAN	-0.475139	-0.62243
P09960	LKHA4_HUMAN	-0.093068	0.352462
P43034	LIS1_HUMAN	0.289383	0.221807
Q86W92	LIPB1_HUMAN	-0.426549	-0.485686
P48059	LIMS1_HUMAN	-0.366564	0.56631
Q04760	LGUL_HUMAN	-1.35557	0.243003
Q9HBX8	LGR6_HUMAN	-3.05141	0.552507
Q99538	LGMN_HUMAN	0.702294	-0.449609
Q08380	LG3BP_HUMAN	0.101729	-0.0743381
P17931	LEG3_HUMAN	-0.204508	0.484362
P09382	LEG1_HUMAN	-0.725991	-0.237685
P07195	LDHB_HUMAN	-0.175028	0.683785
P00338	LDHA_HUMAN	-0.527009	0.410332
Q01650	LAT1_HUMAN	-1.74963	-2.38857
P11279	LAMP1_HUMAN	-0.385352	0.442046
Q13753	LAMC2_HUMAN	0.518608	2.82335
P11047	LAMC1_HUMAN	2.64675	5.47824
Q13751	LAMB3_HUMAN	1.05039	3.01916
P55268	LAMB2_HUMAN	-0.822806	1.37363
O15230	LAMA5_HUMAN	1.88385	3.9183
Q16787	LAMA3_HUMAN	1.39632	4.02574
Q53H82	LACB2_HUMAN	-0.535149	-0.449838
P05455	LA_HUMAN	0.0406084	0.466677
Q16719	KYNU_HUMAN	-0.966073	0.193317
Q86UP2	KTN1_HUMAN	0.106821	0.0904598
O43790	KRT86_HUMAN	-1.70893	-0.55834
P14618	KPYM_HUMAN	-0.277206	-0.0932348
Q05655	KPCD_HUMAN	-1.48866	0.583272
Q9H0B6	KLC2_HUMAN	-0.0177761	0.334122
P33176	KINH_HUMAN	-0.778963	0.28312
O95239	KIF4A_HUMAN	1.03569	-0.973685
Q02241	KIF23_HUMAN	-0.352677	-0.821363
Q02241-3	KIF23_HUMAN	-1.04748	-1.41478
Q15058	KIF14_HUMAN	-1.28059	-0.804131
O95235	KI20A_HUMAN	-0.628595	-0.464291
P12277	KCRB_HUMAN	-1.60551	0.440979
P48729	KC1A_HUMAN	1.06465	0.455411
P17612	KAPCA_HUMAN	0.343745	0.288887
P13861	KAP2_HUMAN	0.0599759	1.04262
P10644	KAP0_HUMAN	-0.699835	0.88421
P27144	KAD4_HUMAN	-1.21614	-2.55706
K7ES31	K7ES31_HUMAN	-0.068959	0.0788763
K7ERV3	K7ERV3_HUMAN	-0.183833	-0.173285
K7ERT8	K7ERT8_HUMAN	1.12811	-0.993128
K7ERI7	K7ERI7_HUMAN	0.0823931	0.90595
K7ER00	K7ER00_HUMAN	-0.638886	-0.717589
K7ENU8	K7ENU8_HUMAN	-1.33278	-0.568748
K7ENG2	K7ENG2_HUMAN	0.087842	-0.220004
K7EM91	K7EM91_HUMAN	-0.0643255	0.238989
K7ELL7	K7ELL7_HUMAN	-1.07765	-0.335855
K7ELJ7	K7ELJ7_HUMAN	-0.327332	0.0180279
K7EL99	K7EL99_HUMAN	-1.34677	0.105305
K7EL68	K7EL68_HUMAN	-0.994752	0.835725
K7EL21	K7EL21_HUMAN	0.96075	1.08277
K7EKP8	K7EKP8_HUMAN	-0.0904769	0.150823
K7EKE6	K7EKE6_HUMAN	-1.00009	-1.53509
P05787	K2C8_HUMAN	-0.672943	-0.102449
P08729	K2C7_HUMAN	-0.590348	-0.155012
P04259	K2C6B_HUMAN	-2.71315	-5.80563
P02538	K2C6A_HUMAN	-1.8708	-4.37638
P13647	K2C5_HUMAN	-2.1351	-2.80868
P04264	K2C1_HUMAN	-3.01949	-3.39542
P35908	K22E_HUMAN	-2.53933	-2.97043
Q15323	K1H1_HUMAN	0.501314	-2.34265
P35527	K1C9_HUMAN	-2.97821	-3.51781
P08727	K1C19_HUMAN	-1.81691	-1.54763
Q04695	K1C17_HUMAN	-2.16609	-2.66567
P08779	K1C16_HUMAN	-2.51692	-4.55942
P02533	K1C14_HUMAN	-3.12783	-3.97519
P13645	K1C10_HUMAN	-2.52283	-2.90695
Q9P206	K1522_HUMAN	-0.786842	-0.0596655
P23458	JAK1_HUMAN	0.0271602	0.764381
J3QW43	J3QW43_HUMAN	-0.174322	-5.03718
J3QT28	J3QT28_HUMAN	-2.18345	0.671594
J3QRV5	J3QRV5_HUMAN	-0.871121	0.0681643
J3QRU1	J3QRU1_HUMAN	-0.0399126	0.885052
J3QRS3	J3QRS3_HUMAN	0.909632	0.0691698
J3QQX2	J3QQX2_HUMAN	-0.287455	0.487129
J3QQS1	J3QQS1_HUMAN	0.329564	-0.738938
J3QQ67	J3QQ67_HUMAN	-0.755442	-1.79407
J3QLI9	J3QLI9_HUMAN	-0.42967	0.154308
J3QLE5	J3QLE5_HUMAN	-1.58096	0.912871
J3QLD9	J3QLD9_HUMAN	-0.957338	-0.258752
J3KTL2	J3KTL2_HUMAN	-0.180611	-0.0946941
J3KTA4	J3KTA4_HUMAN	0.645627	-0.389011
J3KT86	J3KT86_HUMAN	-1.66941	-0.739175
J3KS22	J3KS22_HUMAN	-0.856082	0.175408
J3KR44	J3KR44_HUMAN	-0.366491	0.490503
J3KR24	J3KR24_HUMAN	-0.19825	0.157216
J3KQE5	J3KQE5_HUMAN	-0.381801	0.580109
J3KQ32	J3KQ32_HUMAN	-0.724739	0.516103
J3KPX7	J3KPX7_HUMAN	-0.768806	-1.69172
J3KPS3	J3KPS3_HUMAN	-0.644054	0.482149
J3KPM9	J3KPM9_HUMAN	0.771901	-0.239777
J3KPF3	J3KPF3_HUMAN	0.258339	0.889219
J3KNF8	J3KNF8_HUMAN	-0.520064	-1.5034
J3KND3	J3KND3_HUMAN	-0.0480763	0.00362544
J3KN66	J3KN66_HUMAN	-0.479782	-0.858295
J3KN36	J3KN36_HUMAN	-0.438219	-0.757483
J3KMX3	J3KMX3_HUMAN	1.78886	-1.2354
P19827	ITIH1_HUMAN	1.68369	2.17771
Q96J02	ITCH_HUMAN	-0.317499	0.388727
P18084	ITB5_HUMAN	0.473313	0.899432
P16144-4	ITB4_HUMAN	0.128304	0.686931
P05106	ITB3_HUMAN	0.502853	-0.637988
P05556	ITB1_HUMAN	0.606563	0.568827
P06756	ITAV_HUMAN	-0.140604	1.01569
P23229	ITA6_HUMAN	0.582775	1.17366
P08648	ITA5_HUMAN	0.620065	1.45917
P26006-1	ITA3_HUMAN	0.931676	1.39274
P17301	ITA2_HUMAN	-0.052122	1.06835
P53990	IST1_HUMAN	0.0974775	-0.617975
P05161	ISG15_HUMAN	-0.583245	0.423258
Q86VI3	IQGA3_HUMAN	-1.2164	-1.03088
P46940	IQGA1_HUMAN	-0.541984	0.317811
Q96P70	IPO9_HUMAN	-1.38485	0.149192
O95373	IPO7_HUMAN	0.20003	0.953203
O00410	IPO5_HUMAN	-0.447011	0.231396
Q8TEX9	IPO4_HUMAN	0.0070598	0.0154967
P20839-7	IMDH1_HUMAN	-0.774855	-0.0901495
Q14974	IMB1_HUMAN	-0.454212	0.470705
O60684	IMA7_HUMAN	0.256833	-0.0558772
O00505	IMA4_HUMAN	-0.840655	0.316489
O00629	IMA3_HUMAN	-0.463449	-0.105914
P52292	IMA1_HUMAN	-0.697527	-0.18144
Q13418	ILK_HUMAN	0.229858	0.234946
Q12906	ILF3_HUMAN	-1.78675	0.237123
Q9NPH3	IL1AP_HUMAN	-1.11855	-0.353363
Q969P0	IGSF8_HUMAN	-0.0683526	1.1922
P56537	IF6_HUMAN	-0.773503	-0.434735
P63241-2	IF5A1_HUMAN	-0.146834	0.630884
P55010	IF5_HUMAN	0.320613	0.627519
Q15056	IF4H_HUMAN	-0.429814	0.69397
P38919	IF4A3_HUMAN	-1.14309	0.170958
P60842	IF4A1_HUMAN	-0.0999468	0.324255
P41091	IF2G_HUMAN	0.238658	1.24295
P20042	IF2B_HUMAN	0.213345	0.512201
P05198	IF2A_HUMAN	-0.373199	0.559761
P48735	IDHP_HUMAN	-1.08312	-1.2164
O75874	IDHC_HUMAN	-0.357772	0.542248
P50213	IDH3A_HUMAN	-2.18244	-1.11265
P05362	ICAM1_HUMAN	-0.375549	0.909039
I3L4X2	I3L4X2_HUMAN	-0.406653	-1.13219
I3L4J1	I3L4J1_HUMAN	-0.0255134	0.478849
I3L3X5	I3L3X5_HUMAN	1.85526	0.453168
I3L145	I3L145_HUMAN	-1.33969	-0.389058
I3L0N3	I3L0N3_HUMAN	-0.0109693	0.341365
I3L0H8	I3L0H8_HUMAN	-0.868894	0.764253
I3L0A0	I3L0A0_HUMAN	0.126375	0.812313
P07099	HYEP_HUMAN	-0.801682	-2.63544
P19367	HXK1_HUMAN	0.818168	-1.02353
Q7Z6Z7	HUWE1_HUMAN	-1.5195	-0.308013
Q92743	HTRA1_HUMAN	-0.28541	0.835594
P04792	HSPB1_HUMAN	-0.428264	-0.126475
P11142	HSP7C_HUMAN	-0.125845	0.679946
P34932	HSP74_HUMAN	-0.576582	0.525505
Q6YN16	HSDL2_HUMAN	0.363938	-0.9363
P08238	HS90B_HUMAN	0.610791	0.59016
P07900	HS90A_HUMAN	0.529303	0.739692
Q92598	HS105_HUMAN	-0.653411	0.35984
P00492	HPRT_HUMAN	-0.588841	0.642809
P10915	HPLN1_HUMAN	1.72643	4.44581
P37235	HPCL1_HUMAN	-0.664092	-0.0905497
Q00839	HNRPU_HUMAN	0.369103	0.526465
O43390	HNRPR_HUMAN	-1.27817	-0.194704
P61978	HNRPK_HUMAN	-0.317655	0.0126566
P52597	HNRPF_HUMAN	-0.500614	0.025852
P26583	HMGB2_HUMAN	0.110517	0.274931
P09429	HMGB1_HUMAN	-0.0886288	1.66087
Q01581	HMCS1_HUMAN	0.959099	-1.64892
O14964	HGS_HUMAN	0.989115	0.0801469
P05546	HEP2_HUMAN	0.583567	-1.10331
P51858	HDGF_HUMAN	0.527833	-0.555631
Q13547	HDAC1_HUMAN	2.22135	0.485789
Q99714	HCD2_HUMAN	-0.527102	-1.05197
P68871	HBB_HUMAN	0.277549	1.53779
P69905	HBA_HUMAN	-0.768139	1.25696
Q13442	HAP28_HUMAN	1.08232	0.0647486
Q14520	HABP2_HUMAN	0.898706	4.33124
H7C4M9	H7C4M9_HUMAN	0.0862392	0.427862
H7C4H2	H7C4H2_HUMAN	0.795966	-0.402257
H7C3Z9	H7C3Z9_HUMAN	0.869269	-0.62264
H7C3P4	H7C3P4_HUMAN	-0.281261	0.300121
H7C3A1	H7C3A1_HUMAN	-1.39866	0.0924178
H7C360	H7C360_HUMAN	0.359452	1.2026
H7C2S4	H7C2S4_HUMAN	-2.86253	0.0486361
H7C2L4	H7C2L4_HUMAN	-0.293246	-0.180961
H7C2I1	H7C2I1_HUMAN	-0.375424	0.165362
H7C1K4	H7C1K4_HUMAN	-0.640647	4.5167
H7C1D4	H7C1D4_HUMAN	-0.255756	0.131708
H7C003	H7C003_HUMAN	0.520312	-0.0231522
H7BZK6	H7BZK6_HUMAN	-0.46024	0.270916
H7BYX6	H7BYX6_HUMAN	0.328605	0.535034
H7BY55	H7BY55_HUMAN	-0.303804	0.946926
H7BXH2	H7BXH2_HUMAN	-0.88445	0.262359
P62805	H4_HUMAN	1.09117	1.45092
H3BVH7	H3BVH7_HUMAN	-0.930145	0.768929
H3BVD1	H3BVD1_HUMAN	0.0150637	0.481208
H3BV90	H3BV90_HUMAN	-1.61174	-0.190441
H3BUR4	H3BUR4_HUMAN	0.609613	0.212499
H3BSW0	H3BSW0_HUMAN	0.395943	-0.333501
H3BRG4	H3BRG4_HUMAN	-0.908046	-2.3724
H3BQZ7	H3BQZ7_HUMAN	-0.386673	0.0941588
H3BNE1	H3BNE1_HUMAN	-1.03319	1.00497
Q71DI3	H32_HUMAN	1.25869	1.6078
Q5QNW6-2	H2B2F_HUMAN	0.450382	-0.144412
Q6DN03	H2B2C_HUMAN	0.203273	-0.193675
O75367	H2AY_HUMAN	0.475965	-1.33945
P16104	H2AX_HUMAN	0.923837	0.882493
Q71UI9	H2AV_HUMAN	0.516771	-0.062642
P16403	H12_HUMAN	0.15023	-1.3741
H0YNG3	H0YNG3_HUMAN	-2.92641	-3.05061
H0YN26	H0YN26_HUMAN	0.108975	0.540743
H0YMZ1	H0YMZ1_HUMAN	-0.249981	0.528609
H0YM81	H0YM81_HUMAN	2.51947	4.70065
H0YM70	H0YM70_HUMAN	-0.708733	-0.133608
H0YK48	H0YK48_HUMAN	-0.145426	-1.0597
H0YJG7	H0YJG7_HUMAN	-0.633187	0.16546
H0YIV4	H0YIV4_HUMAN	0.370922	1.69423
H0YGW7	H0YGW7_HUMAN	0.139934	0.297263
H0YGT2	H0YGT2_HUMAN	-0.21891	0.502142
H0YEN5	H0YEN5_HUMAN	-1.67276	-1.62226
H0YDL9	H0YDL9_HUMAN	-0.341365	-0.424187
H0YDI1	H0YDI1_HUMAN	-0.627717	0.844333
H0YDD4	H0YDD4_HUMAN	-1.6896	-1.86452
H0YD13	H0YD13_HUMAN	1.40707	3.02443
H0YCY8	H0YCY8_HUMAN	-0.0969574	-0.655095
H0YC35	H0YC35_HUMAN	-2.04854	-0.601254
H0YBP1	H0YBP1_HUMAN	-0.76387	0.507676
H0YAS9	H0YAS9_HUMAN	-0.701861	-0.375938
H0YA96	H0YA96_HUMAN	-0.89857	0.211351
H0YA55	H0YA55_HUMAN	-1.42825	-1.99671
H0Y9V9	H0Y9V9_HUMAN	-0.419389	-0.97889
H0Y8X6	H0Y8X6_HUMAN	-0.64735	1.51895
H0Y8T9	H0Y8T9_HUMAN	-0.560902	-1.36388
H0Y8E4	H0Y8E4_HUMAN	-0.494677	1.44742
H0Y5G7	H0Y5G7_HUMAN	0.750973	1.05192
H0Y4R1	H0Y4R1_HUMAN	-0.66243	0.246253
H0Y2W2	H0Y2W2_HUMAN	-1.36681	-1.92016
P49915	GUAA_HUMAN	-0.882372	0.416042
P11166	GTR1_HUMAN	-1.35744	-1.83193
P78347	GTF2I_HUMAN	-1.23087	0.98459
Q8NBJ5	GT251_HUMAN	-0.896742	-0.828007
P09211	GSTP1_HUMAN	-0.330576	0.535704
P78417	GSTO1_HUMAN	-0.62282	-0.157182
Q92896	GSLG1_HUMAN	0.246834	1.22803
P00390	GSHR_HUMAN	-0.557322	0.522113
P48637	GSHB_HUMAN	0.306083	0.588949
Q9BQ67	GRWD1_HUMAN	0.0431678	-0.467508
P11021	GRP78_HUMAN	-0.937047	-0.616617
P38646	GRP75_HUMAN	-0.469776	-1.24452
Q9UBQ7	GRHPR_HUMAN	-0.395911	0.967224
P43304	GPDM_HUMAN	-0.934475	-2.08733
Q9Y625	GPC6_HUMAN	-0.168229	3.52486
O75487	GPC4_HUMAN	1.05942	2.37141
P51654	GPC3_HUMAN	0.205224	1.48419
P35052	GPC1_HUMAN	0.359534	1.95533
Q9H4A6	GOLP3_HUMAN	-0.561887	-0.757755
Q7Z5G4	GOGA7_HUMAN	0.113252	1.061
P36915	GNL1_HUMAN	-0.251566	0.506396
P63092-3	GNAS2_HUMAN	-0.39806	0.842824
P08754	GNAI3_HUMAN	-0.0858068	1.15315
P04899	GNAI2_HUMAN	0.120988	0.510105
P63096	GNAI1_HUMAN	0.0434952	0.898065
Q14344	GNA13_HUMAN	-0.287525	0.70613
P29992	GNA11_HUMAN	-0.082488	0.743927
P34897	GLYM_HUMAN	-0.831744	-1.39714
O94925	GLSK_HUMAN	0.247624	-0.953573
O76003	GLRX3_HUMAN	-0.767391	0.0201102
Q14161	GIT2_HUMAN	0.360903	1.26021
O14908	GIPC1_HUMAN	0.235923	0.814283
O75223	GGCT_HUMAN	-0.425926	0.224582
Q06210	GFPT1_HUMAN	-1.42888	0.354683
P06396-4	GELS_HUMAN	0.546161	1.07589
P50395	GDIB_HUMAN	0.0683182	0.860839
P31150	GDIA_HUMAN	-0.523613	-3.06122
Q9H3P7	GCP60_HUMAN	-0.497909	0.569647
Q92616	GCN1_HUMAN	-1.47132	-0.222147
Q9UBI6	GBG12_HUMAN	-2.47955	-0.0725198
P62879	GBB2_HUMAN	-0.00682792	0.904517
P62873	GBB1_HUMAN	-0.012638	0.9574
Q14393	GAS6_HUMAN	0.770734	-0.362848
Q14697	GANAB_HUMAN	-1.34186	-0.819256
P51570	GALK1_HUMAN	-2.01103	-2.12123
G8JLH6	G8JLH6_HUMAN	0.28106	-0.609234
G8JLB6	G8JLB6_HUMAN	-1.91202	0.0409615
P11413-2	G6PD_HUMAN	-0.356664	0.100456
G5E9Q6	G5E9Q6_HUMAN	-0.25258	0.93919
G3XAP6	G3XAP6_HUMAN	-0.270598	0.467155
G3XAI2	G3XAI2_HUMAN	1.59554	4.71259
G3XAC6	G3XAC6_HUMAN	0.76542	-0.142912
G3V5Z7	G3V5Z7_HUMAN	-0.68121	0.152966
G3V5E4	G3V5E4_HUMAN	-0.559996	0.659894
G3V4W0	G3V4W0_HUMAN	-0.17357	0.701913
G3V3B3	G3V3B3_HUMAN	-0.553149	-0.00862464
G3V1R5	G3V1R5_HUMAN	0.580138	0.143855
G3V1L9	G3V1L9_HUMAN	-1.09807	0.389673
G3V1L6	G3V1L6_HUMAN	-0.178165	-1.66267
G3V1D4	G3V1D4_HUMAN	0.794069	0.996881
G3V1D3	G3V1D3_HUMAN	-0.595542	0.584306
G3V1A1	G3V1A1_HUMAN	-2.01799	-1.08862
G3V153	G3V153_HUMAN	-0.49674	0.418861
O14556	G3PT_HUMAN	-0.209676	1.09819
P04406	G3P_HUMAN	-0.439967	0.670478
Q13283	G3BP1_HUMAN	-1.24134	0.744636
P07954	FUMH_HUMAN	-1.05985	-0.913116
Q12841	FSTL1_HUMAN	0.456861	1.04353
Q16658	FSCN1_HUMAN	-0.498225	0.532512
Q9P2B2	FPRP_HUMAN	0.243133	0.68171
P14324	FPPS_HUMAN	-1.1014	0.984076
Q06828	FMOD_HUMAN	3.98958	6.93859
O95466	FMNL1_HUMAN	-0.374408	-0.40444
Q9Y5Y0	FLVC1_HUMAN	-1.24412	-0.737391
O75955	FLOT1_HUMAN	-0.646132	0.401099
Q14315	FLNC_HUMAN	-0.553019	-0.0388291
O75369	FLNB_HUMAN	-0.133231	0.214811
Q13045	FLII_HUMAN	-0.684571	-0.0471186
Q02790	FKBP4_HUMAN	-0.211869	0.177353
P02751	FINC_HUMAN	0.814593	0.725789
P02675	FIBB_HUMAN	0.856053	2.14551
Q13642-5	FHL1_HUMAN	0.575035	0.897021
P02765	FETUA_HUMAN	1.40426	-1.24253
Q96AC1	FERM2_HUMAN	0.472761	0.590172
Q13630	FCL_HUMAN	0.836522	0.434084
P23142	FBLN1_HUMAN	2.23793	3.18153
P49327	FAS_HUMAN	-0.527183	0.278077
Q92520	FAM3C_HUMAN	-0.666855	-0.602564
Q01469	FABP5_HUMAN	-0.427713	0.831616
P16930	FAAA_HUMAN	-0.834943	0.304535
P00740	FA9_HUMAN	0.625807	1.28243
Q9NUQ9	FA49B_HUMAN	-0.315588	0.82841
P00742	FA10_HUMAN	0.273731	2.76219
F8WCF6	F8WCF6_HUMAN	-0.760695	0.59838
F8WAU4	F8WAU4_HUMAN	-2.72996	-0.0990151
F8WAR4	F8WAR4_HUMAN	-0.709681	-1.25008
F8W696	F8W696_HUMAN	0.87176	1.12054
F8W1A4	F8W1A4_HUMAN	-0.613456	-0.0699652
F8W150	F8W150_HUMAN	-0.136557	0.642723
F8W031	F8W031_HUMAN	-0.0866418	-1.0653
F8VZY9	F8VZY9_HUMAN	-1.0351	0.228345
F8VZN8	F8VZN8_HUMAN	0.7021	0.417252
F8VYY9	F8VYY9_HUMAN	-1.822	-0.0779383
F8VYN9	F8VYN9_HUMAN	-0.481461	0.0288931
F8VXU5	F8VXU5_HUMAN	0.512681	0.270646
F8VVM2	F8VVM2_HUMAN	-2.34616	-4.70764
F8VUA7	F8VUA7_HUMAN	0.210499	-0.458747
F8VQW8	F8VQW8_HUMAN	0.196717	-1.45281
F8VQE1	F8VQE1_HUMAN	-0.495453	0.335185
F8VPD4	F8VPD4_HUMAN	0.393222	-0.339317
F6XZQ7	F6XZQ7_HUMAN	-0.29949	0.363904
F6WIT2	F6WIT2_HUMAN	-0.143397	0.469211
F6VVE8	F6VVE8_HUMAN	-0.25279	0.00457018
F6TLX2	F6TLX2_HUMAN	0.0277713	0.819439
F6RFD5	F6RFD5_HUMAN	-0.969617	0.551067
F5H7G1	F5H7G1_HUMAN	1.34174	-0.847194
F5H6I7	F5H6I7_HUMAN	-0.629401	-0.149942
F5H5D3	F5H5D3_HUMAN	0.550726	-0.0905176
F5H4Z8	F5H4Z8_HUMAN	-0.614461	0.516303
F5H442	F5H442_HUMAN	0.175709	0.906337
F5H365	F5H365_HUMAN	-0.211541	0.305458
F5H2T0	F5H2T0_HUMAN	-1.79843	0.399178
F5H283	F5H283_HUMAN	1.9172	3.14571
F5H1R4	F5H1R4_HUMAN	0.289692	-0.135141
F5GYQ1	F5GYQ1_HUMAN	0.144178	0.0141622
F5GXJ9	F5GXJ9_HUMAN	-0.182467	0.19366
F5GX11	F5GX11_HUMAN	-0.0975225	0.32415
F5GWF6	F5GWF6_HUMAN	-0.33747	0.426444
F2Z2V0	F2Z2V0_HUMAN	-0.793955	-0.0113472
P00488	F13A_HUMAN	1.14529	2.29194
Q9NZB2	F120A_HUMAN	0.748358	-0.864043
P50502	F10A1_HUMAN	0.488024	0.976359
Q96A65	EXOC4_HUMAN	-0.750008	-0.3796
P38117	ETFB_HUMAN	-0.625285	-1.16977
P13804	ETFA_HUMAN	0.156926	-1.18312
Q9BSJ8	ESYT1_HUMAN	-3.02466	-0.901427
P10768	ESTD_HUMAN	-0.0893729	-0.914069
Q9BS26	ERP44_HUMAN	-2.42013	-0.74906
P30040	ERP29_HUMAN	-1.43753	-0.610294
Q96HE7	ERO1A_HUMAN	-1.34093	-0.684024
O75477	ERLN1_HUMAN	-2.21606	-0.607147
Q96RT1	ERBIN_HUMAN	-0.0164605	0.387251
Q9NZ08	ERAP1_HUMAN	0.388832	-0.83483
Q14677	EPN4_HUMAN	-0.694356	-0.585798
P29317	EPHA2_HUMAN	0.700356	1.14083
P21709	EPHA1_HUMAN	-0.230386	0.566531
Q9UM22	EPDR1_HUMAN	0.773879	-0.139894
P16422	EPCAM_HUMAN	0.154043	1.18782
P14625	ENPL_HUMAN	-0.340402	-0.569821
P09104	ENOG_HUMAN	-0.17565	1.3001
P06733	ENOA_HUMAN	-0.25522	0.626232
O95834-3	EMAL2_HUMAN	-0.610932	-1.22265
Q15717	ELAV1_HUMAN	0.116568	-0.158462
Q7L2H7	EIF3M_HUMAN	-0.834046	0.684354
O75822	EIF3J_HUMAN	-1.54513	-0.70106
Q13347	EIF3I_HUMAN	-0.160813	0.328144
O75821	EIF3G_HUMAN	0.0573801	0.56232
O00303	EIF3F_HUMAN	0.061455	0.897271
P60228	EIF3E_HUMAN	0.0839305	0.580952
O15371	EIF3D_HUMAN	-0.769197	0.0140895
Q99613	EIF3C_HUMAN	-0.0158957	0.0568534
P55884	EIF3B_HUMAN	-0.189078	0.328279
Q14152	EIF3A_HUMAN	0.296784	-0.440509
Q9NR50	EI2BG_HUMAN	0.140301	-1.50545
Q9H223	EHD4_HUMAN	0.311722	0.455339
Q9NZN3	EHD3_HUMAN	-2.00234	-0.566448
Q9NZN4	EHD2_HUMAN	-0.553953	-0.210495
P00533	EGFR_HUMAN	0.370731	0.776671
P49411	EFTU_HUMAN	-0.579782	-1.05915
Q96C19	EFHD2_HUMAN	-0.841673	0.496431
P13639	EF2_HUMAN	-0.342061	0.500696
P26641-2	EF1G_HUMAN	-0.575283	0.588256
P29692-3	EF1D_HUMAN	1.54985	0.875644
P24534	EF1B_HUMAN	0.566413	0.2906
Q5VTE0	EF1A3_HUMAN	0.110432	-0.307585
Q05639	EF1A2_HUMAN	-0.593336	-0.583447
O43854	EDIL3_HUMAN	-0.689019	0.203841
P30084	ECHM_HUMAN	0.0123707	-1.48443
P55084	ECHB_HUMAN	0.0777814	-1.46611
P40939	ECHA_HUMAN	-0.469005	-1.42271
Q13011	ECH1_HUMAN	0.492186	-1.57358
P42892	ECE1_HUMAN	-0.247835	0.189539
E9PSE5	E9PSE5_HUMAN	0.631257	-0.650216
E9PS76	E9PS76_HUMAN	0.0199516	0.0887543
E9PRY8	E9PRY8_HUMAN	1.09813	1.05882
E9PR17	E9PR17_HUMAN	-0.00219544	0.983701
E9PQX9	E9PQX9_HUMAN	0.867393	0.0834132
E9PPJ0	E9PPJ0_HUMAN	0.478925	0.111861
E9PP21	E9PP21_HUMAN	-1.54114	0.635377
E9PMR4	E9PMR4_HUMAN	-0.686343	-1.26725
E9PLL6	E9PLL6_HUMAN	-0.953592	-1.39649
E9PLK3	E9PLK3_HUMAN	-0.44821	0.207561
E9PIE4	E9PIE4_HUMAN	-0.149396	-1.20574
E9PGM1	E9PGM1_HUMAN	0.0379309	0.105969
E9PG39	E9PG39_HUMAN	-0.82427	-1.98228
E9PFW3	E9PFW3_HUMAN	-0.755984	-1.88035
E9PFN5	E9PFN5_HUMAN	0.228025	-2.2905
E9PFH1	E9PFH1_HUMAN	-0.574485	0.89114
E9PF82	E9PF82_HUMAN	0.180168	0.302124
E9PF10	E9PF10_HUMAN	-0.716494	-0.045955
E9PEX6	E9PEX6_HUMAN	-1.30955	-1.20061
E9PEP6	E9PEP6_HUMAN	1.28491	2.57933
E9PCT3	E9PCT3_HUMAN	-0.231334	-0.61895
E9PC69	E9PC69_HUMAN	-0.263551	0.147048
E9PC52	E9PC52_HUMAN	0.147142	-0.0965959
E9PAM4	E9PAM4_HUMAN	-0.0112444	-1.19025
E7EX17	E7EX17_HUMAN	-0.213429	0.36167
E7EW20	E7EW20_HUMAN	-2.18831	-0.318455
E7EV99	E7EV99_HUMAN	1.01297	-0.982178
E7EV01	E7EV01_HUMAN	-2.2602	-0.792184
E7EUY5	E7EUY5_HUMAN	-3.95266	-3.62303
E7EU96	E7EU96_HUMAN	-0.762611	0.253839
E7EU09	E7EU09_HUMAN	-0.739934	-2.23822
E7ETZ4	E7ETZ4_HUMAN	0.394504	0.139037
E7ETB3	E7ETB3_HUMAN	-2.25157	0.0958497
E7ET40	E7ET40_HUMAN	0.504576	0.518347
E7ESP4	E7ESP4_HUMAN	0.152839	1.09582
E7ES33	E7ES33_HUMAN	-0.847723	0.217735
E7ES19	E7ES19_HUMAN	-0.0924341	0.971156
E7ES08	E7ES08_HUMAN	-0.0423702	0.866166
E7ERL8	E7ERL8_HUMAN	1.34926	4.61664
E7ER44	E7ER44_HUMAN	2.06283	-1.51325
E7EQV9	E7EQV9_HUMAN	-0.271586	-1.67451
E7EQR4	E7EQR4_HUMAN	-0.0252864	0.821018
E7EQL5	E7EQL5_HUMAN	-0.933791	0.456837
E7EQG2	E7EQG2_HUMAN	-1.01357	0.116982
E7EQ69	E7EQ69_HUMAN	0.272272	1.48417
E7EPB3	E7EPB3_HUMAN	-1.45781	-0.988191
E7ENV7	E7ENV7_HUMAN	-0.901765	1.17022
E7ENJ6	E7ENJ6_HUMAN	-1.66793	-0.155017
E5RK99	E5RK99_HUMAN	0.45355	2.46508
E5RK69	E5RK69_HUMAN	0.165436	-0.0294416
E5RK64	E5RK64_HUMAN	-1.14643	0.884942
E5RJR5	E5RJR5_HUMAN	-0.322418	-0.990516
E5RJH0	E5RJH0_HUMAN	-1.54227	0.965067
E5RJG5	E5RJG5_HUMAN	-0.700564	-0.51772
E5RI99	E5RI99_HUMAN	0.706491	-0.0826549
E5RFX4	E5RFX4_HUMAN	-1.62047	-1.09515
E1CEI4	E1CEI4_HUMAN	-0.882183	-0.294452
P50570-5	DYN2_HUMAN	-0.204475	0.342784
Q96FJ2	DYL2_HUMAN	0.0728947	0.486112
Q14204	DYHC1_HUMAN	-1.29627	0.297878
O00148	DX39A_HUMAN	-1.26714	-0.478432
Q14126	DSG2_HUMAN	0.210106	0.619268
Q02413	DSG1_HUMAN	0.404076	-0.900922
Q9Y295	DRG1_HUMAN	-0.502149	0.0450658
Q16643	DREB_HUMAN	-0.491568	-0.388945
Q9H7D0	DOCK5_HUMAN	4.07617	-2.48657
P25685	DNJB1_HUMAN	-0.860544	0.260469
P31689	DNJA1_HUMAN	0.71449	0.481572
Q9UGM3	DMBT1_HUMAN	0.0779751	1.02456
Q9UBS4	DJB11_HUMAN	-0.709272	-1.14429
Q9P265	DIP2B_HUMAN	-0.258946	-0.303357
Q08211	DHX9_HUMAN	-0.595041	-0.540167
O43143	DHX15_HUMAN	-0.0641704	0.0451164
Q00796	DHSO_HUMAN	-0.209279	0.0810214
P00367	DHE3_HUMAN	-1.25466	-1.35677
Q9UBM7	DHCR7_HUMAN	-0.419819	-2.61468
P51659	DHB4_HUMAN	-1.28154	-1.40614
P15924	DESP_HUMAN	-1.38441	-0.46689
Q07507	DERM_HUMAN	2.19289	4.87347
P35659	DEK_HUMAN	-0.074081	-0.455813
Q16698	DECR_HUMAN	-0.289374	-1.68127
Q9NR30	DDX21_HUMAN	0.0185733	0.0604626
Q92499	DDX1_HUMAN	0.939578	0.304149
Q16531	DDB1_HUMAN	-0.499615	0.259965
Q13561	DCTN2_HUMAN	-0.463503	0.173392
Q14203	DCTN1_HUMAN	-0.339776	0.0532734
Q96PD2	DCBD2_HUMAN	0.385373	1.29264
Q9Y4D1	DAAM1_HUMAN	-0.582823	0.263574
D6RIV2	D6RIV2_HUMAN	-3.36294	-2.04275
D6RGI3	D6RGI3_HUMAN	-0.329398	-0.0543199
D6RGG3	D6RGG3_HUMAN	1.84648	4.15358
D6RG15	D6RG15_HUMAN	-2.4605	0.769095
D6RFM5	D6RFM5_HUMAN	-0.964602	-1.48883
D6RF35	D6RF35_HUMAN	1.77565	-1.16305
D6REX3	D6REX3_HUMAN	0.247025	0.208531
D6REP8	D6REP8_HUMAN	-0.684427	0.560857
D6RDM7	D6RDM7_HUMAN	-0.500919	0.0212889
D6RD69	D6RD69_HUMAN	-0.21504	0.55474
D6RD18	D6RD18_HUMAN	-0.883282	0.408358
D6RAW0	D6RAW0_HUMAN	-0.666492	-0.0566197
D6RAR4	D6RAR4_HUMAN	0.789504	0.959251
D6RAA6	D6RAA6_HUMAN	-3.61072	-3.82851
D3DQV9	D3DQV9_HUMAN	0.865433	0.521092
P04080	CYTB_HUMAN	-0.465608	0.785449
O00622	CYR61_HUMAN	1.93994	3.01041
Q7L576	CYFP1_HUMAN	-0.332912	-0.396335
P78310	CXAR_HUMAN	0.434072	-0.472477
Q13618	CUL3_HUMAN	-0.194623	-1.23942
O14578-4	CTRO_HUMAN	-0.796276	-0.616911
P30825	CTR1_HUMAN	0.611317	-0.972536
P35221-2	CTNA1_HUMAN	-0.485533	-0.133209
Q8IWA5	CTL2_HUMAN	-1.05142	-1.72893
Q8WWI5	CTL1_HUMAN	-1.38427	-2.33838
P29279	CTGF_HUMAN	0.354252	1.89165
Q6UVK1	CSPG4_HUMAN	1.23211	3.42765
P13611	CSPG2_HUMAN	2.19756	5.36392
Q92905	CSN5_HUMAN	0.289535	0.689886
Q9BT78	CSN4_HUMAN	-0.189731	0.269563
P61201	CSN2_HUMAN	-0.434579	0.0470531
O14936	CSKP_HUMAN	0.553291	0.814602
P19784	CSK22_HUMAN	-0.601954	0.241436
P46109	CRKL_HUMAN	-0.543509	0.922305
O75629	CREG1_HUMAN	0.971631	-0.510106
P50416	CPT1A_HUMAN	-0.406005	-2.37839
O75131	CPNE3_HUMAN	-0.64121	0.271059
Q96FN4	CPNE2_HUMAN	-1.52311	0.390636
P10606	COX5B_HUMAN	-0.265257	-1.67389
P13073	COX41_HUMAN	-1.15373	-1.03094
P00403	COX2_HUMAN	-2.27872	-1.67417
Q14019	COTL1_HUMAN	-0.289052	0.452479
Q9ULV4	COR1C_HUMAN	-0.915889	0.261598
Q9BR76	COR1B_HUMAN	-0.513974	0.594262
P31146	COR1A_HUMAN	0.680148	2.57825
O15431	COPT1_HUMAN	-0.808034	0.131779
Q9Y678	COPG1_HUMAN	-1.60853	-0.0601089
P48444	COPD_HUMAN	-0.117568	0.375096
P35606	COPB2_HUMAN	-1.2847	0.394451
P53618	COPB_HUMAN	-0.357327	-0.22973
P53621	COPA_HUMAN	-0.751209	-0.538166
P21964	COMT_HUMAN	-0.88545	0.244868
P39060	COIA1_HUMAN	1.40597	4.02193
Q9Y281	COF2_HUMAN	-1.49209	-0.171227
P23528	COF1_HUMAN	-0.358948	0.542346
P12107	COBA1_HUMAN	0.289412	-0.28051
Q03692	COAA1_HUMAN	1.61528	2.2231
P20849	CO9A1_HUMAN	-0.134314	1.25647
P02748	CO9_HUMAN	0.618824	1.42642
Q02388	CO7A1_HUMAN	0.417371	3.15453
P12111	CO6A3_HUMAN	1.28413	-0.413375
P12110	CO6A2_HUMAN	-0.29971	0.804307
P20908	CO5A1_HUMAN	1.42263	3.24908
P01031	CO5_HUMAN	0.0087353	0.863403
P08572	CO4A2_HUMAN	1.02788	1.18809
P02462	CO4A1_HUMAN	-0.600682	2.05578
P01024	CO3_HUMAN	0.747902	1.6411
Q6P4Q7	CNNM4_HUMAN	0.483416	-0.044423
Q96KP4	CNDP2_HUMAN	-0.0796243	0.544694
P09543	CN37_HUMAN	0.0756058	0.398459
Q9Y224	CN166_HUMAN	-0.468119	-0.194203
P30622	CLIP1_HUMAN	0.135146	-1.43627
Q9Y696	CLIC4_HUMAN	-0.171532	0.555728
O00299	CLIC1_HUMAN	-0.678455	0.794863
O15551	CLD3_HUMAN	-0.432738	-0.762164
Q9Y240	CLC11_HUMAN	0.979696	1.19161
Q07065	CKAP4_HUMAN	-0.222931	-0.651091
Q7LGC8	CHST3_HUMAN	0.899747	1.74681
Q99653	CHP1_HUMAN	-0.330921	0.333941
Q9Y3E7	CHMP3_HUMAN	-0.682798	-0.0829244
Q9H444	CHM4B_HUMAN	-0.117092	-0.089368
P10809	CH60_HUMAN	-1.68154	-1.61181
P61604	CH10_HUMAN	-1.21129	-1.30369
Q53EZ4	CEP55_HUMAN	-0.841969	-1.76054
P32320	CDD_HUMAN	0.481361	1.06824
Q9H5V8	CDCP1_HUMAN	0.590653	1.72381
P60953	CDC42_HUMAN	0.156807	1.05077
P48960	CD97_HUMAN	0.531225	0.86807
P32970	CD70_HUMAN	-0.115277	0.441667
Q08722	CD47_HUMAN	-0.298075	-0.278676
Q9HCU0	CD248_HUMAN	-0.64396	0.740142
Q6YHK3-2	CD109_HUMAN	1.67954	2.77538
Q8N7R7	CCYL1_HUMAN	-1.15166	0.93103
Q8ND76	CCNY_HUMAN	-0.11006	0.733075
Q76M96	CCD80_HUMAN	0.978731	-0.211746
Q96A33	CCD47_HUMAN	-1.59386	-0.510711
Q13185	CBX3_HUMAN	0.00731339	-0.621677
P16152	CBR1_HUMAN	-0.423288	0.573144
P15169	CBPN_HUMAN	0.124553	1.45149
P14384	CBPM_HUMAN	0.0202962	-0.107576
P47755	CAZA2_HUMAN	-0.585966	-0.757498
P52907	CAZA1_HUMAN	-0.0278721	0.170487
Q03135	CAV1_HUMAN	-0.727427	-0.741457
P04040	CATA_HUMAN	0.996558	-0.73849
Q5VZK9	CARL1_HUMAN	0.493054	0.294288
P47756-2	CAPZB_HUMAN	-0.50033	0.426239
Q01518	CAP1_HUMAN	-0.699553	0.797251
Q86VP6	CAND1_HUMAN	0.160458	0.302499
P17655	CAN2_HUMAN	-0.0533736	-0.0941273
P07384	CAN1_HUMAN	-0.56305	0.19845
P27824	CALX_HUMAN	-0.687399	-0.419627
O43852-4	CALU_HUMAN	-0.613425	-0.802544
P27797	CALR_HUMAN	-0.229358	-0.548438
Q16790	CAH9_HUMAN	1.28177	0.977697
P22223-2	CADH3_HUMAN	-0.504914	-0.0138934
P43155	CACP_HUMAN	-1.62139	0.477919
Q9Y376	CAB39_HUMAN	0.352897	0.345404
C9JZR2	C9JZR2_HUMAN	0.444345	0.894464
C9JZL8	C9JZL8_HUMAN	-2.84162	-3.12541
C9JWQ3	C9JWQ3_HUMAN	0.631247	-0.16741
C9JUT4	C9JUT4_HUMAN	0.0242562	-0.364827
C9JUE0	C9JUE0_HUMAN	-0.0656875	0.760856
C9JME2	C9JME2_HUMAN	1.24997	0.929262
C9JLM9	C9JLM9_HUMAN	-1.80877	-1.4607
C9JIZ6	C9JIZ6_HUMAN	0.727922	-0.16703
C9JIF9	C9JIF9_HUMAN	-1.83564	0.444057
C9JG97	C9JG97_HUMAN	-0.358512	0.542516
C9JFR7	C9JFR7_HUMAN	-1.5906	-0.160938
C9JEU5	C9JEU5_HUMAN	1.13075	1.68991
C9JEJ2	C9JEJ2_HUMAN	-1.27633	-0.277972
C9JDE9	C9JDE9_HUMAN	1.4871	-1.23694
C9J9K3	C9J9K3_HUMAN	-0.234544	0.523031
C9J6P4	C9J6P4_HUMAN	-0.357354	0.355559
C9J406	C9J406_HUMAN	-1.48348	-0.232184
C9J0K6	C9J0K6_HUMAN	0.148883	-0.237756
C9J0A7	C9J0A7_HUMAN	-0.00990809	0.312232
C9IZQ1	C9IZQ1_HUMAN	-0.957185	-0.342863
P11586	C1TC_HUMAN	-0.461489	0.533295
Q07021	C1QBP_HUMAN	-0.453144	-2.55046
Q7L1Q6	BZW1_HUMAN	0.184897	0.511831
P20290	BTF3_HUMAN	0.0685384	0.166678
Q5VW32	BROX_HUMAN	-0.180912	0.744542
O95861	BPNT1_HUMAN	-0.555882	-0.0126666
P30043	BLVRB_HUMAN	0.0870822	0.999842
P53004	BIEA_HUMAN	-0.49497	0.351091
Q15582	BGH3_HUMAN	-1.69453	-0.561375
Q9P287	BCCIP_HUMAN	1.1471	0.18549
P80723	BASP1_HUMAN	0.271362	0.469428
P35613-2	BASI_HUMAN	0.442888	1.10696
O95816	BAG2_HUMAN	-0.433599	0.246309
B9A062	B9A062_HUMAN	-0.916676	0.488385
B8ZZG1	B8ZZG1_HUMAN	-0.0506794	-1.43034
B8A4K4	B8A4K4_HUMAN	0.752857	0.853346
B7ZM87	B7ZM87_HUMAN	-0.39109	0.598019
B7ZKQ9	B7ZKQ9_HUMAN	0.213273	-0.120888
B7Z7P8	B7Z7P8_HUMAN	-0.270177	0.757671
B7Z6D5	B7Z6D5_HUMAN	-3.77544	-0.192355
B7Z645	B7Z645_HUMAN	0.479628	0.289189
B6VEX4	B6VEX4_HUMAN	-0.571423	0.853498
O43286	B4GT5_HUMAN	-0.215708	0.795571
B4E0K5	B4E0K5_HUMAN	-1.81736	0.76712
B4DY09	B4DY09_HUMAN	-1.27562	0.282021
B4DUT8	B4DUT8_HUMAN	-1.44474	-0.279483
B4DR80	B4DR80_HUMAN	0.0434225	0.244832
B4DR61	B4DR61_HUMAN	0.829219	-3.76676
B4DLR8	B4DLR8_HUMAN	0.0788162	0.355098
B4DKY1	B4DKY1_HUMAN	0.109441	0.143224
B4DJV2	B4DJV2_HUMAN	-1.42706	-1.71631
B4DJ81	B4DJ81_HUMAN	-0.821301	-1.42729
B4DGU4	B4DGU4_HUMAN	-0.0922489	-0.212252
B4DDN1	B4DDN1_HUMAN	-0.290261	-0.114738
P61769	B2MG_HUMAN	-0.767323	0.692318
B1ANR0	B1ANR0_HUMAN	-0.357407	0.151077
B1AMS2	B1AMS2_HUMAN	-0.147333	-0.0688648
B1AHB1	B1AHB1_HUMAN	-0.403564	0.0782179
B0QY89	B0QY89_HUMAN	-0.660293	-0.781745
Q76LX8	ATS13_HUMAN	0.123649	1.07375
P48047	ATPO_HUMAN	-1.42239	-1.37675
P30049	ATPD_HUMAN	-0.235573	-2.31422
P06576	ATPB_HUMAN	-1.76583	-0.986989
P25705	ATPA_HUMAN	-2.95941	-1.64852
Q9NT62	ATG3_HUMAN	1.35524	0.945818
P24539	AT5F1_HUMAN	-0.888076	-1.88798
P23634	AT2B4_HUMAN	-0.373466	-0.0392793
P20020	AT2B1_HUMAN	-1.59464	-0.427285
P16615-3	AT2A2_HUMAN	-1.22911	-1.74922
P54709	AT1B3_HUMAN	-0.844182	0.573326
P05026	AT1B1_HUMAN	-0.190893	0.817537
P05023	AT1A1_HUMAN	-0.912524	-0.388689
P00966	ASSY_HUMAN	-0.334784	0.4481
Q12797	ASPH_HUMAN	-1.29079	-1.32092
P08243	ASNS_HUMAN	-0.375405	-0.00142072
Q92485	ASM3B_HUMAN	0.0509062	0.791699
O15511	ARPC5_HUMAN	-0.0580812	0.646866
O15145	ARPC3_HUMAN	-0.363103	0.396392
O15144	ARPC2_HUMAN	-0.757305	0.560352
Q9BPX5	ARP5L_HUMAN	-0.821396	0.410033
P61158	ARP3_HUMAN	-0.548069	0.17295
P61160	ARP2_HUMAN	-0.417578	-0.0568102
P04424	ARLY_HUMAN	-0.360722	1.15332
Q9NVJ2	ARL8B_HUMAN	-1.30183	0.0897243
P36404	ARL2_HUMAN	-0.6342	-0.20841
P62330	ARF6_HUMAN	-0.346345	0.489729
P18085	ARF4_HUMAN	-0.465935	0.347125
P84077	ARF1_HUMAN	-0.190737	0.652175
O15143	ARC1B_HUMAN	-0.391959	0.700547
P07741-2	APT_HUMAN	-0.266404	0.471855
O95445	APOM_HUMAN	0.613786	0.616185
P04114	APOB_HUMAN	0.461765	2.16651
Q9HDC9	APMAP_HUMAN	-0.90773	-0.689892
Q06481-6	APLP2_HUMAN	1.13775	3.00011
O14617	AP3D1_HUMAN	-0.975022	-0.950888
O00203	AP3B1_HUMAN	-0.99909	-2.12091
P63010	AP2B1_HUMAN	-0.149943	0.739411
O95782-2	AP2A1_HUMAN	0.059353	-0.138421
P20073	ANXA7_HUMAN	-0.774038	0.04699
P08133	ANXA6_HUMAN	-1.05545	-0.127096
P08758	ANXA5_HUMAN	-0.981095	0.362196
P09525	ANXA4_HUMAN	-0.569649	-0.232063
P12429	ANXA3_HUMAN	-0.327713	0.826449
P07355-2	ANXA2_HUMAN	-0.998785	0.511459
P04083	ANXA1_HUMAN	-0.898452	0.418358
P50995	ANX11_HUMAN	-0.736159	0.162081
P01008	ANT3_HUMAN	0.932161	0.0174653
O15084	ANR28_HUMAN	-0.527244	-0.0990685
O14744	ANM5_HUMAN	0.954919	0.348246
Q9NQW6	ANLN_HUMAN	-0.615442	-0.273971
Q9BTT0	AN32E_HUMAN	-0.198411	-0.0109864
Q92688	AN32B_HUMAN	0.364743	0.915943
P04746	AMYP_HUMAN	0.70553	2.32088
P15144	AMPN_HUMAN	0.0691077	0.889944
P28838	AMPL_HUMAN	-0.0335825	-0.770723
P05091	ALDH2_HUMAN	-1.13766	-1.74887
P49189	AL9A1_HUMAN	-0.209253	0.0484999
P43353	AL3B1_HUMAN	0.157255	0.321353
P30837	AL1B1_HUMAN	-2.22005	-0.968995
P47895	AL1A3_HUMAN	-0.0107953	0.542686
Q02952	AKA12_HUMAN	0.0275918	0.313049
P14550	AK1A1_HUMAN	0.265835	1.14357
O95831	AIFM1_HUMAN	0.0255773	-0.315406
Q96BJ3	AIDA_HUMAN	-0.708995	-1.6978
Q09666	AHNK_HUMAN	-0.112736	0.637699
O00468-6	AGRIN_HUMAN	4.75414	7.32884
Q9Y653	AGRG1_HUMAN	0.500838	-0.464211
Q9Y4W6	AFG32_HUMAN	-0.0536829	-1.31107
P55196-3	AFAD_HUMAN	1.09175	-0.87607
Q8IUX7	AEBP1_HUMAN	0.825431	0.718527
P12236	ADT3_HUMAN	-1.6294	-3.37848
P05141	ADT2_HUMAN	0.918986	-4.03815
P55263	ADK_HUMAN	-0.592368	0.191982
P11766	ADHX_HUMAN	-1.72358	0.290144
P35612	ADDB_HUMAN	0.355064	0.052381
Q13443	ADAM9_HUMAN	-0.60555	0.348466
Q13444-8	ADA15_HUMAN	3.40713	-0.998184
O14672	ADA10_HUMAN	-0.147853	1.0657
O43707	ACTN4_HUMAN	-0.355328	0.325157
P12814	ACTN1_HUMAN	-0.71021	0.222943
P63261	ACTG_HUMAN	-0.393034	0.534375
O60488	ACSL4_HUMAN	0.0928866	0.49007
O95573	ACSL3_HUMAN	-1.44207	-1.26351
Q15067	ACOX1_HUMAN	-0.000706812	-1.76441
P21399	ACOC_HUMAN	-0.0872964	0.290077
Q9NPJ3	ACO13_HUMAN	-1.14968	-1.55685
P53396	ACLY_HUMAN	-0.325646	0.234485
P49748	ACADV_HUMAN	-0.197485	-1.38649
Q12979-3	ABR_HUMAN	0.123137	0.293208
Q96IU4	ABHEB_HUMAN	0.32603	0.543306
Q9NUQ8	ABCF3_HUMAN	-0.596171	0.272198
P61221	ABCE1_HUMAN	-0.0750388	0.140994
P00505	AATM_HUMAN	-1.24133	-1.27764
P17174	AATC_HUMAN	0.030907	0.482564
Q13131	AAPK1_HUMAN	-0.63241	-0.0463593
Q15758	AAAT_HUMAN	-0.972721	-1.79001
A8MXP9	A8MXP9_HUMAN	0.45573	-0.18893
A6NP24	A6NP24_HUMAN	-1.02665	-0.371929
A6NLN1	A6NLN1_HUMAN	-1.23872	-0.169674
A6NJA2	A6NJA2_HUMAN	-0.424157	0.634279
A6NFX8	A6NFX8_HUMAN	0.596988	0.378941
A6NDF3	A6NDF3_HUMAN	-0.430181	-0.410925
P05067	A4_HUMAN	2.28165	3.71098
P01023	A2MG_HUMAN	0.618453	0.798012
P08697	A2AP_HUMAN	1.25825	0.158369
A2A274	A2A274_HUMAN	-0.621089	-1.24893
A0A1C7CYX9	A0A1C7CYX9_HUMAN	-0.449234	0.48169
A0A1B0GWJ0	A0A1B0GWJ0_HUMAN	-1.34317	-0.121566
A0A1B0GWA9	A0A1B0GWA9_HUMAN	-3.11869	-0.146118
A0A1B0GWA2	A0A1B0GWA2_HUMAN	-0.543491	-1.83374
A0A1B0GV47	A0A1B0GV47_HUMAN	-1.13926	-0.244899
A0A1B0GUW4	A0A1B0GUW4_HUMAN	0.710263	0.303921
A0A1B0GUI0	A0A1B0GUI0_HUMAN	-0.871064	-0.63023
A0A1B0GTW1	A0A1B0GTW1_HUMAN	-0.53211	0.341052
A0A1B0GTG2	A0A1B0GTG2_HUMAN	-0.789695	-0.949509
A0A140T9B3	A0A140T9B3_HUMAN	-0.449499	1.06997
A0A140T8Z0	A0A140T8Z0_HUMAN	0.199097	1.17999
A0A0U1RRM6	A0A0U1RRM6_HUMAN	0.178874	-0.110541
A0A0U1RRH7	A0A0U1RRH7_HUMAN	0.40931	-0.78552
A0A0U1RR22	A0A0U1RR22_HUMAN	0.161159	1.14015
A0A0U1RR20	A0A0U1RR20_HUMAN	1.44894	2.36885
A0A0U1RQV4	A0A0U1RQV4_HUMAN	-3.31377	0.19311
A0A0U1RQT8	A0A0U1RQT8_HUMAN	-0.415963	0.660046
A0A0R4J2G3	A0A0R4J2G3_HUMAN	0.832638	-1.19778
A0A0G2JQ62	A0A0G2JQ62_HUMAN	-0.796297	-2.34341
A0A0G2JPR0	A0A0G2JPR0_HUMAN	1.18918	-0.193607
A0A0G2JPP5	A0A0G2JPP5_HUMAN	-0.0927597	0.779423
A0A0G2JNZ5	A0A0G2JNZ5_HUMAN	-1.03041	-1.25968
A0A0G2JMZ8	A0A0G2JMZ8_HUMAN	1.6974	1.53655
A0A0G2JIW1	A0A0G2JIW1_HUMAN	-0.0298808	0.657805
A0A0D9SGG1	A0A0D9SGG1_HUMAN	1.01347	2.25759
A0A0D9SG12	A0A0D9SG12_HUMAN	-0.865902	0.33579
A0A0C4DH22	A0A0C4DH22_HUMAN	-1.28112	-0.041448
A0A0C4DGX4	A0A0C4DGX4_HUMAN	-1.54171	0.611372
A0A0C4DGS1	A0A0C4DGS1_HUMAN	-1.26493	-0.923625
A0A0C4DGH0	A0A0C4DGH0_HUMAN	-0.337981	0.882593
A0A0C4DG89	A0A0C4DG89_HUMAN	-0.412928	-0.474091
A0A0C4DFV9	A0A0C4DFV9_HUMAN	0.685427	0.30204
A0A0C4DFU2	A0A0C4DFU2_HUMAN	-1.49377	-1.21332
A0A0C4DFT3	A0A0C4DFT3_HUMAN	1.13067	1.83607
A0A0B4J1R4	A0A0B4J1R4_HUMAN	0.759386	1.50842
A0A0A6YYL6	A0A0A6YYL6_HUMAN	-0.582363	0.101773
A0A0A0MTS2	A0A0A0MTS2_HUMAN	-0.600191	0.282638
A0A0A0MTN3	A0A0A0MTN3_HUMAN	-1.32455	-0.171991
A0A0A0MTC7	A0A0A0MTC7_HUMAN	-0.373838	1.7549
A0A0A0MT83	A0A0A0MT83_HUMAN	0.544816	-1.08983
A0A0A0MSQ0	A0A0A0MSQ0_HUMAN	-0.36874	0.479038
A0A0A0MSK6	A0A0A0MSK6_HUMAN	1.81298	0.097626
A0A0A0MSB8	A0A0A0MSB8_HUMAN	0.524011	-0.704957
A0A0A0MS54	A0A0A0MS54_HUMAN	-0.662052	-0.452489
A0A0A0MRX9	A0A0A0MRX9_HUMAN	-1.01634	-0.896643
A0A0A0MRJ7	A0A0A0MRJ7_HUMAN	0.708827	1.76199
A0A0A0MR02	A0A0A0MR02_HUMAN	-2.23867	-1.82151
A0A0A0MQR1	A0A0A0MQR1_HUMAN	0.115694	-0.264167
A0A088AWN2	A0A088AWN2_HUMAN	-0.458559	0.360944
A0A087X2I1	A0A087X2I1_HUMAN	-0.81145	-0.17655
A0A087X2H1	A0A087X2H1_HUMAN	-0.688752	0.323622
A0A087X2E5	A0A087X2E5_HUMAN	1.20638	-1.92796
A0A087X2D0	A0A087X2D0_HUMAN	0.121769	0.20222
A0A087X1N8	A0A087X1N8_HUMAN	-1.34852	0.689626
A0A087X0X3	A0A087X0X3_HUMAN	-1.82544	-0.245414
A0A087X0S5	A0A087X0S5_HUMAN	0.939287	1.85511
A0A087X054	A0A087X054_HUMAN	-0.134637	-0.787436
A0A087WZT3	A0A087WZT3_HUMAN	-1.32726	0.231331
A0A087WZM5	A0A087WZM5_HUMAN	-0.0346941	1.0106
A0A087WYT3	A0A087WYT3_HUMAN	0.407197	0.563164
A0A087WYS1	A0A087WYS1_HUMAN	-0.0268188	0.183948
A0A087WY96	A0A087WY96_HUMAN	-0.833764	-0.754883
A0A087WY82	A0A087WY82_HUMAN	-0.0603945	0.725439
A0A087WY61	A0A087WY61_HUMAN	-0.22836	0.084951
A0A087WY55	A0A087WY55_HUMAN	0.729934	0.70307
A0A087WXS7	A0A087WXS7_HUMAN	-0.543188	0.237635
A0A087WW77	A0A087WW77_HUMAN	-1.19017	0.0609859
A0A087WW66	A0A087WW66_HUMAN	-0.689367	0.167471
A0A087WW43	A0A087WW43_HUMAN	1.59938	2.95257
A0A087WVV1	A0A087WVV1_HUMAN	-0.494121	0.673132
A0A087WVQ6	A0A087WVQ6_HUMAN	-0.206531	0.450017
A0A087WUZ3	A0A087WUZ3_HUMAN	-0.588224	0.0641019
A0A087WUT6	A0A087WUT6_HUMAN	0.0494677	0.53845
A0A087WUL2	A0A087WUL2_HUMAN	-0.272628	0.341027
A0A087WTT1	A0A087WTT1_HUMAN	-1.62831	0.368093
A0A087WTP3	A0A087WTP3_HUMAN	-1.2853	0.574792
A0A024RA52	A0A024RA52_HUMAN	0.227423	0.0531211
A0A024R571	A0A024R571_HUMAN	0.0847304	0.855659
A0A024R4M0	A0A024R4M0_HUMAN	-2.02294	-1.67094
A0A024R4E5	A0A024R4E5_HUMAN	-0.104597	0.164572
A0A024QZP7	A0A024QZP7_HUMAN	-0.602831	0.377395
O95336	6PGL_HUMAN	-0.188572	0.673958
P52209	6PGD_HUMAN	-0.535922	0.942379
P21589	5NTD_HUMAN	-0.0613138	0.853002
P49902	5NTC_HUMAN	0.097178	1.22678
P31937	3HIDH_HUMAN	-4.24321	-0.0562869
P30153	2AAA_HUMAN	-0.406966	0.272279
P30488	1B50_HUMAN	-0.229365	0.0956097
P16189	1A31_HUMAN	-0.256173	-0.662979
P05534	1A24_HUMAN	0.014576	1.25829
P63104	1433Z_HUMAN	-0.110995	0.849513
P27348	1433T_HUMAN	0.0006794	0.771882
P31947	1433S_HUMAN	-0.987616	0.739012
P61981	1433G_HUMAN	-0.0206187	0.960478
Q04917	1433F_HUMAN	0.100392	1.01553
P62258	1433E_HUMAN	-0.129122	0.995857
P31946-2	1433B_HUMAN	-0.16144	0.847274

## Sheet: Du145
UniProt Accession	Uniprot ID	Exo (GW-DMSO)	MV (GW-DMSO)		Uniprot ID	Exo (GW-DMSO)	MV (GW-DMSO)
P31946-2	1433B_HUMAN	-0.340102	-0.452955
P62258	1433E_HUMAN	-0.349159	-0.453101
Q04917	1433F_HUMAN	-0.243656	-0.321689		URP2_HUMAN	2.85987	2.52281
P61981	1433G_HUMAN	-0.361804	-0.470604		A4_HUMAN	2.61028	5.86521
P31947	1433S_HUMAN	-0.395073	-0.733793		CHST3_HUMAN	2.60545	3.34704
P27348	1433T_HUMAN	-0.365102	-0.272628		Q5T985_HUMAN	2.4833	5.95315
P63104	1433Z_HUMAN	-0.415201	-0.32004		DERM_HUMAN	2.38662	5.08093
P05534	1A24_HUMAN	-0.743879	-0.800177		APOM_HUMAN	2.70722	2.09767
P16189	1A31_HUMAN	-0.413205	-0.74553
P30488	1B50_HUMAN	-0.356194	-1.02991
P30153	2AAA_HUMAN	-0.424616	-0.488507
P31937	3HIDH_HUMAN	-0.835211	0.0730945
P49902	5NTC_HUMAN	0.272524	1.76176
P21589	5NTD_HUMAN	-0.412573	-0.530133
P52209	6PGD_HUMAN	0.12848	-0.450149
O95336	6PGL_HUMAN	-0.66583	0.0878604
A0A024QZP7	A0A024QZP7_HUMAN	-0.17342	-0.153855
A0A024R4E5	A0A024R4E5_HUMAN	0.264965	-0.138507
A0A024R4M0	A0A024R4M0_HUMAN	-0.508679	-1.77113
A0A024R571	A0A024R571_HUMAN	-0.281607	-0.801386
A0A024RA52	A0A024RA52_HUMAN	-1.09517	-0.0990479
A0A087WTP3	A0A087WTP3_HUMAN	-0.167028	0.309585
A0A087WTT1	A0A087WTT1_HUMAN	-0.340303	-0.220906
A0A087WUL2	A0A087WUL2_HUMAN	0.47971	-0.696465
A0A087WUT6	A0A087WUT6_HUMAN	0.268984	1.45228
A0A087WUZ3	A0A087WUZ3_HUMAN	-0.372383	-0.658615
A0A087WVQ6	A0A087WVQ6_HUMAN	-0.312477	-0.395208
A0A087WVV1	A0A087WVV1_HUMAN	-0.346237	-0.508882
A0A087WW43	A0A087WW43_HUMAN	1.81738	5.24261
A0A087WW66	A0A087WW66_HUMAN	0.00772821	0.0975367
A0A087WW77	A0A087WW77_HUMAN	-0.112399	-0.954232
A0A087WXS7	A0A087WXS7_HUMAN	0.281194	0.435421
A0A087WY55	A0A087WY55_HUMAN	-0.231944	-0.475152
A0A087WY61	A0A087WY61_HUMAN	1.11929	2.02207
A0A087WY82	A0A087WY82_HUMAN	0.0672932	-0.450371
A0A087WY96	A0A087WY96_HUMAN	-0.48067	-1.35092
A0A087WYS1	A0A087WYS1_HUMAN	-0.485045	-0.238995
A0A087WYT3	A0A087WYT3_HUMAN	0.821104	2.88363
A0A087WZM5	A0A087WZM5_HUMAN	-0.235663	-0.327547
A0A087WZT3	A0A087WZT3_HUMAN	0.272124	-0.809225
A0A087X054	A0A087X054_HUMAN	0.00782554	-0.48918
A0A087X0S5	A0A087X0S5_HUMAN	0.644105	3.4025
A0A087X0X3	A0A087X0X3_HUMAN	-0.646394	1.41954
A0A087X1N8	A0A087X1N8_HUMAN	-0.35356	-0.5906
A0A087X2D0	A0A087X2D0_HUMAN	0.671178	1.58059
A0A087X2E5	A0A087X2E5_HUMAN	0.465046	0.688602
A0A087X2H1	A0A087X2H1_HUMAN	-0.76052	0.432159
A0A087X2I1	A0A087X2I1_HUMAN	-0.186379	0.108311
A0A088AWN2	A0A088AWN2_HUMAN	0.147733	-0.0271856
A0A0A0MQR1	A0A0A0MQR1_HUMAN	0.508698	1.1102
A0A0A0MR02	A0A0A0MR02_HUMAN	0.0100574	0.288684
A0A0A0MRJ7	A0A0A0MRJ7_HUMAN	0.719057	1.70094
A0A0A0MRX9	A0A0A0MRX9_HUMAN	-0.34259	0.650792
A0A0A0MS54	A0A0A0MS54_HUMAN	0.162578	0.591907
A0A0A0MSB8	A0A0A0MSB8_HUMAN	0.743725	-0.734087
A0A0A0MSK6	A0A0A0MSK6_HUMAN	0.175745	-0.210986
A0A0A0MSQ0	A0A0A0MSQ0_HUMAN	-0.711996	-0.758533
A0A0A0MT83	A0A0A0MT83_HUMAN	-0.101337	0.498567
A0A0A0MTC7	A0A0A0MTC7_HUMAN	-0.205719	0.0394456
A0A0A0MTN3	A0A0A0MTN3_HUMAN	-0.130943	1.08802
A0A0A0MTS2	A0A0A0MTS2_HUMAN	-0.337593	-0.613847
A0A0A6YYL6	A0A0A6YYL6_HUMAN	0.173056	0.209736
A0A0B4J1R4	A0A0B4J1R4_HUMAN	0.610178	0.743014
A0A0C4DFT3	A0A0C4DFT3_HUMAN	-0.441914	-0.352685
A0A0C4DFU2	A0A0C4DFU2_HUMAN	-1.13184	-0.533644
A0A0C4DFV9	A0A0C4DFV9_HUMAN	0.464409	2.14796
A0A0C4DG89	A0A0C4DG89_HUMAN	-0.279434	1.47289
A0A0C4DGH0	A0A0C4DGH0_HUMAN	-0.279735	-0.466716
A0A0C4DGS1	A0A0C4DGS1_HUMAN	-0.236945	-0.307606
A0A0C4DGX4	A0A0C4DGX4_HUMAN	-0.199232	-0.401392
A0A0C4DH22	A0A0C4DH22_HUMAN	-0.365043	-0.0396124
A0A0D9SG12	A0A0D9SG12_HUMAN	-0.414368	-0.187617
A0A0D9SGG1	A0A0D9SGG1_HUMAN	1.10575	2.10191
A0A0G2JIW1	A0A0G2JIW1_HUMAN	-0.208421	-0.100628
A0A0G2JMZ8	A0A0G2JMZ8_HUMAN	-0.225699	0.164966
A0A0G2JNZ5	A0A0G2JNZ5_HUMAN	-0.206819	0.227586
A0A0G2JPP5	A0A0G2JPP5_HUMAN	-0.403699	-0.314889
A0A0G2JPR0	A0A0G2JPR0_HUMAN	0.585558	4.21074
A0A0G2JQ62	A0A0G2JQ62_HUMAN	1.18912	-1.69706
A0A0R4J2G3	A0A0R4J2G3_HUMAN	-0.360241	-0.52125
A0A0U1RQT8	A0A0U1RQT8_HUMAN	-0.273251	1.92999
A0A0U1RQV4	A0A0U1RQV4_HUMAN	-0.20319	0.0384109
A0A0U1RR20	A0A0U1RR20_HUMAN	1.08372	2.64284
A0A0U1RR22	A0A0U1RR22_HUMAN	-0.239882	0.25617
A0A0U1RRH7	A0A0U1RRH7_HUMAN	-0.300732	3.25181
A0A0U1RRM6	A0A0U1RRM6_HUMAN	-0.0515037	0.0800637
A0A140T8Z0	A0A140T8Z0_HUMAN	-0.409124	-0.531966
A0A140T9B3	A0A140T9B3_HUMAN	-0.574907	-0.830655
A0A1B0GTG2	A0A1B0GTG2_HUMAN	-0.500594	0.0725697
A0A1B0GTW1	A0A1B0GTW1_HUMAN	-0.679722	0.00464488
A0A1B0GUI0	A0A1B0GUI0_HUMAN	-0.662731	0.62079
A0A1B0GUW4	A0A1B0GUW4_HUMAN	-1.15992	-0.325491
A0A1B0GV47	A0A1B0GV47_HUMAN	-0.320444	-0.202981
A0A1B0GWA2	A0A1B0GWA2_HUMAN	-0.0978417	-0.235112
A0A1B0GWA9	A0A1B0GWA9_HUMAN	0.863078	-0.250924
A0A1B0GWJ0	A0A1B0GWJ0_HUMAN	0.311306	-1.4479
A0A1C7CYX9	A0A1C7CYX9_HUMAN	-0.234779	-0.303423
A2A274	A2A274_HUMAN	0.91186	0.56811
P08697	A2AP_HUMAN	0.746974	2.38727
P01023	A2MG_HUMAN	0.0101041	2.09352
P05067	A4_HUMAN	2.61028	5.86521
A6NDF3	A6NDF3_HUMAN	-0.145186	0.369123
A6NFX8	A6NFX8_HUMAN	-0.390436	-1.80575
A6NJA2	A6NJA2_HUMAN	-0.241641	-0.419545
A6NLN1	A6NLN1_HUMAN	-0.448505	0.335639
A6NP24	A6NP24_HUMAN	-0.652402	-0.329235
A8MXP9	A8MXP9_HUMAN	0.566903	1.05619
Q15758	AAAT_HUMAN	-0.684408	-1.87997
Q13131	AAPK1_HUMAN	-0.0106546	-0.137404
P17174	AATC_HUMAN	-0.348216	-0.59199
P00505	AATM_HUMAN	0.0492651	0.229423
P61221	ABCE1_HUMAN	-0.616539	-0.0202704
Q9NUQ8	ABCF3_HUMAN	-0.0597486	-0.3643
Q96IU4	ABHEB_HUMAN	-0.17957	-0.42066
Q12979-3	ABR_HUMAN	-1.12884	-0.088071
P49748	ACADV_HUMAN	0.502765	0.127159
P53396	ACLY_HUMAN	-0.292746	-0.482719
Q9NPJ3	ACO13_HUMAN	0.383825	0.123438
P21399	ACOC_HUMAN	-0.102656	-0.149191
Q15067	ACOX1_HUMAN	0.357936	0.223694
O95573	ACSL3_HUMAN	-1.16724	0.266559
O60488	ACSL4_HUMAN	-0.469676	-0.770248
P63261	ACTG_HUMAN	-0.49719	-0.518201
P12814	ACTN1_HUMAN	-0.596376	-0.69911
O43707	ACTN4_HUMAN	-0.539189	-0.611554
O14672	ADA10_HUMAN	-0.337432	0.688979
Q13444-8	ADA15_HUMAN	0.577114	0.645689
Q13443	ADAM9_HUMAN	-0.314894	-0.709649
P35612	ADDB_HUMAN	-0.0501542	0.537235
P11766	ADHX_HUMAN	-0.0586742	-0.13206
P55263	ADK_HUMAN	-0.185127	-0.0577585
P05141	ADT2_HUMAN	-0.745011	-1.01443
P12236	ADT3_HUMAN	-0.173091	-0.936994
Q8IUX7	AEBP1_HUMAN	0.578122	2.48633
P55196-3	AFAD_HUMAN	-0.221101	-0.136771
Q9Y4W6	AFG32_HUMAN	-1.10645	0.652695
Q9Y653	AGRG1_HUMAN	0.276632	0.660282
O00468-6	AGRIN_HUMAN	1.97684	4.31533
Q09666	AHNK_HUMAN	-0.42801	-0.427453
Q96BJ3	AIDA_HUMAN	1.37863	-1.33252
O95831	AIFM1_HUMAN	0.635066	0.985018
P14550	AK1A1_HUMAN	0.122704	0.607213
Q02952	AKA12_HUMAN	-0.40458	-0.0149895
P47895	AL1A3_HUMAN	-0.510995	0.256802
P30837	AL1B1_HUMAN	0.00954351	-0.0043439
P43353	AL3B1_HUMAN	-0.189518	-0.665136
P49189	AL9A1_HUMAN	0.204455	0.374836
P05091	ALDH2_HUMAN	1.05116	0.874641
P28838	AMPL_HUMAN	0.087165	0.15076
P15144	AMPN_HUMAN	-0.144694	-0.135385
P04746	AMYP_HUMAN	0.920833	2.17687
Q92688	AN32B_HUMAN	0.205931	2.95356
Q9BTT0	AN32E_HUMAN	0.352201	3.21818
Q9NQW6	ANLN_HUMAN	-0.604362	-1.20236
O14744	ANM5_HUMAN	2.17347	-0.517417
O15084	ANR28_HUMAN	0.0907647	0.337244
P01008	ANT3_HUMAN	0.90161	3.41237
P50995	ANX11_HUMAN	-0.213271	-0.956414
P04083	ANXA1_HUMAN	-0.44591	-0.802566
P07355-2	ANXA2_HUMAN	-0.42278	-0.769329
P12429	ANXA3_HUMAN	-0.474031	-0.671234
P09525	ANXA4_HUMAN	-0.205121	-0.79145
P08758	ANXA5_HUMAN	-0.33021	-0.955439
P08133	ANXA6_HUMAN	-0.31217	-0.920605
P20073	ANXA7_HUMAN	-0.123625	-0.674845
O95782-2	AP2A1_HUMAN	-0.509348	-0.622959
P63010	AP2B1_HUMAN	-0.433979	-0.212379
O00203	AP3B1_HUMAN	-0.63624	0.188466
O14617	AP3D1_HUMAN	-0.18303	-0.409224
Q06481-6	APLP2_HUMAN	1.39864	3.86787
Q9HDC9	APMAP_HUMAN	0.135182	-0.195051
P04114	APOB_HUMAN	0.586802	1.87621
O95445	APOM_HUMAN	2.70722	2.09767
P07741-2	APT_HUMAN	-0.0696146	0.183827
O15143	ARC1B_HUMAN	-0.572983	-0.580941
P84077	ARF1_HUMAN	-0.382177	-0.828721
P18085	ARF4_HUMAN	-0.266942	-0.778523
P62330	ARF6_HUMAN	-0.517307	-0.976466
P36404	ARL2_HUMAN	1.7495	0.141278
Q9NVJ2	ARL8B_HUMAN	0.948786	0.201364
P04424	ARLY_HUMAN	0.0276596	0.996791
P61160	ARP2_HUMAN	-0.32824	-0.647602
P61158	ARP3_HUMAN	-0.390461	-0.564997
Q9BPX5	ARP5L_HUMAN	-0.174829	-0.466335
O15144	ARPC2_HUMAN	-0.408492	-0.733233
O15145	ARPC3_HUMAN	-0.2086	0.0756865
O15511	ARPC5_HUMAN	-0.251246	-0.189918
Q92485	ASM3B_HUMAN	-0.246819	-0.734486
P08243	ASNS_HUMAN	-0.258445	-0.344886
Q12797	ASPH_HUMAN	0.540978	0.00478615
P00966	ASSY_HUMAN	0.0935223	-0.538565
P05023	AT1A1_HUMAN	-0.505767	-1.31684
P05026	AT1B1_HUMAN	-0.435657	-0.84454
P54709	AT1B3_HUMAN	-0.370872	-1.02811
P16615-3	AT2A2_HUMAN	0.564228	-0.813891
P20020	AT2B1_HUMAN	-0.456103	-1.45929
P23634	AT2B4_HUMAN	-0.407065	-0.372295
P24539	AT5F1_HUMAN	0.0568522	0.253577
Q9NT62	ATG3_HUMAN	1.1893	1.7438
P25705	ATPA_HUMAN	-0.38753	0.223414
P06576	ATPB_HUMAN	-0.602254	-0.00978347
P30049	ATPD_HUMAN	0.252594	0.44827
P48047	ATPO_HUMAN	-0.0267857	0.554356
Q76LX8	ATS13_HUMAN	0.136561	0.351625
B0QY89	B0QY89_HUMAN	-0.229036	0.212019
B1AHB1	B1AHB1_HUMAN	0.341887	0.590003
B1AMS2	B1AMS2_HUMAN	0.701799	-0.47816
B1ANR0	B1ANR0_HUMAN	-0.383131	0.159768
P61769	B2MG_HUMAN	-0.488303	-0.444868
B4DDN1	B4DDN1_HUMAN	-0.434483	0.219994
B4DGU4	B4DGU4_HUMAN	-0.458772	-0.884129
B4DJ81	B4DJ81_HUMAN	1.37229	1.18284
B4DJV2	B4DJV2_HUMAN	0.777949	0.347763
B4DKY1	B4DKY1_HUMAN	-0.527211	-1.00589
B4DLR8	B4DLR8_HUMAN	-0.154728	-0.368975
B4DR61	B4DR61_HUMAN	-0.339742	-2.52042
B4DR80	B4DR80_HUMAN	-0.226724	0.392913
B4DUT8	B4DUT8_HUMAN	-0.55111	0.0395538
B4DY09	B4DY09_HUMAN	0.291407	1.43115
B4E0K5	B4E0K5_HUMAN	0.337931	-0.364887
O43286	B4GT5_HUMAN	-0.661596	1.32861
B6VEX4	B6VEX4_HUMAN	-0.323322	0.308834
B7Z645	B7Z645_HUMAN	-0.0563677	-0.214488
B7Z6D5	B7Z6D5_HUMAN	-1.37576	-0.456562
B7Z7P8	B7Z7P8_HUMAN	-0.356659	-0.187693
B7ZKQ9	B7ZKQ9_HUMAN	-0.340854	-0.667432
B7ZM87	B7ZM87_HUMAN	-0.336925	-0.0823037
B8A4K4	B8A4K4_HUMAN	-0.669751	0.0909592
B8ZZG1	B8ZZG1_HUMAN	-0.300706	-0.106272
B9A062	B9A062_HUMAN	-1.00655	1.12572
O95816	BAG2_HUMAN	-0.365889	-0.759417
P35613-2	BASI_HUMAN	-0.422867	-0.876022
P80723	BASP1_HUMAN	-0.38598	-0.390789
Q9P287	BCCIP_HUMAN	1.09539	2.26543
Q15582	BGH3_HUMAN	0.682397	0.514921
P53004	BIEA_HUMAN	-0.233761	-0.0181843
P30043	BLVRB_HUMAN	0.381575	1.20113
O95861	BPNT1_HUMAN	0.416205	-0.714837
Q5VW32	BROX_HUMAN	0.0855886	-0.385094
P20290	BTF3_HUMAN	-0.439372	1.41056
Q7L1Q6	BZW1_HUMAN	0.220402	1.0562
Q07021	C1QBP_HUMAN	-0.299659	-0.120332
P11586	C1TC_HUMAN	-0.171558	-0.126726
C9IZQ1	C9IZQ1_HUMAN	-0.431199	0.50891
C9J0A7	C9J0A7_HUMAN	-0.110286	-0.45133
C9J0K6	C9J0K6_HUMAN	0.286014	-0.385663
C9J406	C9J406_HUMAN	-0.117761	0.0699997
C9J6P4	C9J6P4_HUMAN	0.10413	-0.0363619
C9J9K3	C9J9K3_HUMAN	0.128398	0.233362
C9JDE9	C9JDE9_HUMAN	-0.527922	1.15817
C9JEJ2	C9JEJ2_HUMAN	-0.412567	2.36209
C9JEU5	C9JEU5_HUMAN	0.339804	1.4234
C9JFR7	C9JFR7_HUMAN	-0.182123	-0.217147
C9JG97	C9JG97_HUMAN	0.0729441	1.41526
C9JIF9	C9JIF9_HUMAN	-2.84721	0.538069
C9JIZ6	C9JIZ6_HUMAN	-0.0826029	0.488189
C9JLM9	C9JLM9_HUMAN	0.651334	-0.813783
C9JME2	C9JME2_HUMAN	-0.489274	-0.973824
C9JUE0	C9JUE0_HUMAN	-0.216402	-0.189952
C9JUT4	C9JUT4_HUMAN	2.35507	1.36294
C9JWQ3	C9JWQ3_HUMAN	0.933103	0.756162
C9JZL8	C9JZL8_HUMAN	-0.337443	-3.11154
C9JZR2	C9JZR2_HUMAN	-0.47787	-0.630789
Q9Y376	CAB39_HUMAN	-0.586442	-0.973204
P43155	CACP_HUMAN	0.0195075	-1.29757
P22223-2	CADH3_HUMAN	-0.526763	-0.473837
Q16790	CAH9_HUMAN	-0.929098	-0.296081
P27797	CALR_HUMAN	0.121258	0.742228
O43852-4	CALU_HUMAN	-0.144078	1.03472
P27824	CALX_HUMAN	-0.430845	-0.313006
P07384	CAN1_HUMAN	-0.376584	-0.77181
P17655	CAN2_HUMAN	-0.0274015	0.382121
Q86VP6	CAND1_HUMAN	0.00346201	1.26926
Q01518	CAP1_HUMAN	-0.576732	-0.514887
P47756-2	CAPZB_HUMAN	-0.379954	-0.573944
Q5VZK9	CARL1_HUMAN	-0.225207	0.493689
P04040	CATA_HUMAN	-0.206613	-0.32291
Q03135	CAV1_HUMAN	-0.0521683	-2.29182
P52907	CAZA1_HUMAN	-0.427662	-0.753389
P47755	CAZA2_HUMAN	-0.203602	-1.35162
P14384	CBPM_HUMAN	-0.305455	-0.672988
P15169	CBPN_HUMAN	0.0434804	0.136132
P16152	CBR1_HUMAN	-0.295592	-0.540923
Q13185	CBX3_HUMAN	1.12391	-0.0948275
Q96A33	CCD47_HUMAN	0.665682	-0.113559
Q76M96	CCD80_HUMAN	-1.29448	1.6123
Q8ND76	CCNY_HUMAN	-0.280625	0.118462
Q8N7R7	CCYL1_HUMAN	0.488788	-0.120822
Q6YHK3-2	CD109_HUMAN	1.58929	3.96853
Q9HCU0	CD248_HUMAN	0.588583	0.981507
Q08722	CD47_HUMAN	-0.525961	-0.970202
P32970	CD70_HUMAN	-0.693746	-0.472965
P48960	CD97_HUMAN	-0.420957	0.315406
P60953	CDC42_HUMAN	-0.428057	-0.400768
Q9H5V8	CDCP1_HUMAN	-0.450669	-0.648689
P32320	CDD_HUMAN	-0.377	0.316057
Q53EZ4	CEP55_HUMAN	-0.397447	-0.490345
P61604	CH10_HUMAN	-0.831427	0.852942
P10809	CH60_HUMAN	-0.475675	0.294674
Q9H444	CHM4B_HUMAN	0.1956	-0.908881
Q9Y3E7	CHMP3_HUMAN	-0.519717	-2.7683
Q99653	CHP1_HUMAN	-0.25834	-0.579339
Q7LGC8	CHST3_HUMAN	2.60545	3.34704
Q07065	CKAP4_HUMAN	-0.38353	-0.185394
Q9Y240	CLC11_HUMAN	0.856182	2.65816
O15551	CLD3_HUMAN	-0.498416	0.0762247
O00299	CLIC1_HUMAN	-0.669735	-0.16506
Q9Y696	CLIC4_HUMAN	-0.461529	-0.717257
P30622	CLIP1_HUMAN	0.0210823	0.881291
Q9Y224	CN166_HUMAN	-0.175982	0.347715
P09543	CN37_HUMAN	-0.389924	-0.729426
Q96KP4	CNDP2_HUMAN	0.402609	0.658436
Q6P4Q7	CNNM4_HUMAN	-0.517727	-1.01977
P01024	CO3_HUMAN	0.794617	3.33661
P02462	CO4A1_HUMAN	0.913164	0.316787
P08572	CO4A2_HUMAN	-0.41651	0.186834
P01031	CO5_HUMAN	-0.791414	1.57904
P20908	CO5A1_HUMAN	1.78559	5.44232
P12110	CO6A2_HUMAN	-0.519206	1.03599
P12111	CO6A3_HUMAN	-0.0168353	-0.221294
Q02388	CO7A1_HUMAN	-0.0193265	0.0362559
P02748	CO9_HUMAN	0.795898	1.79841
P20849	CO9A1_HUMAN	1.1442	0.585481
Q03692	COAA1_HUMAN	0.917034	0.331564
P12107	COBA1_HUMAN	1.90961	3.18042
P23528	COF1_HUMAN	-0.536085	-0.840361
Q9Y281	COF2_HUMAN	-0.526383	-0.853726
P39060	COIA1_HUMAN	1.42831	2.55731
P21964	COMT_HUMAN	-0.0531768	-0.509772
P53621	COPA_HUMAN	-0.0936077	0.362674
P53618	COPB_HUMAN	-0.0548056	0.561341
P35606	COPB2_HUMAN	0.632019	0.821841
P48444	COPD_HUMAN	-0.13667	0.0217246
Q9Y678	COPG1_HUMAN	0.148957	0.772958
O15431	COPT1_HUMAN	-0.554512	-0.984001
P31146	COR1A_HUMAN	1.01887	2.26509
Q9BR76	COR1B_HUMAN	-0.388996	-0.863563
Q9ULV4	COR1C_HUMAN	-0.671135	-0.670071
Q14019	COTL1_HUMAN	-0.460514	-0.402973
P00403	COX2_HUMAN	0.0895111	-0.589668
P13073	COX41_HUMAN	-0.649575	0.705371
P10606	COX5B_HUMAN	0.385022	1.14322
Q96FN4	CPNE2_HUMAN	-0.291828	-0.270098
O75131	CPNE3_HUMAN	-0.264243	-0.297462
P50416	CPT1A_HUMAN	-0.177844	-0.208667
O75629	CREG1_HUMAN	0.131108	0.879645
P46109	CRKL_HUMAN	-0.327093	0.0356013
P19784	CSK22_HUMAN	-0.084944	-0.355955
O14936	CSKP_HUMAN	-0.561024	-0.0265443
P61201	CSN2_HUMAN	-0.687424	0.537278
Q9BT78	CSN4_HUMAN	0.464767	0.988849
Q92905	CSN5_HUMAN	0.330427	-0.155253
P13611	CSPG2_HUMAN	1.34777	2.12589
Q6UVK1	CSPG4_HUMAN	1.94972	2.80345
P29279	CTGF_HUMAN	-0.0873695	1.15122
Q8WWI5	CTL1_HUMAN	-0.344689	-1.96211
Q8IWA5	CTL2_HUMAN	-0.237928	-1.58778
P35221-2	CTNA1_HUMAN	-0.477282	-0.457083
P30825	CTR1_HUMAN	-0.467787	0.230888
O14578-4	CTRO_HUMAN	-0.628617	-0.827489
Q13618	CUL3_HUMAN	0.712426	-0.630932
P78310	CXAR_HUMAN	-0.364677	-0.731823
Q7L576	CYFP1_HUMAN	-0.50707	-0.585953
O00622	CYR61_HUMAN	0.542997	0.72414
P04080	CYTB_HUMAN	-0.169547	-0.354853
D3DQV9	D3DQV9_HUMAN	-0.605891	0.658878
D6RAA6	D6RAA6_HUMAN	-0.294593	-3.33585
D6RAR4	D6RAR4_HUMAN	0.582244	2.46412
D6RAW0	D6RAW0_HUMAN	-0.221816	0.0882794
D6RD18	D6RD18_HUMAN	0.341316	0.44608
D6RD69	D6RD69_HUMAN	-0.133882	0.0697349
D6RDM7	D6RDM7_HUMAN	-0.616729	-1.23041
D6REP8	D6REP8_HUMAN	-0.496178	-0.0729671
D6REX3	D6REX3_HUMAN	0.204486	0.135027
D6RF35	D6RF35_HUMAN	0.348622	0.280147
D6RFM5	D6RFM5_HUMAN	0.0198562	0.281176
D6RG15	D6RG15_HUMAN	-0.922405	1.18814
D6RGG3	D6RGG3_HUMAN	1.36219	5.30932
D6RGI3	D6RGI3_HUMAN	-0.100934	-0.892724
D6RIV2	D6RIV2_HUMAN	-1.56375	0.275076
Q9Y4D1	DAAM1_HUMAN	-0.207231	-0.347176
Q96PD2	DCBD2_HUMAN	-0.302265	-0.131875
Q14203	DCTN1_HUMAN	0.155923	0.562634
Q13561	DCTN2_HUMAN	0.159148	0.233826
Q16531	DDB1_HUMAN	-0.24171	0.469207
Q92499	DDX1_HUMAN	0.0478435	0.723518
Q9NR30	DDX21_HUMAN	0.499343	1.5493
Q16698	DECR_HUMAN	-0.375528	0.253111
P35659	DEK_HUMAN	-0.15841	1.38575
Q07507	DERM_HUMAN	2.38662	5.08093
P15924	DESP_HUMAN	-0.450763	-0.867242
P51659	DHB4_HUMAN	-0.409492	-0.0700548
Q9UBM7	DHCR7_HUMAN	0.325372	-2.04704
P00367	DHE3_HUMAN	-0.38203	0.307846
Q00796	DHSO_HUMAN	0.75475	-1.18581
O43143	DHX15_HUMAN	-0.0227223	0.372387
Q08211	DHX9_HUMAN	-0.301562	0.894731
Q9P265	DIP2B_HUMAN	-0.344384	-0.409392
Q9UBS4	DJB11_HUMAN	-0.7184	0.284802
Q9UGM3	DMBT1_HUMAN	-0.0907737	-0.4478
P31689	DNJA1_HUMAN	-0.0730242	-0.206596
P25685	DNJB1_HUMAN	-0.68634	-0.278903
Q9H7D0	DOCK5_HUMAN	-0.672558	-0.48943
Q16643	DREB_HUMAN	-0.541058	-0.943901
Q9Y295	DRG1_HUMAN	-1.12438	0.0554397
Q02413	DSG1_HUMAN	0.145171	-0.642133
Q14126	DSG2_HUMAN	-0.494987	-0.629843
O00148	DX39A_HUMAN	-0.531651	0.436704
Q14204	DYHC1_HUMAN	-1.26524	-0.672806
Q96FJ2	DYL2_HUMAN	-0.101164	0.111712
P50570-5	DYN2_HUMAN	-0.417102	-0.823231
E1CEI4	E1CEI4_HUMAN	-0.07397	-1.21494
E5RFX4	E5RFX4_HUMAN	0.229102	-0.0716371
E5RI99	E5RI99_HUMAN	0.00582854	-0.0867417
E5RJG5	E5RJG5_HUMAN	-0.230125	-1.26771
E5RJH0	E5RJH0_HUMAN	-0.552812	1.06797
E5RJR5	E5RJR5_HUMAN	-0.606316	1.10376
E5RK64	E5RK64_HUMAN	1.38906	-0.482972
E5RK69	E5RK69_HUMAN	-0.464666	-0.401565
E5RK99	E5RK99_HUMAN	-0.987465	1.70996
E7ENJ6	E7ENJ6_HUMAN	0.839456	-0.323818
E7ENV7	E7ENV7_HUMAN	-0.322691	0.194568
E7EPB3	E7EPB3_HUMAN	0.0929179	-0.235803
E7EQ69	E7EQ69_HUMAN	0.533046	0.332493
E7EQG2	E7EQG2_HUMAN	-1.03697	1.79515
E7EQL5	E7EQL5_HUMAN	0.179193	-0.774344
E7EQR4	E7EQR4_HUMAN	-0.523358	-0.550634
E7EQV9	E7EQV9_HUMAN	-0.173342	-1.32082
E7ER44	E7ER44_HUMAN	0.328131	-1.122
E7ERL8	E7ERL8_HUMAN	1.24653	2.6765
E7ES08	E7ES08_HUMAN	0.441523	3.71043
E7ES19	E7ES19_HUMAN	0.82049	2.53841
E7ES33	E7ES33_HUMAN	-0.660029	-0.672547
E7ESP4	E7ESP4_HUMAN	-0.514437	-0.75617
E7ET40	E7ET40_HUMAN	-0.183694	-0.155583
E7ETB3	E7ETB3_HUMAN	0.625897	0.551655
E7ETZ4	E7ETZ4_HUMAN	0.232372	0.322842
E7EU09	E7EU09_HUMAN	1.64738	3.67284
E7EU96	E7EU96_HUMAN	-0.219721	-0.235246
E7EUY5	E7EUY5_HUMAN	0.975863	0.808379
E7EV01	E7EV01_HUMAN	-0.613868	-0.910396
E7EV99	E7EV99_HUMAN	0.266455	-0.152266
E7EW20	E7EW20_HUMAN	0.0270946	-0.792459
E7EX17	E7EX17_HUMAN	-0.588322	2.46367
E9PAM4	E9PAM4_HUMAN	-0.44087	0.699873
E9PC52	E9PC52_HUMAN	0.379124	1.48282
E9PC69	E9PC69_HUMAN	0.042281	-0.201614
E9PCT3	E9PCT3_HUMAN	-0.698048	-2.53256
E9PEP6	E9PEP6_HUMAN	1.27841	3.37817
E9PEX6	E9PEX6_HUMAN	-0.0407098	0.159945
E9PF10	E9PF10_HUMAN	0.22567	-0.0255435
E9PF82	E9PF82_HUMAN	0.591942	0.194693
E9PFH1	E9PFH1_HUMAN	-0.193062	0.0664166
E9PFN5	E9PFN5_HUMAN	0.403615	-0.0941415
E9PFW3	E9PFW3_HUMAN	-0.400209	-1.30712
E9PG39	E9PG39_HUMAN	-0.870739	0.00648341
E9PGM1	E9PGM1_HUMAN	-0.138736	0.389987
E9PIE4	E9PIE4_HUMAN	1.04295	-0.459956
E9PLK3	E9PLK3_HUMAN	-0.271013	-0.409042
E9PLL6	E9PLL6_HUMAN	0.0823658	-0.207063
E9PMR4	E9PMR4_HUMAN	-0.172551	-2.11715
E9PP21	E9PP21_HUMAN	0.773639	0.302619
E9PPJ0	E9PPJ0_HUMAN	-0.171882	1.48068
E9PQX9	E9PQX9_HUMAN	-0.560549	2.85286
E9PR17	E9PR17_HUMAN	-0.106595	0.385672
E9PRY8	E9PRY8_HUMAN	0.413387	2.54567
E9PS76	E9PS76_HUMAN	-0.40197	0.921771
E9PSE5	E9PSE5_HUMAN	0.348478	0.0422815
P42892	ECE1_HUMAN	-0.145095	-0.865836
Q13011	ECH1_HUMAN	0.0606748	0.217522
P40939	ECHA_HUMAN	-0.0345075	0.324603
P55084	ECHB_HUMAN	-0.0442653	0.300019
P30084	ECHM_HUMAN	0.280317	0.418298
O43854	EDIL3_HUMAN	-0.125258	-0.957134
Q05639	EF1A2_HUMAN	-0.733019	-0.120529
Q5VTE0	EF1A3_HUMAN	-0.296733	-0.792658
P24534	EF1B_HUMAN	-0.12402	0.554991
P29692-3	EF1D_HUMAN	0.664524	3.082
P26641-2	EF1G_HUMAN	-0.200321	0.128561
P13639	EF2_HUMAN	-0.485563	-0.396027
Q96C19	EFHD2_HUMAN	-0.842524	-0.604344
P49411	EFTU_HUMAN	-0.116957	0.0285505
P00533	EGFR_HUMAN	-0.585756	-0.892462
Q9NZN4	EHD2_HUMAN	-0.451712	-0.104485
Q9NZN3	EHD3_HUMAN	-0.606645	-0.488071
Q9H223	EHD4_HUMAN	-0.391694	-0.756195
Q9NR50	EI2BG_HUMAN	1.34389	-0.481447
Q14152	EIF3A_HUMAN	0.318059	0.950906
P55884	EIF3B_HUMAN	0.256985	1.0004
Q99613	EIF3C_HUMAN	0.138369	0.995275
O15371	EIF3D_HUMAN	0.450503	0.978641
P60228	EIF3E_HUMAN	0.334842	0.82668
O00303	EIF3F_HUMAN	0.676141	0.523707
O75821	EIF3G_HUMAN	0.801475	-0.440689
Q13347	EIF3I_HUMAN	-0.0112907	0.272819
O75822	EIF3J_HUMAN	0.0500436	0.0270197
Q7L2H7	EIF3M_HUMAN	0.847029	-0.135885
Q15717	ELAV1_HUMAN	-0.286297	0.206375
O95834-3	EMAL2_HUMAN	0.297113	-1.78661
P06733	ENOA_HUMAN	-0.402322	-0.714626
P09104	ENOG_HUMAN	-0.570378	-0.51204
P14625	ENPL_HUMAN	0.31955	0.490027
P16422	EPCAM_HUMAN	-0.386028	-0.380208
Q9UM22	EPDR1_HUMAN	0.321847	0.187559
P21709	EPHA1_HUMAN	0.115958	-0.850818
P29317	EPHA2_HUMAN	-0.734171	-0.656568
Q14677	EPN4_HUMAN	0.366389	-0.889537
Q9NZ08	ERAP1_HUMAN	0.905186	-0.221205
Q96RT1	ERBIN_HUMAN	-0.588065	-0.604787
O75477	ERLN1_HUMAN	-0.417566	0.0263898
Q96HE7	ERO1A_HUMAN	0.593189	-0.547251
P30040	ERP29_HUMAN	-0.0496156	-0.61366
Q9BS26	ERP44_HUMAN	-0.262825	-0.0146239
P10768	ESTD_HUMAN	-0.382506	-0.634589
Q9BSJ8	ESYT1_HUMAN	-0.383291	-0.643112
P13804	ETFA_HUMAN	0.54416	0.0958968
P38117	ETFB_HUMAN	0.1769	0.481773
Q96A65	EXOC4_HUMAN	0.257617	-0.593103
P50502	F10A1_HUMAN	0.438001	2.25304
Q9NZB2	F120A_HUMAN	0.979594	-0.23621
P00488	F13A_HUMAN	0.411573	1.22638
F2Z2V0	F2Z2V0_HUMAN	-0.373856	-0.625157
F5GWF6	F5GWF6_HUMAN	0.0200916	-0.0667689
F5GX11	F5GX11_HUMAN	-0.0926336	-0.750067
F5GXJ9	F5GXJ9_HUMAN	0.19971	0.524125
F5GYQ1	F5GYQ1_HUMAN	-0.384696	-0.140711
F5H1R4	F5H1R4_HUMAN	-1.18676	1.03416
F5H283	F5H283_HUMAN	1.57462	2.39832
F5H2T0	F5H2T0_HUMAN	-0.900009	0.0518956
F5H365	F5H365_HUMAN	-0.0635849	-0.0505413
F5H442	F5H442_HUMAN	-0.0942695	-0.378592
F5H4Z8	F5H4Z8_HUMAN	1.53542	2.82777
F5H5D3	F5H5D3_HUMAN	-0.0480092	1.47612
F5H6I7	F5H6I7_HUMAN	-0.178735	-0.249871
F5H7G1	F5H7G1_HUMAN	0.350579	1.789
F6RFD5	F6RFD5_HUMAN	-0.382451	-0.61779
F6TLX2	F6TLX2_HUMAN	0.00226524	0.194261
F6VVE8	F6VVE8_HUMAN	-0.166513	-0.308953
F6WIT2	F6WIT2_HUMAN	-1.05886	-1.70506
F6XZQ7	F6XZQ7_HUMAN	-0.233439	0.772677
F8VPD4	F8VPD4_HUMAN	0.345648	-0.333622
F8VQE1	F8VQE1_HUMAN	-0.519971	-0.74306
F8VQW8	F8VQW8_HUMAN	-0.46794	-0.965221
F8VUA7	F8VUA7_HUMAN	0.674817	0.297316
F8VVM2	F8VVM2_HUMAN	-0.478342	-1.33348
F8VXU5	F8VXU5_HUMAN	0.216651	0.400548
F8VYN9	F8VYN9_HUMAN	-0.171289	-0.35042
F8VYY9	F8VYY9_HUMAN	-0.203165	-0.271436
F8VZN8	F8VZN8_HUMAN	1.19839	1.62521
F8VZY9	F8VZY9_HUMAN	-0.253062	0.587151
F8W031	F8W031_HUMAN	-0.0189021	-0.169105
F8W150	F8W150_HUMAN	-0.615846	-0.778852
F8W1A4	F8W1A4_HUMAN	0.138891	0.0764146
F8W696	F8W696_HUMAN	-0.167887	1.69277
F8WAR4	F8WAR4_HUMAN	-1.27776	0.673911
F8WAU4	F8WAU4_HUMAN	-1.93168	-0.910077
F8WCF6	F8WCF6_HUMAN	-0.395441	-0.601575
P00742	FA10_HUMAN	0.533225	4.35277
Q9NUQ9	FA49B_HUMAN	-0.415335	-0.480927
P00740	FA9_HUMAN	1.59522	7.0381
P16930	FAAA_HUMAN	-0.780199	-0.317943
Q01469	FABP5_HUMAN	-0.349661	-0.664425
Q92520	FAM3C_HUMAN	0.0756976	-0.669884
P49327	FAS_HUMAN	-0.247746	-0.390254
P23142	FBLN1_HUMAN	0.796392	3.3568
Q13630	FCL_HUMAN	0.0226606	-0.663166
Q96AC1	FERM2_HUMAN	-0.333934	-0.241489
P02765	FETUA_HUMAN	-0.673116	-0.379833
Q13642-5	FHL1_HUMAN	0.107739	0.605674
P02675	FIBB_HUMAN	0.297025	3.07812
P02751	FINC_HUMAN	-0.110063	0.988166
Q02790	FKBP4_HUMAN	-0.0832877	-0.862173
Q13045	FLII_HUMAN	0.00644786	0.0935895
O75369	FLNB_HUMAN	-0.656567	-0.747412
Q14315	FLNC_HUMAN	-0.534	-0.703785
O75955	FLOT1_HUMAN	-0.335225	-0.686983
Q9Y5Y0	FLVC1_HUMAN	-0.341838	-1.15846
O95466	FMNL1_HUMAN	-0.644699	0.086763
Q06828	FMOD_HUMAN	1.88842	6.37051
P14324	FPPS_HUMAN	-0.0744187	0.289104
Q9P2B2	FPRP_HUMAN	-0.357763	0.209149
Q16658	FSCN1_HUMAN	-0.552772	-0.62541
Q12841	FSTL1_HUMAN	1.19717	1.22261
P07954	FUMH_HUMAN	-0.0821229	-0.204983
Q13283	G3BP1_HUMAN	-0.113214	0.959141
P04406	G3P_HUMAN	-0.36006	-0.385831
O14556	G3PT_HUMAN	0.13017	0.639944
G3V153	G3V153_HUMAN	0.100746	0.537304
G3V1A1	G3V1A1_HUMAN	-0.270973	-0.27714
G3V1D3	G3V1D3_HUMAN	0.0832303	1.08993
G3V1D4	G3V1D4_HUMAN	-0.482382	-0.633307
G3V1L6	G3V1L6_HUMAN	0.469801	0.129836
G3V1L9	G3V1L9_HUMAN	-0.161737	0.260658
G3V1R5	G3V1R5_HUMAN	0.536715	0.520131
G3V3B3	G3V3B3_HUMAN	-0.467121	-0.734121
G3V4W0	G3V4W0_HUMAN	0.257104	1.70643
G3V5E4	G3V5E4_HUMAN	-0.0816542	-0.104388
G3V5Z7	G3V5Z7_HUMAN	-0.286354	-0.824355
G3XAC6	G3XAC6_HUMAN	-1.2724	1.55471
G3XAI2	G3XAI2_HUMAN	1.13783	1.00399
G3XAP6	G3XAP6_HUMAN	1.46455	4.50565
G5E9Q6	G5E9Q6_HUMAN	-0.353849	-0.328034
P11413-2	G6PD_HUMAN	-0.283483	-0.554818
G8JLB6	G8JLB6_HUMAN	-0.253545	1.01695
G8JLH6	G8JLH6_HUMAN	-0.155671	-0.695715
P51570	GALK1_HUMAN	-1.33314	0.443039
Q14697	GANAB_HUMAN	0.00335758	-0.390964
Q14393	GAS6_HUMAN	0.92839	1.1096
P62873	GBB1_HUMAN	-0.274297	-0.754339
P62879	GBB2_HUMAN	-0.426252	-0.481452
Q9UBI6	GBG12_HUMAN	-0.185416	-0.0935953
Q92616	GCN1_HUMAN	-0.835416	0.0158875
Q9H3P7	GCP60_HUMAN	-0.0489236	0.568681
P31150	GDIA_HUMAN	1.3556	-1.027
P50395	GDIB_HUMAN	-0.414802	-0.624999
P06396-4	GELS_HUMAN	0.280471	1.09475
Q06210	GFPT1_HUMAN	-0.279729	-0.245889
O75223	GGCT_HUMAN	-0.552358	0.0101189
O14908	GIPC1_HUMAN	-0.508642	-0.876983
Q14161	GIT2_HUMAN	0.216294	-0.23553
O76003	GLRX3_HUMAN	-0.435108	-0.473458
O94925	GLSK_HUMAN	0.229541	0.871603
P34897	GLYM_HUMAN	-0.0951286	0.363413
P29992	GNA11_HUMAN	-0.516094	-0.791634
Q14344	GNA13_HUMAN	-0.420046	-0.860274
P63096	GNAI1_HUMAN	-0.28423	-0.616898
P04899	GNAI2_HUMAN	-0.341567	-0.584811
P08754	GNAI3_HUMAN	-0.0888609	-0.891535
P63092-3	GNAS2_HUMAN	-0.486738	-0.966748
P36915	GNL1_HUMAN	0.524746	2.65911
Q7Z5G4	GOGA7_HUMAN	-0.597131	-0.807039
Q9H4A6	GOLP3_HUMAN	0.545817	1.59589
P35052	GPC1_HUMAN	1.17875	0.446901
P51654	GPC3_HUMAN	-0.237607	0.274154
O75487	GPC4_HUMAN	0.5135	1.28196
Q9Y625	GPC6_HUMAN	0.608577	0.257739
P43304	GPDM_HUMAN	-0.530154	-0.444957
Q9UBQ7	GRHPR_HUMAN	-0.499931	-0.0399265
P38646	GRP75_HUMAN	-0.39241	0.415583
P11021	GRP78_HUMAN	-0.530596	-0.173604
Q9BQ67	GRWD1_HUMAN	0.731089	2.1952
P48637	GSHB_HUMAN	-0.446947	-0.873973
P00390	GSHR_HUMAN	-0.368256	0.107364
Q92896	GSLG1_HUMAN	0.0206518	0.805336
P78417	GSTO1_HUMAN	-0.385291	-0.702898
P09211	GSTP1_HUMAN	-0.537526	-0.30389
Q8NBJ5	GT251_HUMAN	-0.107219	-0.318007
P78347	GTF2I_HUMAN	0.871752	1.2414
P11166	GTR1_HUMAN	-0.615684	-2.10107
P49915	GUAA_HUMAN	0.393699	-0.138322
H0Y2W2	H0Y2W2_HUMAN	-0.356121	0.4608
H0Y4R1	H0Y4R1_HUMAN	-0.419779	-0.162636
H0Y5G7	H0Y5G7_HUMAN	0.897177	-0.0822287
H0Y8E4	H0Y8E4_HUMAN	-0.0377149	1.75021
H0Y8T9	H0Y8T9_HUMAN	-0.517874	-1.31965
H0Y8X6	H0Y8X6_HUMAN	-0.195592	-0.84226
H0Y9V9	H0Y9V9_HUMAN	-0.171549	0.410791
H0YA55	H0YA55_HUMAN	-0.306197	-1.05396
H0YA96	H0YA96_HUMAN	-0.289496	-0.115787
H0YAS9	H0YAS9_HUMAN	-0.285497	0.574836
H0YBP1	H0YBP1_HUMAN	-2.12688	-0.736001
H0YC35	H0YC35_HUMAN	0.251195	2.28657
H0YCY8	H0YCY8_HUMAN	-0.192687	0.700375
H0YD13	H0YD13_HUMAN	0.135907	1.00199
H0YDD4	H0YDD4_HUMAN	0.015225	-0.442865
H0YDI1	H0YDI1_HUMAN	-0.551956	-0.390496
H0YDL9	H0YDL9_HUMAN	0.0517415	0.0618598
H0YEN5	H0YEN5_HUMAN	0.345062	0.152968
H0YGT2	H0YGT2_HUMAN	0.423691	0.277261
H0YGW7	H0YGW7_HUMAN	0.521157	0.662853
H0YIV4	H0YIV4_HUMAN	0.373879	1.21926
H0YJG7	H0YJG7_HUMAN	-0.797988	-0.143884
H0YK48	H0YK48_HUMAN	0.593694	2.77732
H0YM70	H0YM70_HUMAN	-0.561341	-0.392265
H0YM81	H0YM81_HUMAN	1.5308	3.80681
H0YMZ1	H0YMZ1_HUMAN	-0.651744	-1.12853
H0YN26	H0YN26_HUMAN	0.567454	3.42553
H0YNG3	H0YNG3_HUMAN	-0.609097	-1.55154
P16403	H12_HUMAN	-0.928957	2.0155
Q71UI9	H2AV_HUMAN	0.955864	1.46771
P16104	H2AX_HUMAN	-1.0604	2.45092
O75367	H2AY_HUMAN	-0.574087	1.23811
Q6DN03	H2B2C_HUMAN	-0.214006	2.39039
Q5QNW6-2	H2B2F_HUMAN	-0.663644	2.49923
Q71DI3	H32_HUMAN	-0.774822	2.93409
H3BNE1	H3BNE1_HUMAN	-0.364667	-0.787353
H3BQZ7	H3BQZ7_HUMAN	1.01319	1.99141
H3BRG4	H3BRG4_HUMAN	0.0174898	-0.0083079
H3BSW0	H3BSW0_HUMAN	-0.603741	-0.849996
H3BUR4	H3BUR4_HUMAN	0.193534	2.02962
H3BV90	H3BV90_HUMAN	0.781663	-1.01565
H3BVD1	H3BVD1_HUMAN	-0.40642	-0.446079
H3BVH7	H3BVH7_HUMAN	-0.583047	-0.479841
P62805	H4_HUMAN	0.0807094	1.97228
H7BXH2	H7BXH2_HUMAN	-0.11473	1.87303
H7BY55	H7BY55_HUMAN	-0.153119	-0.31035
H7BYX6	H7BYX6_HUMAN	1.64992	2.15644
H7BZK6	H7BZK6_HUMAN	-0.614026	-1.06872
H7C003	H7C003_HUMAN	0.335922	0.855366
H7C1D4	H7C1D4_HUMAN	0.0559381	0.432994
H7C1K4	H7C1K4_HUMAN	1.68452	3.69423
H7C2I1	H7C2I1_HUMAN	-0.327268	0.14455
H7C2L4	H7C2L4_HUMAN	0.699142	1.83623
H7C2S4	H7C2S4_HUMAN	0.0961248	-0.113484
H7C360	H7C360_HUMAN	-0.351155	0.00248264
H7C3A1	H7C3A1_HUMAN	-0.855765	-0.415045
H7C3P4	H7C3P4_HUMAN	0.0743037	0.119902
H7C3Z9	H7C3Z9_HUMAN	-0.329353	0.563836
H7C4H2	H7C4H2_HUMAN	-0.981283	-0.058215
H7C4M9	H7C4M9_HUMAN	0.350269	1.23821
Q14520	HABP2_HUMAN	1.40497	4.29787
Q13442	HAP28_HUMAN	1.94063	0.493034
P69905	HBA_HUMAN	0.555185	0.254334
P68871	HBB_HUMAN	0.782171	2.94417
Q99714	HCD2_HUMAN	0.0949005	-0.0947957
Q13547	HDAC1_HUMAN	-1.4822	0.641956
P51858	HDGF_HUMAN	-0.76864	-0.80371
P05546	HEP2_HUMAN	0.126286	1.83433
O14964	HGS_HUMAN	-0.354547	-0.188416
Q01581	HMCS1_HUMAN	-0.636653	0.452556
P09429	HMGB1_HUMAN	0.519961	2.49371
P26583	HMGB2_HUMAN	1.01142	1.6137
P52597	HNRPF_HUMAN	-0.379871	0.877142
P61978	HNRPK_HUMAN	0.000746007	0.483812
O43390	HNRPR_HUMAN	0.197082	0.869156
Q00839	HNRPU_HUMAN	-0.552878	1.20389
P37235	HPCL1_HUMAN	-0.301663	-0.456109
P10915	HPLN1_HUMAN	1.96688	2.6928
P00492	HPRT_HUMAN	-1.13568	-0.371534
Q92598	HS105_HUMAN	-0.257289	-0.442554
P07900	HS90A_HUMAN	0.391964	1.36281
P08238	HS90B_HUMAN	0.0632181	1.10457
Q6YN16	HSDL2_HUMAN	0.867708	-0.184815
P34932	HSP74_HUMAN	-0.618475	-0.372982
P11142	HSP7C_HUMAN	-0.306673	-0.410613
P04792	HSPB1_HUMAN	-0.384362	-0.379156
Q92743	HTRA1_HUMAN	3.11358	-1.71648
Q7Z6Z7	HUWE1_HUMAN	0.532249	0.728839
P19367	HXK1_HUMAN	0.408814	0.578423
P07099	HYEP_HUMAN	0.12367	-0.782359
I3L0A0	I3L0A0_HUMAN	-0.247445	-0.444898
I3L0H8	I3L0H8_HUMAN	-0.135928	-0.210655
I3L0N3	I3L0N3_HUMAN	0.0530881	0.357838
I3L145	I3L145_HUMAN	0.0391659	-1.0041
I3L3X5	I3L3X5_HUMAN	-0.140886	-0.00327304
I3L4J1	I3L4J1_HUMAN	-0.0811903	-0.748859
I3L4X2	I3L4X2_HUMAN	-0.581212	-1.83247
P05362	ICAM1_HUMAN	-0.221306	-0.731263
P50213	IDH3A_HUMAN	0.199449	0.696895
O75874	IDHC_HUMAN	-0.318278	-0.715039
P48735	IDHP_HUMAN	0.101082	-0.241906
P05198	IF2A_HUMAN	0.249004	0.385228
P20042	IF2B_HUMAN	-0.621732	1.00843
P41091	IF2G_HUMAN	-0.440317	0.285048
P60842	IF4A1_HUMAN	-0.319338	0.240713
P38919	IF4A3_HUMAN	0.319732	1.13055
Q15056	IF4H_HUMAN	-0.751441	-0.188522
P55010	IF5_HUMAN	0.737386	1.83269
P63241-2	IF5A1_HUMAN	-0.531634	-0.601491
P56537	IF6_HUMAN	0.522323	-0.491648
Q969P0	IGSF8_HUMAN	-0.190774	-0.190184
Q9NPH3	IL1AP_HUMAN	-1.42766	-0.182016
Q12906	ILF3_HUMAN	-0.52327	1.0761
Q13418	ILK_HUMAN	-1.04959	1.96214
P52292	IMA1_HUMAN	-0.522994	-0.444206
O00629	IMA3_HUMAN	-0.130175	-0.536033
O00505	IMA4_HUMAN	0.159637	-0.395624
O60684	IMA7_HUMAN	-0.299178	-0.0280834
Q14974	IMB1_HUMAN	-0.169725	0.02186
P20839-7	IMDH1_HUMAN	0.182018	0.43429
Q8TEX9	IPO4_HUMAN	0.449274	1.52581
O00410	IPO5_HUMAN	0.0525783	0.0651903
O95373	IPO7_HUMAN	0.243385	0.800236
Q96P70	IPO9_HUMAN	0.0197484	0.0605908
P46940	IQGA1_HUMAN	-0.601441	-1.08443
Q86VI3	IQGA3_HUMAN	-0.612574	-1.51561
P05161	ISG15_HUMAN	-0.0721055	-0.534632
P53990	IST1_HUMAN	-0.368376	-1.20275
P17301	ITA2_HUMAN	-0.460054	-0.736919
P26006-1	ITA3_HUMAN	-0.422628	-0.643517
P08648	ITA5_HUMAN	-0.682263	-0.853441
P23229	ITA6_HUMAN	-0.395336	-0.667844
P06756	ITAV_HUMAN	-0.207081	-0.550518
P05556	ITB1_HUMAN	-0.378396	-0.742031
P05106	ITB3_HUMAN	-0.101949	0.417164
P16144-4	ITB4_HUMAN	-0.917136	-0.284636
P18084	ITB5_HUMAN	-0.498053	1.01204
Q96J02	ITCH_HUMAN	-0.163217	-0.41184
P19827	ITIH1_HUMAN	1.99011	5.44971
J3KMX3	J3KMX3_HUMAN	0.559726	0.353278
J3KN36	J3KN36_HUMAN	0.189895	-0.11209
J3KN66	J3KN66_HUMAN	-0.315257	-0.352158
J3KND3	J3KND3_HUMAN	-0.14201	0.166287
J3KNF8	J3KNF8_HUMAN	-0.434495	0.242143
J3KPF3	J3KPF3_HUMAN	-0.519526	-0.731657
J3KPM9	J3KPM9_HUMAN	-0.0836291	-0.235873
J3KPS3	J3KPS3_HUMAN	-0.4246	-0.691667
J3KPX7	J3KPX7_HUMAN	-0.150317	-0.363919
J3KQ32	J3KQ32_HUMAN	-0.107528	-0.033406
J3KQE5	J3KQE5_HUMAN	-0.015948	0.797111
J3KR24	J3KR24_HUMAN	-0.0315177	-0.0436813
J3KR44	J3KR44_HUMAN	0.124898	-0.0871852
J3KS22	J3KS22_HUMAN	0.273505	0.644038
J3KT86	J3KT86_HUMAN	-0.423728	-1.29595
J3KTA4	J3KTA4_HUMAN	0.801384	-0.220633
J3KTL2	J3KTL2_HUMAN	-0.423939	0.270505
J3QLD9	J3QLD9_HUMAN	-0.277081	-0.657
J3QLE5	J3QLE5_HUMAN	0.186562	0.571963
J3QLI9	J3QLI9_HUMAN	0.513877	0.793736
J3QQ67	J3QQ67_HUMAN	-0.674888	-0.594658
J3QQS1	J3QQS1_HUMAN	0.709474	0.246361
J3QQX2	J3QQX2_HUMAN	-0.404947	-0.249372
J3QRS3	J3QRS3_HUMAN	0.0889262	0.317618
J3QRU1	J3QRU1_HUMAN	-0.489048	-0.821431
J3QRV5	J3QRV5_HUMAN	-0.71963	0.0901001
J3QT28	J3QT28_HUMAN	-0.563158	0.0817391
J3QW43	J3QW43_HUMAN	0.0409977	-3.51261
P23458	JAK1_HUMAN	-0.508074	-0.79155
Q9P206	K1522_HUMAN	0.388254	0.637963
P13645	K1C10_HUMAN	-0.713541	-2.97127
P02533	K1C14_HUMAN	0.179968	-1.36071
P08779	K1C16_HUMAN	0.472742	-1.2751
Q04695	K1C17_HUMAN	0.0401043	-1.81802
P08727	K1C19_HUMAN	-0.472562	0.874065
P35527	K1C9_HUMAN	0.125376	-1.91206
Q15323	K1H1_HUMAN	-0.498958	-0.33049
P35908	K22E_HUMAN	-0.812867	-3.46454
P04264	K2C1_HUMAN	-0.18912	-2.43806
P13647	K2C5_HUMAN	0.128701	-0.664773
P02538	K2C6A_HUMAN	0.536165	-1.30482
P04259	K2C6B_HUMAN	0.604209	-2.38545
P08729	K2C7_HUMAN	-0.327347	0.605462
P05787	K2C8_HUMAN	-0.419835	0.583779
K7EKE6	K7EKE6_HUMAN	-0.148764	0.0499011
K7EKP8	K7EKP8_HUMAN	-0.322186	0.0767441
K7EL21	K7EL21_HUMAN	-0.235509	-0.703784
K7EL68	K7EL68_HUMAN	0.957188	0.196291
K7EL99	K7EL99_HUMAN	-0.428386	-0.318895
K7ELJ7	K7ELJ7_HUMAN	-0.196743	0.434046
K7ELL7	K7ELL7_HUMAN	0.920838	1.68771
K7EM91	K7EM91_HUMAN	-0.155646	-0.530078
K7ENG2	K7ENG2_HUMAN	-0.365274	0.884866
K7ENU8	K7ENU8_HUMAN	0.156321	0.989608
K7ER00	K7ER00_HUMAN	0.837914	0.398571
K7ERI7	K7ERI7_HUMAN	0.505517	1.90217
K7ERT8	K7ERT8_HUMAN	-0.463209	0.47362
K7ERV3	K7ERV3_HUMAN	-0.362979	-0.101304
K7ES31	K7ES31_HUMAN	0.687492	0.949215
P27144	KAD4_HUMAN	0.803037	0.321122
P10644	KAP0_HUMAN	-0.200835	-0.0477868
P13861	KAP2_HUMAN	0.347908	1.6086
P17612	KAPCA_HUMAN	-0.762431	-0.563845
P48729	KC1A_HUMAN	-0.433471	-0.631672
P12277	KCRB_HUMAN	-0.246767	-0.860603
O95235	KI20A_HUMAN	0.0578609	0.459675
Q15058	KIF14_HUMAN	-0.55923	-0.81273
Q02241-3	KIF23_HUMAN	-0.382656	-0.41093
Q02241	KIF23_HUMAN	-0.364368	-0.746975
O95239	KIF4A_HUMAN	-0.0235217	-1.1378
P33176	KINH_HUMAN	-0.597757	0.075533
Q9H0B6	KLC2_HUMAN	-0.574558	-0.0281536
Q05655	KPCD_HUMAN	-0.469187	-1.13821
P14618	KPYM_HUMAN	-0.175866	-0.724173
O43790	KRT86_HUMAN	-0.335492	-0.621603
Q86UP2	KTN1_HUMAN	0.675907	0.25616
Q16719	KYNU_HUMAN	0.460886	-0.0542373
P05455	LA_HUMAN	0.125513	1.18534
Q53H82	LACB2_HUMAN	-0.336213	-0.689046
Q16787	LAMA3_HUMAN	0.435895	0.752212
O15230	LAMA5_HUMAN	1.27351	1.22146
P55268	LAMB2_HUMAN	1.4985	1.65291
Q13751	LAMB3_HUMAN	-0.116834	0.870446
P11047	LAMC1_HUMAN	1.72086	1.8385
Q13753	LAMC2_HUMAN	0.0544539	0.00124501
P11279	LAMP1_HUMAN	-0.812676	-0.876646
Q01650	LAT1_HUMAN	-0.404151	-1.52687
P00338	LDHA_HUMAN	-0.475494	-0.623693
P07195	LDHB_HUMAN	-0.272284	-0.486966
P09382	LEG1_HUMAN	-0.520424	-1.47248
P17931	LEG3_HUMAN	-0.295971	-0.404793
Q08380	LG3BP_HUMAN	0.783067	0.561911
Q99538	LGMN_HUMAN	0.205458	0.683243
Q9HBX8	LGR6_HUMAN	0.719512	0.7865
Q04760	LGUL_HUMAN	-0.962786	-1.98051
P48059	LIMS1_HUMAN	0.293986	1.54512
Q86W92	LIPB1_HUMAN	-0.0663065	-0.485297
P43034	LIS1_HUMAN	-0.558282	-0.697863
P09960	LKHA4_HUMAN	-0.501351	-0.323898
P49257	LMAN1_HUMAN	0.309291	-0.0370484
Q12907	LMAN2_HUMAN	0.0144986	0.0406871
P02545	LMNA_HUMAN	0.268644	1.91071
Q03252	LMNB2_HUMAN	-0.324314	0.836425
Q9Y4K0	LOXL2_HUMAN	1.25516	2.58065
P42704	LPPRC_HUMAN	-0.330335	0.377399
Q8N1G4	LRC47_HUMAN	-0.0750842	-1.07808
Q96AG4	LRC59_HUMAN	-0.558661	0.0417624
Q07954	LRP1_HUMAN	0.428521	0.592773
Q9BTT6	LRRC1_HUMAN	-0.051922	-0.75468
Q9NS15	LTBP3_HUMAN	-0.259878	0.234438
P51884	LUM_HUMAN	1.30186	5.11781
Q9BS40	LXN_HUMAN	0.0138499	1.31237
P07948	LYN_HUMAN	-0.272108	-0.562644
M0QWZ7	M0QWZ7_HUMAN	0.358823	-0.572315
M0QXS5	M0QXS5_HUMAN	-0.537487	0.295059
M0QXU7	M0QXU7_HUMAN	0.0282849	-0.149185
M0QYN0	M0QYN0_HUMAN	0.0389114	-0.426623
M0QYS1	M0QYS1_HUMAN	-0.40373	-1.65928
M0QZR4	M0QZR4_HUMAN	-1.16743	-0.551282
M0R0R2	M0R0R2_HUMAN	0.0450212	-0.0486755
M0R181	M0R181_HUMAN	0.0688551	-0.828699
M0R1A7	M0R1A7_HUMAN	-0.0497612	-0.701976
M0R2I3	M0R2I3_HUMAN	-0.603657	0.391981
Q969L2	MAL2_HUMAN	-0.482929	-0.955649
P29966	MARCS_HUMAN	0.357763	0.445282
Q15691	MARE1_HUMAN	0.509059	0.7982
P48740-4	MASP1_HUMAN	1.12118	2.15951
Q9NZL9	MAT2B_HUMAN	-0.561992	-0.401949
O43324	MCA3_HUMAN	-0.454184	-0.44018
P49736	MCM2_HUMAN	0.201388	1.52263
P25205-2	MCM3_HUMAN	0.0250653	1.69344
P33991	MCM4_HUMAN	-0.367567	0.134352
Q14566	MCM6_HUMAN	-0.406879	1.06533
P33993	MCM7_HUMAN	0.126192	1.11932
P40925	MDHC_HUMAN	-0.554229	-0.94213
P40926	MDHM_HUMAN	-0.0510672	0.138231
Q9BQA1	MEP50_HUMAN	-0.274587	-0.452236
P35240	MERL_HUMAN	0.137319	-0.545922
A6NJ78	MET15_HUMAN	-0.701565	0.441293
P31153-2	METK2_HUMAN	-0.288448	-0.155606
P55001	MFAP2_HUMAN	2.17656	1.17609
Q08431	MFGM_HUMAN	-0.0655022	-0.690292
P08493	MGP_HUMAN	0.354401	-0.723977
P10620	MGST1_HUMAN	-0.109027	-1.52566
Q7RTP6	MICA3_HUMAN	-0.557336	-0.889374
P14174	MIF_HUMAN	-0.391329	-0.201523
P20774	MIME_HUMAN	1.26278	3.08173
Q14165	MLEC_HUMAN	-0.523879	-0.0690046
P50281	MMP14_HUMAN	-0.234729	-0.00470704
Q9H8S9	MOB1A_HUMAN	-0.384519	-0.31402
P26038	MOES_HUMAN	-0.533252	-0.708013
Q13724	MOGS_HUMAN	-0.0177842	-1.07907
P53985	MOT1_HUMAN	-0.379955	-1.83009
O15427	MOT4_HUMAN	-0.424559	-2.07405
Q02750	MP2K1_HUMAN	-0.459935	-0.253466
P36507	MP2K2_HUMAN	0.158518	-0.107682
O75439	MPPB_HUMAN	-0.243054	1.28373
O95297	MPZL1_HUMAN	-0.180094	-1.12723
O60487	MPZL2_HUMAN	1.006	1.90434
Q7L0Y3	MRRP1_HUMAN	0.376444	-0.0117311
Q9UKD2	MRT4_HUMAN	-0.247186	1.55833
P43121	MUC18_HUMAN	0.0633564	1.47835
Q14764	MVP_HUMAN	0.0470048	-0.0506177
P35580	MYH10_HUMAN	-0.521637	-0.125572
P35579	MYH9_HUMAN	-0.476284	-0.403006
Q15746	MYLK_HUMAN	0.694647	2.09229
O43795-2	MYO1B_HUMAN	-0.734241	-1.49641
O00159	MYO1C_HUMAN	-0.649238	-1.59894
O94832	MYO1D_HUMAN	-0.485769	-1.40951
Q12965	MYO1E_HUMAN	-0.184211	-0.923776
Q9NZM1	MYOF_HUMAN	-0.359446	-0.684271
Q9BXJ9	NAA15_HUMAN	-0.155017	0.316868
E9PAV3	NACAM_HUMAN	0.0133021	2.93915
Q9UJ70-2	NAGK_HUMAN	-0.078208	-0.793348
P43490	NAMPT_HUMAN	-0.382382	-0.879164
P49321	NASP_HUMAN	0.371347	2.08233
P00387	NB5R3_HUMAN	-0.200863	-0.736394
Q9Y2A7	NCKP1_HUMAN	-0.649393	-0.522098
P15531	NDKA_HUMAN	-0.559446	-0.514651
Q92597	NDRG1_HUMAN	-0.131865	-0.725211
O75489	NDUS3_HUMAN	0.147136	-0.2243
Q96NY8	NECT4_HUMAN	-1.38352	0.253797
Q9HB63	NET4_HUMAN	-0.178115	0.254839
Q00653	NFKB2_HUMAN	-0.336037	-1.21323
O14745	NHRF1_HUMAN	-0.952079	-0.889838
Q5T2W1	NHRF3_HUMAN	0.302386	1.26975
Q6T4R5	NHS_HUMAN	-0.091077	0.40018
Q9BZQ8	NIBAN_HUMAN	-0.57195	-0.186092
Q96TA1	NIBL1_HUMAN	-0.558898	-0.937145
Q92542	NICA_HUMAN	-0.541692	-0.690224
P14543	NID1_HUMAN	0.66557	1.07895
P22307	NLTP_HUMAN	-0.693013	0.755966
P40261	NNMT_HUMAN	-0.15936	-0.345572
O60936-1	NOL3_HUMAN	1.0389	1.62055
P46087	NOP2_HUMAN	-0.283772	2.88338
O00567	NOP56_HUMAN	0.505205	1.56483
Q9Y2X3	NOP58_HUMAN	0.00456878	1.50328
Q99733	NP1L4_HUMAN	0.711809	1.15255
P06748	NPM_HUMAN	0.79508	3.31868
Q9Y639	NPTN_HUMAN	-0.344983	-1.60725
Q9UHY1	NRBP_HUMAN	-0.00199055	0.176756
Q08J23	NSUN2_HUMAN	0.0212013	0.0717021
Q12769	NU160_HUMAN	-0.315254	0.562991
Q02818	NUCB1_HUMAN	-0.0693489	-1.17207
P19338	NUCL_HUMAN	0.244095	2.6645
P49757	NUMB_HUMAN	0.171391	-0.829184
Q6DKJ4	NXN_HUMAN	-0.685711	0.667585
P04181	OAT_HUMAN	0.0987387	0.944551
Q56VL3	OCAD2_HUMAN	0.151791	-0.651452
P36957	ODO2_HUMAN	0.25694	-0.158398
P11177	ODPB_HUMAN	0.598945	-0.302226
Q99983	OMD_HUMAN	1.37101	6.22423
P22059	OSBP1_HUMAN	0.151049	-0.50013
Q92882	OSTF1_HUMAN	0.234294	-0.804408
Q32P28	P3H1_HUMAN	0.606665	-0.177237
P13674	P4HA1_HUMAN	1.431	0.204187
P32322	P5CR1_HUMAN	0.0195927	0.214122
P54886	P5CS_HUMAN	-0.225454	-0.198844
P68402	PA1B2_HUMAN	-0.348174	-0.517198
Q15102	PA1B3_HUMAN	-0.298871	-0.589845
Q9UQ80	PA2G4_HUMAN	0.164553	-0.218148
Q6VY07	PACS1_HUMAN	0.178991	0.539396
Q9H074	PAIP1_HUMAN	0.0634069	1.00373
Q13177	PAK2_HUMAN	0.0931558	0.0176658
Q99497	PARK7_HUMAN	-0.357314	-0.502419
P09874	PARP1_HUMAN	-0.0746807	0.647263
Q9HBI1	PARVB_HUMAN	0.482732	2.47938
Q15365	PCBP1_HUMAN	-0.0742133	0.0905302
Q15366	PCBP2_HUMAN	-0.376546	-0.14019
Q15645	PCH2_HUMAN	-0.171909	-0.27026
P12004	PCNA_HUMAN	-0.518121	-0.0856018
Q9UHG3	PCYOX_HUMAN	-0.459816	-0.109614
Q9BUL8	PDC10_HUMAN	0.864707	-0.719366
Q8WUM4	PDC6I_HUMAN	-0.112053	-0.441584
O75340	PDCD6_HUMAN	-0.231346	-0.505027
P07237	PDIA1_HUMAN	0.0281103	-0.286818
P30101	PDIA3_HUMAN	-0.197924	-0.304426
P13667	PDIA4_HUMAN	0.267156	0.879471
Q15084	PDIA6_HUMAN	-0.198357	-0.468775
Q9NR12	PDLI7_HUMAN	-0.284484	0.144878
P30086	PEBP1_HUMAN	-0.627626	-0.871255
P36955	PEDF_HUMAN	0.83815	3.29663
Q9BRX2	PELO_HUMAN	0.578161	1.20305
P12955	PEPD_HUMAN	0.0675184	-0.381817
Q9UHV9	PFD2_HUMAN	0.28196	1.67387
P17858	PFKAL_HUMAN	-0.354434	-0.341961
Q01813	PFKAP_HUMAN	-0.16886	-0.211996
P18669	PGAM1_HUMAN	-0.352771	-0.592325
Q96HS1	PGAM5_HUMAN	-1.22589	0.303476
P98160	PGBM_HUMAN	1.74605	5.04619
P00558	PGK1_HUMAN	-0.257687	-0.321267
P36871	PGM1_HUMAN	0.222538	0.228207
Q96G03	PGM2_HUMAN	0.603224	-2.32986
O00264	PGRC1_HUMAN	0.531112	-0.0208708
P21810	PGS1_HUMAN	0.921699	2.495
P35232	PHB_HUMAN	-0.240894	0.128246
P48426	PI42A_HUMAN	1.01957	1.76596
P42356	PI4KA_HUMAN	-0.408041	-0.39079
Q13492	PICAL_HUMAN	0.841931	-0.281985
Q16513-4	PKN2_HUMAN	-0.522513	-0.63269
Q9Y446	PKP3_HUMAN	-0.720844	2.51157
P14923	PLAK_HUMAN	-0.495205	-0.758
Q01970	PLCB3_HUMAN	-0.35612	-0.474351
Q15149-4	PLEC_HUMAN	-0.134068	0.199602
Q15149-3	PLEC_HUMAN	-0.509271	-0.915451
P08567	PLEK_HUMAN	0.284334	1.59425
P00747	PLMN_HUMAN	0.7005	0.881816
Q02809	PLOD1_HUMAN	0.235993	0.18328
O00469	PLOD2_HUMAN	0.109206	0.163223
O14495	PLPP3_HUMAN	-0.0338376	-1.21384
P13796	PLSL_HUMAN	-0.291918	-0.57369
P55058	PLTP_HUMAN	0.740556	2.00608
Q9UIW2	PLXA1_HUMAN	-0.288186	-0.248084
O15031	PLXB2_HUMAN	-0.342073	-0.15026
P00491	PNPH_HUMAN	-0.393486	-0.882644
Q8TEM1	PO210_HUMAN	0.620866	0.316665
Q15063	POSTN_HUMAN	0.670572	0.67375
P0CG39	POTEJ_HUMAN	-0.500201	-0.451824
P62136	PP1A_HUMAN	-0.362594	-2.41573
P62140	PP1B_HUMAN	-0.106288	0.120788
P67775	PP2AA_HUMAN	-0.2816	-0.131115
P16298	PP2BB_HUMAN	0.461831	0.53158
Q8TF05	PP4R1_HUMAN	-0.470503	0.348933
P24666	PPAC_HUMAN	0.795381	-0.325632
P62937	PPIA_HUMAN	-0.442835	-0.468487
P23284	PPIB_HUMAN	-0.228866	-0.630691
P45877	PPIC_HUMAN	-0.723938	0.252495
Q9UNP9	PPIE_HUMAN	1.20123	2.80191
O15355	PPM1G_HUMAN	-0.405956	0.64367
O00743	PPP6_HUMAN	0.752939	1.17594
O43663	PRC1_HUMAN	-0.116537	0.00836483
Q06830	PRDX1_HUMAN	-0.417766	-1.13325
P32119	PRDX2_HUMAN	-0.236294	-0.576286
P30048	PRDX3_HUMAN	0.331453	-0.301578
Q13162	PRDX4_HUMAN	-0.138492	-0.419152
P30044	PRDX5_HUMAN	0.419077	0.228544
P30041	PRDX6_HUMAN	-0.262071	-0.414159
P78527	PRKDC_HUMAN	0.385688	-0.558875
P07737	PROF1_HUMAN	-0.483329	-0.340431
Q8N271	PROM2_HUMAN	0.157446	0.289295
P07225	PROS_HUMAN	0.796869	2.32368
Q9UMS4	PRP19_HUMAN	0.626211	1.96599
P11908	PRPS2_HUMAN	0.100679	-0.093242
P62191	PRS4_HUMAN	-0.00782073	0.224883
P35998	PRS7_HUMAN	0.145745	0.147747
P62195	PRS8_HUMAN	0.0912831	-0.0184614
P25788	PSA3_HUMAN	-0.195174	0.0758472
P28066	PSA5_HUMAN	-0.332644	-0.267564
O14818	PSA7_HUMAN	-0.238384	-0.623645
P20618	PSB1_HUMAN	0.200036	-0.221666
P28070	PSB4_HUMAN	-0.789029	-3.02039
P28074	PSB5_HUMAN	-0.189744	-0.883016
P28072	PSB6_HUMAN	-0.323555	-0.596537
O00231	PSD11_HUMAN	0.128179	-0.199741
Q9UNM6	PSD13_HUMAN	0.20342	0.480401
O00487	PSDE_HUMAN	0.212148	0.166022
Q13200	PSMD2_HUMAN	-0.200414	0.176713
O43242	PSMD3_HUMAN	-0.69264	-0.226714
Q16401	PSMD5_HUMAN	-0.222788	-0.264997
Q15008	PSMD6_HUMAN	-0.216351	-0.432393
P51665	PSMD7_HUMAN	-0.446089	-1.37788
P48556	PSMD8_HUMAN	0.191411	0.541266
Q06323	PSME1_HUMAN	-0.887311	-2.13606
P49768	PSN1_HUMAN	0.704509	1.26669
O14684	PTGES_HUMAN	0.503173	-2.94903
Q13308	PTK7_HUMAN	-0.262194	-0.159851
P18031	PTN1_HUMAN	-0.344678	0.277211
Q06124	PTN11_HUMAN	-0.49062	-0.21987
P18433	PTPRA_HUMAN	0.842658	-0.672453
P23469	PTPRE_HUMAN	-0.493518	-1.11629
P10586	PTPRF_HUMAN	-0.148061	-0.33687
P23470	PTPRG_HUMAN	1.50053	0.982294
P23471	PTPRZ_HUMAN	0.91024	0.832
Q6NZI2	PTRF_HUMAN	-0.361788	-0.406238
P26022	PTX3_HUMAN	-0.258732	0.145494
Q06203	PUR1_HUMAN	-0.142508	-0.936564
P22102	PUR2_HUMAN	0.0393002	-0.533991
P22234	PUR6_HUMAN	-0.374873	-0.369258
P31939	PUR9_HUMAN	-0.225607	-0.315079
Q96QR8	PURB_HUMAN	0.374059	1.31473
Q92626	PXDN_HUMAN	-0.164279	-0.221156
P11216	PYGB_HUMAN	-0.275367	-0.549579
P06737	PYGL_HUMAN	-0.303286	-0.0017884
P17812	PYRG1_HUMAN	-0.0618197	-0.0452984
P20742	PZP_HUMAN	0.153129	2.08104
Q2TAM5	Q2TAM5_HUMAN	-0.291916	-0.0688839
Q32Q12	Q32Q12_HUMAN	-0.299976	-0.794492
Q5JPU1	Q5JPU1_HUMAN	3.29096	-0.661828
Q5JR08	Q5JR08_HUMAN	-0.424016	-0.611237
Q5JWT2	Q5JWT2_HUMAN	0.55888	0.608163
Q5PY61	Q5PY61_HUMAN	-0.217794	0.207567
Q5QPK2	Q5QPK2_HUMAN	-0.335487	-1.18911
Q5SRQ6	Q5SRQ6_HUMAN	-0.365267	0.422012
Q5STU3	Q5STU3_HUMAN	-0.438845	0.405427
Q5T0D2	Q5T0D2_HUMAN	-0.105121	0.769936
Q5T370	Q5T370_HUMAN	-0.317423	0.663046
Q5T4U5	Q5T4U5_HUMAN	-0.749938	1.10909
Q5T5C7	Q5T5C7_HUMAN	-0.119455	0.19649
Q5T985	Q5T985_HUMAN	2.4833	5.95315
Q5T9B7	Q5T9B7_HUMAN	-0.226825	-0.907744
Q5TG12	Q5TG12_HUMAN	-0.151271	0.128
Q5VTU3	Q5VTU3_HUMAN	-0.263504	0.150504
Q5VV89	Q5VV89_HUMAN	0.400259	-3.07199
Q5VZR0	Q5VZR0_HUMAN	-0.108804	-0.365378
Q5W0G0	Q5W0G0_HUMAN	0.0691205	-0.601435
Q5W0H4	Q5W0H4_HUMAN	0.199014	-0.472269
Q60FE5	Q60FE5_HUMAN	-0.335996	-0.449831
Q8NBY1	Q8NBY1_HUMAN	-0.621177	0.183643
Q96L35	Q96L35_HUMAN	0.0155907	-0.050364
Q96PJ7	Q96PJ7_HUMAN	-0.332705	-0.378835
P31930	QCR1_HUMAN	0.136745	0.507713
O00391	QSOX1_HUMAN	1.19712	3.00059
R4GMT0	R4GMT0_HUMAN	-0.0967703	0.10375
R4GND3	R4GND3_HUMAN	-1.06844	0.106271
R4GNH2	R4GNH2_HUMAN	0.925228	-0.622345
R4GNH3	R4GNH3_HUMAN	0.173873	-0.467228
P61026	RAB10_HUMAN	-0.244645	-0.606183
Q6IQ22	RAB12_HUMAN	-0.350951	0.0636724
P61106	RAB14_HUMAN	-0.0989933	-0.177141
Q9H0U4	RAB1B_HUMAN	-0.201371	-0.139527
Q9UL25	RAB21_HUMAN	-0.16599	-0.904334
Q9ULC3	RAB23_HUMAN	-0.708675	-0.210556
P61019	RAB2A_HUMAN	-0.147327	-0.00467473
Q15286	RAB35_HUMAN	0.0602738	0.0390852
P20336	RAB3A_HUMAN	-0.309819	0.108322
P20338	RAB4A_HUMAN	-0.592442	0.592637
P20339	RAB5A_HUMAN	-0.241308	-0.233289
P51148	RAB5C_HUMAN	-0.19896	-0.107952
P20340	RAB6A_HUMAN	-0.237962	-0.421445
P51149	RAB7A_HUMAN	-0.342477	-0.319058
P61006	RAB8A_HUMAN	-0.368485	-0.700644
P29373	RABP2_HUMAN	0.224991	-0.7384
P63000-2	RAC1_HUMAN	-0.288145	-0.69408
P15153	RAC2_HUMAN	-0.451567	1.62434
P63244	RACK1_HUMAN	0.234364	0.197734
P35241-5	RADI_HUMAN	-0.512624	-0.295391
P46060	RAGP1_HUMAN	0.497476	1.45167
Q8NFJ5	RAI3_HUMAN	-0.0365619	-1.27309
P11233	RALA_HUMAN	-0.352858	-0.451881
P11234	RALB_HUMAN	-0.417278	0.012418
P62834	RAP1A_HUMAN	-0.124399	0.710512
P61224	RAP1B_HUMAN	-0.191946	0.664485
P61225	RAP2B_HUMAN	-0.414346	-0.26636
P01116-2	RASK_HUMAN	-0.394203	-1.24606
P01111	RASN_HUMAN	-0.235732	-0.460387
Q15907	RB11B_HUMAN	-0.1276	-0.346431
Q9UL26	RB22A_HUMAN	-0.102102	-0.900921
Q9P258	RCC2_HUMAN	-0.376379	0.890162
Q92600	RCD1_HUMAN	0.494934	0.982521
P54727	RD23B_HUMAN	-0.811676	-0.604706
Q8IZV5	RDH10_HUMAN	-0.32287	0.2908
Q8TC12	RDH11_HUMAN	0.12478	0.00998812
Q14699	RFTN1_HUMAN	0.47661	0.0873819
Q9H0H5	RGAP1_HUMAN	-0.414016	-0.965804
Q15382	RHEB_HUMAN	-0.468444	-0.214978
P61586	RHOA_HUMAN	-0.761928	0.297412
Q9HBH0	RHOF_HUMAN	-0.401856	-0.853377
P84095	RHOG_HUMAN	-0.513773	-0.245413
P13489	RINI_HUMAN	-0.591809	-0.531761
P31350	RIR2_HUMAN	-0.181819	-0.755453
P62906	RL10A_HUMAN	-0.138746	0.123956
P62913	RL11_HUMAN	-0.0376944	0.564715
P30050	RL12_HUMAN	0.030712	0.304166
P62829	RL23_HUMAN	0.744164	0.0427872
P61353	RL27_HUMAN	-0.020545	-0.963031
P47914	RL29_HUMAN	0.615699	-0.0180664
P39023	RL3_HUMAN	0.468698	-0.981472
P42766	RL35_HUMAN	-0.0118667	-0.155787
P36578	RL4_HUMAN	0.152561	-1.40379
P46777	RL5_HUMAN	0.000808695	-0.408347
Q02878	RL6_HUMAN	-0.180728	-0.853494
P18124	RL7_HUMAN	-0.522059	-1.78668
P62424	RL7A_HUMAN	-0.147404	-1.07786
P05388	RLA0_HUMAN	0.449565	1.56094
P05386	RLA1_HUMAN	0.228083	1.82604
Q6P1L8	RM14_HUMAN	1.11779	1.84431
Q13151	ROA0_HUMAN	0.888584	0.698209
P22626	ROA2_HUMAN	-0.240221	0.353349
P04843	RPN1_HUMAN	-0.4004	-0.125596
P04844	RPN2_HUMAN	-0.0761288	-0.617494
P10301	RRAS_HUMAN	-0.335398	-0.987318
P62070	RRAS2_HUMAN	-0.316281	-0.0945458
Q969S9	RRF2M_HUMAN	0.342152	-0.661202
P62280	RS11_HUMAN	0.32282	-0.732311
P25398	RS12_HUMAN	-0.247112	0.0509492
P62277	RS13_HUMAN	0.0765343	-1.0019
P62263	RS14_HUMAN	-0.407914	0.111732
P62249	RS16_HUMAN	0.497915	0.0350226
P08708	RS17_HUMAN	-0.131035	0.0157424
P62269	RS18_HUMAN	-0.0183487	-0.128149
P39019	RS19_HUMAN	-1.36727	0.345892
P60866	RS20_HUMAN	0.0564096	0.0970474
P62266	RS23_HUMAN	0.0168417	-0.463284
P62847-4	RS24_HUMAN	-0.130386	-0.141031
P62851	RS25_HUMAN	-0.0710769	0.54168
P62854	RS26_HUMAN	-0.347489	-0.537768
P62857	RS28_HUMAN	-0.927344	-0.10633
P23396	RS3_HUMAN	0.142255	-0.122219
P61247	RS3A_HUMAN	0.267178	0.125793
P62701	RS4X_HUMAN	0.284877	0.119447
P62753	RS6_HUMAN	0.0118293	-0.0116243
P62081	RS7_HUMAN	-0.237589	-0.457533
P62241	RS8_HUMAN	0.353854	0.317381
Q15404	RSU1_HUMAN	0.389714	0.658678
Q9Y3I0	RTCB_HUMAN	-0.112568	0.195542
O95197	RTN3_HUMAN	-0.0296091	-2.70732
Q9NQC3	RTN4_HUMAN	-0.368415	-1.3811
P08621	RU17_HUMAN	-0.12317	0.281272
Q9Y265	RUVB1_HUMAN	-0.17468	-0.0907691
Q9Y230	RUVB2_HUMAN	-0.0990616	0.122577
P62304	RUXE_HUMAN	1.39903	1.57606
P62306	RUXF_HUMAN	0.128135	1.07303
P31949	S10AB_HUMAN	0.0258345	-0.846445
Q96FQ6	S10AG_HUMAN	-0.861084	0.29714
P55011	S12A2_HUMAN	0.130057	-1.10157
Q99808	S29A1_HUMAN	-0.502073	-1.9921
Q9Y6R1-2	S4A4_HUMAN	-0.365648	-2.54953
Q9Y6M7-8	S4A7_HUMAN	-0.246916	-1.00266
S4R3V8	S4R3V8_HUMAN	-0.325432	-0.442878
S4R435	S4R435_HUMAN	-0.280325	-0.337428
Q9HAB3	S52A2_HUMAN	-0.463109	-0.766144
Q15424	SAFB1_HUMAN	-0.381971	1.45784
P23526	SAHH_HUMAN	0.0167769	0.289931
O43865	SAHH2_HUMAN	-0.162294	0.0495434
Q15020	SART3_HUMAN	2.67936	-1.74183
P43007	SATT_HUMAN	-1.13748	-1.9577
P53992	SC24C_HUMAN	0.421455	-0.852424
Q6NUK1	SCMC1_HUMAN	0.424978	-0.17264
P55809	SCOT1_HUMAN	0.746297	0.908707
Q14108-2	SCRB2_HUMAN	-1.70748	0.248247
Q12765	SCRN1_HUMAN	-0.162281	0.256444
P31431	SDC4_HUMAN	1.36018	2.79335
O00560	SDCB1_HUMAN	0.130972	0.779813
P21912	SDHB_HUMAN	0.359303	0.0361792
Q15019	SEPT2_HUMAN	-0.560688	-0.826074
Q9UHD8	SEPT9_HUMAN	-0.48692	-0.843206
O43175	SERA_HUMAN	-0.184008	-0.539427
Q9Y617	SERC_HUMAN	-0.439643	-0.544478
P50454	SERPH_HUMAN	-0.113857	-0.829164
Q15459	SF3A1_HUMAN	0.628134	2.6619
Q12874	SF3A3_HUMAN	0.965714	-0.432122
Q15393	SF3B3_HUMAN	0.447882	0.71888
P23246	SFPQ_HUMAN	-0.331935	0.728183
Q9H9B4	SFXN1_HUMAN	-0.0303206	0.370912
Q99720	SGMR1_HUMAN	-0.291941	-0.180886
Q9H788	SH24A_HUMAN	0.0587399	3.50048
Q8NEM2	SHCBP_HUMAN	-0.297486	-1.15496
Q9NR45	SIAS_HUMAN	-0.437497	0.0590355
Q9H2G2	SLK_HUMAN	-0.076319	-0.434501
Q14683	SMC1A_HUMAN	1.85512	-0.968387
O95347	SMC2_HUMAN	-0.484853	-0.0324086
Q9UQE7	SMC3_HUMAN	-0.492023	-0.139463
P62316	SMD2_HUMAN	-0.507755	1.18512
P62318	SMD3_HUMAN	-0.00558613	1.52098
Q99747	SNAG_HUMAN	0.100711	-0.0919405
Q7KZF4	SND1_HUMAN	-0.218558	-0.112685
O43760	SNG2_HUMAN	-0.291094	-0.0292648
Q13425	SNTB2_HUMAN	-0.463412	-0.377426
O60749	SNX2_HUMAN	-0.356308	0.225352
P00441	SODC_HUMAN	0.354278	-0.161176
41	sp	0.779628	3.96462
39	sp	0.493365	1.18284
1	sp	0.19426	-0.727013
52	sp	1.10103	-0.800144
Q9Y5B9	SP16H_HUMAN	0.358119	0.177925
P19623	SPEE_HUMAN	0.102539	-0.281635
Q13103	SPP24_HUMAN	0.968841	5.58086
P35270	SPRE_HUMAN	0.209213	-0.0966521
Q14515	SPRL1_HUMAN	1.46747	4.29961
Q13813	SPTN1_HUMAN	-0.392212	-0.464334
Q9Y6N5	SQRD_HUMAN	0.149369	0.189696
Q13501	SQSTM_HUMAN	0.0909434	0.421934
Q14247-2	SRC8_HUMAN	-0.64954	-0.585094
P10124	SRGN_HUMAN	-0.289218	0.627269
Q9UHB9	SRP68_HUMAN	-1.15697	0.544606
O76094	SRP72_HUMAN	0.604664	1.28503
P78539	SRPX_HUMAN	-0.374931	-0.815352
O60687	SRPX2_HUMAN	0.00977816	-0.265138
Q13247	SRSF6_HUMAN	1.27279	1.34865
Q9BYN0	SRXN1_HUMAN	-0.299071	0.827567
P51571	SSRD_HUMAN	-0.679567	-0.259693
Q08945	SSRP1_HUMAN	0.386025	0.715944
Q9Y5Y6	ST14_HUMAN	-0.142892	-0.312153
Q658P3	STEA3_HUMAN	-0.342426	-0.952342
P31948	STIP1_HUMAN	-0.285783	-0.876985
Q13188	STK3_HUMAN	0.240469	0.956166
Q9UJZ1-2	STML2_HUMAN	0.0145022	0.700389
P27105	STOM_HUMAN	-0.330128	-0.753709
Q9BX79-4	STRA6_HUMAN	0.660495	-0.0965644
Q13033	STRN3_HUMAN	-0.506635	0.71864
Q12768	STRUM_HUMAN	-0.322941	-0.392136
P46977	STT3A_HUMAN	-1.3685	-1.69364
Q12846	STX4_HUMAN	-0.469784	-0.72888
Q15833	STXB2_HUMAN	-0.660105	-0.703865
O00186	STXB3_HUMAN	-0.415313	-0.727677
P53597	SUCA_HUMAN	0.298023	0.0565848
Q8IWU5	SULF2_HUMAN	-0.255652	0.890121
Q6EEV6	SUMO4_HUMAN	-0.21366	0.243354
Q9UGT4	SUSD2_HUMAN	0.110024	-0.723878
P49588	SYAC_HUMAN	-0.256637	-0.0374624
P14868	SYDC_HUMAN	0.107243	-0.0116944
P07814	SYEP_HUMAN	-1.11182	-0.367573
P41250	SYG_HUMAN	-0.485249	-0.0793039
P12081	SYHC_HUMAN	-0.803068	0.0501296
Q9NSE4	SYIM_HUMAN	0.52059	-0.0628438
Q15046	SYK_HUMAN	-0.383267	-0.599579
Q9P2J5	SYLC_HUMAN	-0.360875	0.267082
P56192	SYMC_HUMAN	-0.389666	-0.0399097
O43776	SYNC_HUMAN	0.315379	0.237264
P54136	SYRC_HUMAN	-0.366879	-0.384154
P26639	SYTC_HUMAN	-0.511304	-0.432999
P26640	SYVC_HUMAN	-0.181478	0.348557
P23381	SYWC_HUMAN	0.131578	0.00464336
P54577	SYYC_HUMAN	-0.505536	-0.482206
P09758	TACD2_HUMAN	-0.388791	-0.670085
Q9BSH4	TACO1_HUMAN	-0.917181	0.683219
Q86TJ2	TAD2B_HUMAN	0.305667	-0.642878
P37837	TALDO_HUMAN	-0.149078	-1.69694
Q9H2K8	TAOK3_HUMAN	-0.222465	0.703557
Q71U36	TBA1A_HUMAN	0.0789447	1.0793
P68366	TBA4A_HUMAN	0.57924	3.20775
Q9H4B7	TBB1_HUMAN	0.523103	2.82052
Q13885	TBB2A_HUMAN	0.36033	1.02336
Q13509	TBB3_HUMAN	0.170915	1.6696
P68371	TBB4B_HUMAN	0.307293	1.87528
P07437	TBB5_HUMAN	0.114385	1.53313
Q9BUF5	TBB6_HUMAN	0.0343313	1.49681
Q9NRH3	TBG2_HUMAN	0.431788	-0.331119
Q16650	TBR1_HUMAN	-0.415621	-0.496871
Q86XR7-2	TCAM2_HUMAN	0.661694	-0.0970122
P53999	TCP4_HUMAN	-0.55264	2.68707
P17987	TCPA_HUMAN	-0.184187	0.00579743
P50991	TCPD_HUMAN	-0.293149	-0.302804
P48643	TCPE_HUMAN	-0.0959938	-0.329783
P49368	TCPG_HUMAN	-0.158362	-0.00686674
Q99832	TCPH_HUMAN	-0.217069	0.0761339
P50990	TCPQ_HUMAN	-0.204684	-0.121531
P40227	TCPZ_HUMAN	-0.291378	-0.17863
Q9NZ01	TECR_HUMAN	-0.391699	-2.62011
P24821	TENA_HUMAN	-0.0236094	0.512495
Q68CZ2	TENS3_HUMAN	-0.0499378	-0.332642
P55072	TERA_HUMAN	-0.511855	-0.413476
Q9UGI8	TES_HUMAN	0.299102	-0.332441
P02786	TFR1_HUMAN	-0.433335	-0.559096
P61812	TGFB2_HUMAN	0.224458	-0.392369
P21980	TGM2_HUMAN	-0.273941	-0.385399
P05543	THBG_HUMAN	1.10246	2.689
Q9BWD1-2	THIC_HUMAN	-0.220068	-0.430326
P24752	THIL_HUMAN	-0.266229	0.420181
P10599	THIO_HUMAN	-0.425743	-0.613093
P00734	THRB_HUMAN	1.00146	4.37998
Q08629	TICN1_HUMAN	1.11025	-0.475213
Q9GZM7	TINAL_HUMAN	1.50566	1.54639
P29401	TKT_HUMAN	-0.453072	-0.841213
Q9Y490	TLN1_HUMAN	-0.134898	0.251744
Q99805	TM9S2_HUMAN	-0.109208	-0.864422
Q9HD45	TM9S3_HUMAN	0.146769	-0.677975
Q13445	TMED1_HUMAN	-0.0287613	1.00655
Q7Z7H5	TMED4_HUMAN	0.67857	0.562113
Q9BVK6	TMED9_HUMAN	0.665324	0.437055
P49755	TMEDA_HUMAN	-0.110343	0.130212
Q9UHN6	TMEM2_HUMAN	-0.139128	-0.827995
Q9BTV4	TMM43_HUMAN	0.0662441	-0.23168
Q9H3N1	TMX1_HUMAN	-0.539307	-0.349608
Q96JJ7	TMX3_HUMAN	0.440578	-0.524111
Q03169	TNAP2_HUMAN	-0.308435	-0.309106
Q92973	TNPO1_HUMAN	-0.327785	1.10423
Q9H0E2	TOLIP_HUMAN	0.00338807	-0.24402
P11387	TOP1_HUMAN	0.00760258	0.58335
P11388	TOP2A_HUMAN	0.446834	1.17398
Q93096	TP4A1_HUMAN	-0.58388	0.172916
Q13641	TPBG_HUMAN	-0.523615	-1.02809
P60174	TPIS_HUMAN	-0.406463	-0.56844
P09493	TPM1_HUMAN	0.344204	0.287255
P06753-5	TPM3_HUMAN	0.130168	1.03912
P67936	TPM4_HUMAN	1.51241	3.97687
O14773	TPP1_HUMAN	0.134814	1.35532
Q12931-2	TRAP1_HUMAN	0.0495697	0.437355
P02787	TRFE_HUMAN	0.019383	0.142347
P08582	TRFM_HUMAN	0.107815	-0.388749
Q14258	TRI25_HUMAN	-0.193937	-0.336047
Q16881-3	TRXR1_HUMAN	-0.461259	-0.948437
O95858	TSN15_HUMAN	-0.348111	-0.792126
P07996	TSP1_HUMAN	0.583453	2.49257
Q14166	TTL12_HUMAN	-0.137156	0.11921
Q12792	TWF1_HUMAN	-0.567129	-1.01487
O14907	TX1B3_HUMAN	-0.432763	0.293471
Q8NBS9	TXND5_HUMAN	-0.128482	-0.589873
Q9H3M7	TXNIP_HUMAN	0.913282	-0.635401
U3KQB3	U3KQB3_HUMAN	-0.514031	-1.31863
O75643	U520_HUMAN	-0.0605936	1.57482
Q15029	U5S1_HUMAN	0.236873	1.70632
Q16222	UAP1_HUMAN	-0.396963	-0.305557
Q712K3	UB2R2_HUMAN	-1.48208	1.43837
P22314	UBA1_HUMAN	-0.125867	-0.0983006
A0AVT1	UBA6_HUMAN	0.0339894	0.0279848
P61081	UBC12_HUMAN	-0.405065	-0.136893
P61088	UBE2N_HUMAN	-0.167718	-0.483344
Q9C0C9	UBE2O_HUMAN	0.0159973	1.16283
Q9Y4E8	UBP15_HUMAN	-0.451072	1.53493
P45974	UBP5_HUMAN	-0.432067	-0.129326
Q5T4S7	UBR4_HUMAN	0.049812	0.437673
P09936	UCHL1_HUMAN	-0.300328	-0.599747
Q8IX04	UEVLD_HUMAN	-0.256497	-0.808381
O60701	UGDH_HUMAN	-0.133685	-0.298325
Q9NYU2	UGGG1_HUMAN	-0.186768	-0.330688
P52758	UK114_HUMAN	-0.470041	1.13203
Q9H3U1	UN45A_HUMAN	-0.243868	0.662258
Q03405	UPAR_HUMAN	-0.814876	-0.590536
Q16831	UPP1_HUMAN	0.32527	0.786285
Q86UX7	URP2_HUMAN	2.85987	2.52281
O60763	USO1_HUMAN	0.874594	1.85772
P46939	UTRO_HUMAN	-0.0651604	-0.222401
Q8TAA9	VANG1_HUMAN	-0.168201	0.837527
Q9P0L0	VAPA_HUMAN	-0.380164	-0.165273
P50552	VASP_HUMAN	-0.0776734	0.171975
Q99536	VAT1_HUMAN	-0.431426	-0.515953
P38606	VATA_HUMAN	0.120367	-0.117459
P21281	VATB2_HUMAN	-0.300067	-0.825156
P21796	VDAC1_HUMAN	-0.884439	0.548044
Q9Y277	VDAC3_HUMAN	0.0885876	0.243679
P08670	VIME_HUMAN	-0.903476	3.17868
P18206	VINC_HUMAN	-0.39314	-0.550257
Q8N0U8	VKORL_HUMAN	-0.204059	-3.55453
O75436	VP26A_HUMAN	-0.709176	0.374834
Q96QK1	VPS35_HUMAN	-0.27845	-0.36574
P04004	VTNC_HUMAN	0.50322	3.3911
W4VSQ9	W4VSQ9_HUMAN	-0.447611	-0.158172
Q9Y6W5	WASF2_HUMAN	-0.281705	-0.136085
O75083	WDR1_HUMAN	-0.338641	-0.342413
Q8TAF3	WDR48_HUMAN	-0.237046	-0.595205
X1WI28	X1WI28_HUMAN	-0.810944	0.493129
X5D2Q8	X5D2Q8_HUMAN	0.357095	3.03501
X6R4W8	X6R4W8_HUMAN	0.283044	1.25375
X6R8F3	X6R8F3_HUMAN	0.0681979	0.228561
X6REW1	X6REW1_HUMAN	-0.187052	-0.494772
X6RJP6	X6RJP6_HUMAN	-0.654797	-0.0920892
O14980	XPO1_HUMAN	-0.408504	-0.335497
P55060	XPO2_HUMAN	-0.441731	-0.12089
O43592	XPOT_HUMAN	0.0736393	-0.210618
P13010	XRCC5_HUMAN	0.451698	0.509776
P12956	XRCC6_HUMAN	0.177264	-0.449804
O75695	XRP2_HUMAN	-0.520811	-0.777948
Q9H1B5	XYLT2_HUMAN	0.485853	0.630918
P67809	YBOX1_HUMAN	0.0244053	2.07064
Q9C0B5	ZDHC5_HUMAN	-0.211726	-0.326657

## Sheet: Top 100
Vesiclepedia	Exocarta			25 elements included exclusively in "Exocarta":		Combined Top 100		Converted
PDCD6IP	CD9			TUBA1B		A2M		A2MG_HUMAN
GAPDH	PDCD6IP			HSPA1A		ACLY		ACLY_HUMAN
HSPA8	HSPA8			MFGE8		ACTB		ACTB_HUMAN
ACTB	GAPDH			EHD4		ACTG1		ACTG_HUMAN
ANXA2	ACTB			ARF1		ACTN1		ACTN1_HUMAN
CD9	ANXA2			ACTG1		ACTN4		ACTN4_HUMAN
PKM	CD63			ANXA4		AHCY		SAHH_HUMAN
HSP90AA1	SDCBP			TUBA1C		ALB		ALBU_HUMAN
ENO1	ENO1			RAB14		ALDOA		FBF1_HUMAN
ANXA5	HSP90AA1			HIST2H4A		ANXA1		ALDOA_HUMAN
HSP90AB1	TSG101			THBS1		ANXA11		ANXA1_HUMAN
CD63	PKM			RAB5A		ANXA2		ANX11_HUMAN
YWHAZ	LDHA			PTGFRN		ANXA4		ANXA2_HUMAN
YWHAE	EEF1A1			CCT5		ANXA5		ANXA4_HUMAN
EEF1A1	YWHAZ			RAB5B		ANXA6		ANXA5_HUMAN
PGK1	PGK1			RAB1A		ANXA7		ANXA6_HUMAN
CLTC	EEF2			LAMP2		ARF1		ANXA7_HUMAN
PPIA	ALDOA			ITGA6		ATP1A1		ARF1_HUMAN
SDCBP	HSP90AB1			YWHAH		BSG		AT1A1_HUMAN
ALDOA	ANXA5			TUBA1A		C3		BASI_HUMAN
EEF2	FASN			TKT		CAP1		CO3_HUMAN
ALB	YWHAE			STOM		CCT2		CAP1_HUMAN
TPI1	CLTC			SLC16A1		CCT3		TRAF3_HUMAN
VCP	CD81			RAB8A		CCT4		TCPB_HUMAN
CFL1	ALB			MVP		CCT5		TCPG_HUMAN
MSN	VCP					CCT6A		TCPD_HUMAN
ATP1A1	TPI1					CCT8		TCPE_HUMAN
PRDX1	PPIA					CD63		TCPZ_HUMAN
MYH9	MSN					CD81		TCPQ_HUMAN
EZR	CFL1					CD9		CD63_HUMAN
CD81	PRDX1					CDC42		CD81_HUMAN
ANXA6	PFN1					CFL1		CD9_HUMAN
FLOT1	RAP1B					CLIC1		CDC42_HUMAN
YWHAB	ITGB1					CLTC		COF1_HUMAN
LDHB	HSPA5					EEF1A1		CLIC1_HUMAN
SLC3A2	SLC3A2					EEF2		CLH1_HUMAN
GNB1	HIST1H4A					EHD4		EF1A1_HUMAN
PFN1	GNB2					EIF4A1		EF2_HUMAN
TSG101	ATP1A1					ENO1		EHD4_HUMAN
YWHAQ	YWHAQ					EZR		IF4A1_HUMAN
GNAI2	FLOT1					FASN		ENOA_HUMAN
CLIC1	FLNA					FLNA		EZRI_HUMAN
ANXA1	CLIC1					FLOT1		FAS_HUMAN
ITGB1	CCT2					FN1		FLNA_HUMAN
LDHA	CDC42					GAPDH		FLOT1_HUMAN
FASN	YWHAG					GDI2		S19A1_HUMAN
CDC42	A2M					GNAI2		FINC_HUMAN
RAP1B	TUBA1B					GNAS		G3P_HUMAN
CCT2	RAC1					GNB1		GDIB_HUMAN
YWHAG	LGALS3BP					GNB2		GNAI2_HUMAN
GNB2	HSPA1A					GPI		GNAS3_HUMAN
ACTN4	GNAI2					GSN		GNAS2_HUMAN
RAB5C	ANXA1					HIST1H4A		ALEX_HUMAN
C3	RHOA					HIST1H4B		GNAS1_HUMAN
RAB10	MFGE8					HIST1H4D		GBB1_HUMAN
HIST1H4A	PRDX2					HIST1H4F		GBB2_HUMAN
KRT1	GDI2					HIST1H4H		G6PI_HUMAN
FN1	EHD4					HIST1H4I		GELS_HUMAN
AHCY	ACTN4					HIST1H4J		H4_HUMAN
A2M	YWHAB					HIST1H4K		HS90A_HUMAN
BSG	RAB7A					HIST2H4A		HS90B_HUMAN
ACTN1	LDHB					HIST4H4		HS71A_HUMAN
ANXA7	GNAS					HSP90AA1		BIP_HUMAN
ACLY	RAB5C					HSP90AB1		HSP7C_HUMAN
HIST1H4B	ARF1					HSPA1A		IQGA1_HUMAN
GDI2	ANXA6					HSPA5		ITA6_HUMAN
FLNA	ANXA11					HSPA8		ITB1_HUMAN
UBA1	ACTG1					IQGAP1		IMB1_HUMAN
GNAS	KPNB1					ITGA6		K2C1_HUMAN
GSN	EZR					ITGB1		K1C10_HUMAN
CCT4	ANXA4					KPNB1		LAMP2_HUMAN
RAN	ACLY					KRT1		LDHA_HUMAN
PRDX2	TUBA1C					KRT10		LDHB_HUMAN
RHOA	TFRC					LAMP2		LG3BP_HUMAN
CCT3	RAB14					LDHA		MFGM_HUMAN
RAC1	HIST2H4A					LDHB		MOES_HUMAN
LGALS3BP	GNB1					LGALS3BP		MVP_HUMAN
TCP1	THBS1					MFGE8		MYH9_HUMAN
KRT10	RAN					MSN		PDC6I_HUMAN
CAP1	RAB5A					MVP		PROF1_HUMAN
RAB7A	PTGFRN					MYH9		PGK1_HUMAN
TUBB4B	CCT5					PDCD6IP		KPYM_HUMAN
HSPA5	CCT3					PFN1		PPIA_HUMAN
IQGAP1	AHCY					PGK1		PRDX1_HUMAN
GPI	UBA1					PKM		PRDX2_HUMAN
RALA	RAB5B					PPIA		FPRP_HUMAN
KPNB1	RAB1A					PRDX1		RAB10_HUMAN
HIST1H4I	LAMP2					PRDX2		RAB14_HUMAN
TFRC	ITGA6					PTGFRN		RAB1A_HUMAN
EIF4A1	HIST1H4B					RAB10		RAB5A_HUMAN
HIST4H4	BSG					RAB14		RAB5B_HUMAN
CCT8	YWHAH					RAB1A		RAB5C_HUMAN
TLN1	TUBA1A					RAB5A		RAB7A_HUMAN
HIST1H4K	TKT					RAB5B		RAB8A_HUMAN
HIST1H4H	TCP1					RAB5C		RAC1_HUMAN
CCT6A	STOM					RAB7A		RALA_HUMAN
ANXA11	SLC16A1					RAB8A		RAN_HUMAN
HIST1H4J	RAB8A					RAC1		RAP1B_HUMAN
HIST1H4F	MYH9					RALA		RHOA_HUMAN
HIST1H4D	MVP					RAN		SDCB1_HUMAN
						RAP1B		MOT1_HUMAN
						RHOA		4F2_HUMAN
						SDCBP		STOM_HUMAN
						SLC16A1		TCPA_HUMAN
						SLC3A2		TFR1_HUMAN
						STOM		TSP1_HUMAN
						TCP1		TKT_HUMAN
						TFRC		DDR2_HUMAN
						THBS1		TLN1_HUMAN
						TKT		TPIS_HUMAN
						TLN1		TS101_HUMAN
						TPI1		TBA1A_HUMAN
						TSG101		TBA1B_HUMAN
						TUBA1A		TBA1C_HUMAN
						TUBA1B		TBB4B_HUMAN
						TUBA1C		UBA1_HUMAN
						TUBB4B		TERA_HUMAN
						UBA1		1433B_HUMAN
						VCP		1433E_HUMAN
						YWHAB		1433G_HUMAN
						YWHAE		1433F_HUMAN
						YWHAG		1433T_HUMAN
						YWHAH		1433Z_HUMAN
						YWHAQ
						YWHAZ

## Sheet: Venn Exos
36 elements included exclusively in "PC3_Exosomes":			23 elements included exclusively in "Du145_Exosomes":			13 common elements in "PC3_Exosomes" and "Du145_Exosomes":		Combined		Converted
DOCK5_HUMAN			Q5JPU1_HUMAN			AGRIN_HUMAN		DOCK5_HUMAN		ADAM15
SRPX2_HUMAN			HTRA1_HUMAN			PGBM_HUMAN		SRPX2_HUMAN		AFP
ADA15_HUMAN			URP2_HUMAN			FMOD_HUMAN		ADA15_HUMAN		AGRN
QSOX1_HUMAN			APOM_HUMAN			LAMC1_HUMAN		QSOX1_HUMAN		APOM
SDC4_HUMAN			SART3_HUMAN			H0YM81_HUMAN		SDC4_HUMAN		APP
TICN1_HUMAN			CHST3_HUMAN			A4_HUMAN		TICN1_HUMAN		ARHGAP5
PTRF_HUMAN			C9JUT4_HUMAN			DERM_HUMAN		PTRF_HUMAN		ARL2
NID1_HUMAN			MFAP2_HUMAN			F5H283_HUMAN		NID1_HUMAN		BGN
FBLN1_HUMAN			ANM5_HUMAN			HPLN1_HUMAN		FBLN1_HUMAN		CD109
PTN11_HUMAN			CSPG4_HUMAN			Q5T985_HUMAN		PTN11_HUMAN		CHST3
HDAC1_HUMAN			HAP28_HUMAN			ITIH1_HUMAN		HDAC1_HUMAN		COL10A1
CSPG2_HUMAN			COBA1_HUMAN			CD109_HUMAN		CSPG2_HUMAN		COL11A1
E7ER44_HUMAN			SMC1A_HUMAN			A0A087WW43_HUMAN		E7ER44_HUMAN		COL12A1
CYR61_HUMAN			CO5A1_HUMAN					CYR61_HUMAN		COL5A1
PGS1_HUMAN			ARL2_HUMAN					PGS1_HUMAN		CSPG4
TRFE_HUMAN			H7C1K4_HUMAN					TRFE_HUMAN		DOCK5
OMD_HUMAN			H7BYX6_HUMAN					OMD_HUMAN		DPT
LAMA5_HUMAN			E7EU09_HUMAN					LAMA5_HUMAN		EEF1D
NECT4_HUMAN			FA9_HUMAN					NECT4_HUMAN		F9
I3L3X5_HUMAN			F5H4Z8_HUMAN					I3L3X5_HUMAN		FBLN1
D6RGG3_HUMAN			TPM4_HUMAN					D6RGG3_HUMAN		FERMT3
SPRL1_HUMAN			TINAL_HUMAN					SPRL1_HUMAN		FGFR1
A0A0A0MSK6_HUMAN			PTPRG_HUMAN					A0A0A0MSK6_HUMAN		FMOD
P3H1_HUMAN								P3H1_HUMAN		GC
J3KMX3_HUMAN								J3KMX3_HUMAN		HAPLN1
PA2G4_HUMAN								PA2G4_HUMAN		HDAC1
D6RF35_HUMAN								D6RF35_HUMAN		HSPG2
A0A0G2JMZ8_HUMAN								A0A0G2JMZ8_HUMAN		HTRA1
PGM2_HUMAN								PGM2_HUMAN		ITIH1
VANG1_HUMAN								VANG1_HUMAN		ITIH2
COAA1_HUMAN								COAA1_HUMAN		ITIH3
PDLI7_HUMAN								PDLI7_HUMAN		LAMA5
G3XAI2_HUMAN								G3XAI2_HUMAN		LAMB1
LOXL2_HUMAN								LOXL2_HUMAN		LAMC1
MP2K1_HUMAN								MP2K1_HUMAN		LOXL2
EF1D_HUMAN								EF1D_HUMAN		LPP
								Q5JPU1_HUMAN		LTF
								HTRA1_HUMAN		MAP2K1
								URP2_HUMAN		MFAP2
								APOM_HUMAN		NCAM1
								SART3_HUMAN		NECTIN4
								CHST3_HUMAN		NID1
								C9JUT4_HUMAN		OCLN
								MFAP2_HUMAN		OMD
								ANM5_HUMAN		P3H1
								CSPG4_HUMAN		PA2G4
								HAP28_HUMAN		PDAP1
								COBA1_HUMAN		PDHA1
								SMC1A_HUMAN		PDLIM7
								CO5A1_HUMAN		PGM2
								ARL2_HUMAN		PLSCR3
								H7C1K4_HUMAN		PRMT5
								H7BYX6_HUMAN		PTPN11
								E7EU09_HUMAN		PTPRG
								FA9_HUMAN		QSOX1
								F5H4Z8_HUMAN		SART3
								TPM4_HUMAN		SDC1
								TINAL_HUMAN		SDC4
								PTPRG_HUMAN		SMC1A
								AGRIN_HUMAN		SPARCL1
								PGBM_HUMAN		SPOCK1
								FMOD_HUMAN		SPOCK2
								LAMC1_HUMAN		SRPX2
								H0YM81_HUMAN		TF
								A4_HUMAN		THBS3
								DERM_HUMAN		TINAGL1
								F5H283_HUMAN		TPM4
								HPLN1_HUMAN		VANGL1
								Q5T985_HUMAN		VCAN
								ITIH1_HUMAN
								CD109_HUMAN
								A0A087WW43_HUMAN

## Sheet: Venn MV
37 elements included exclusively in "PC3_MV":			56 common elements in "PC3_MV" and "Du145_MV":			116 elements included exclusively in "Du145_MV":			Combined		Converted
TICN1_HUMAN			AGRIN_HUMAN			FA9_HUMAN			TICN1_HUMAN		-
SRPX2_HUMAN			FMOD_HUMAN			SPP24_HUMAN			SRPX2_HUMAN		-2
G3XAI2_HUMAN			PGBM_HUMAN			G3XAP6_HUMAN			G3XAI2_HUMAN		A2M
NID1_HUMAN			LAMC1_HUMAN			A0A0G2JPR0_HUMAN			NID1_HUMAN		AEBP1
LAMA3_HUMAN			CSPG2_HUMAN			TPM4_HUMAN			LAMA3_HUMAN		AGRN
LAMA5_HUMAN			TINAL_HUMAN			sp			LAMA5_HUMAN		AMY2A
SRGN_HUMAN			SDC4_HUMAN			E7ES08_HUMAN			SRGN_HUMAN		ANP32A
GPC6_HUMAN			DERM_HUMAN			E7EU09_HUMAN			GPC6_HUMAN		ANP32B
CO7A1_HUMAN			H0YM81_HUMAN			SH24A_HUMAN			CO7A1_HUMAN		ANP32E
SULF2_HUMAN			E7ERL8_HUMAN			H0YN26_HUMAN			SULF2_HUMAN		APLP2
H0YD13_HUMAN			H7C1K4_HUMAN			ANT3_HUMAN			H0YD13_HUMAN		APOA1
LAMB3_HUMAN			OMD_HUMAN			A0A0U1RRH7_HUMAN			LAMB3_HUMAN		APOB
CYR61_HUMAN			HPLN1_HUMAN			AN32E_HUMAN			CYR61_HUMAN		APOM
LAMC2_HUMAN			HABP2_HUMAN			TBA4A_HUMAN			LAMC2_HUMAN		APP
XYLT2_HUMAN			D6RGG3_HUMAN			COBA1_HUMAN			XYLT2_HUMAN		ATG3
PTX3_HUMAN			PGS1_HUMAN			VIME_HUMAN			PTX3_HUMAN		BCCIP
GPC4_HUMAN			COIA1_HUMAN			EF1D_HUMAN			GPC4_HUMAN		BGN
F13A_HUMAN			LUM_HUMAN			AN32B_HUMAN			F13A_HUMAN		C4A
COAA1_HUMAN			SPRL1_HUMAN			NACAM_HUMAN			COAA1_HUMAN		C8B
SDCB1_HUMAN			A4_HUMAN			A0A087WYT3_HUMAN			SDCB1_HUMAN		CCDC80
CO4A1_HUMAN			CSPG4_HUMAN			NOP2_HUMAN			CO4A1_HUMAN		CD109
GPC1_HUMAN			CO5A1_HUMAN			E9PQX9_HUMAN			GPC1_HUMAN		CD44
NET4_HUMAN			FBLN1_HUMAN			F5H4Z8_HUMAN			NET4_HUMAN		CD99L2
CTGF_HUMAN			F5H283_HUMAN			TBB1_HUMAN			CTGF_HUMAN		CDCP1
A0A0C4DFT3_HUMAN			APLP2_HUMAN			H0YK48_HUMAN			A0A0C4DFT3_HUMAN		CHST3
TENA_HUMAN			A0A087WW43_HUMAN			THBG_HUMAN			TENA_HUMAN		CLEC11A
PTPRA_HUMAN			LOXL2_HUMAN			NUCL_HUMAN			PTPRA_HUMAN		CLU
A0A0A0MTC7_HUMAN			CD109_HUMAN			SF3A1_HUMAN			A0A0A0MTC7_HUMAN		COL10A1
CDCP1_HUMAN			FA10_HUMAN			GNL1_HUMAN			CDCP1_HUMAN		COL11A1
PTN11_HUMAN			MIME_HUMAN			CLC11_HUMAN			PTN11_HUMAN		COL12A1
H0YIV4_HUMAN			E9PEP6_HUMAN			E9PRY8_HUMAN			H0YIV4_HUMAN		COL18A1
C9JEU5_HUMAN			COR1A_HUMAN			E7ES19_HUMAN			C9JEU5_HUMAN		COL4A1
PGM2_HUMAN			QSOX1_HUMAN			URP2_HUMAN			PGM2_HUMAN		COL5A1
PTRF_HUMAN			E5RK99_HUMAN			PKP3_HUMAN			PTRF_HUMAN		COL6A1
A0A0G2JMZ8_HUMAN			A0A0U1RR20_HUMAN			H2B2F_HUMAN			A0A0G2JMZ8_HUMAN		COL7A1
H0Y8X6_HUMAN			THRB_HUMAN			AEBP1_HUMAN			H0Y8X6_HUMAN		COMP
A0A0B4J1R4_HUMAN			AMYP_HUMAN			PARVB_HUMAN			A0A0B4J1R4_HUMAN		CORO1A
			A0A0D9SGG1_HUMAN			D6RAR4_HUMAN			AGRIN_HUMAN		CSPG4
			NPM_HUMAN			E7EX17_HUMAN			FMOD_HUMAN		CTHRC1
			ITIH1_HUMAN			H2AX_HUMAN			PGBM_HUMAN		DDX21
			APOB_HUMAN			H2B2C_HUMAN			LAMC1_HUMAN		DLG1
			FIBB_HUMAN			A2AP_HUMAN			CSPG2_HUMAN		DPT
			PPIE_HUMAN			C9JEJ2_HUMAN			TINAL_HUMAN		DRAP1
			TCP4_HUMAN			PROS_HUMAN			SDC4_HUMAN		EEF1D
			VTNC_HUMAN			H0YC35_HUMAN			DERM_HUMAN		EFTUD2
			A0A087X0S5_HUMAN			BCCIP_HUMAN			H0YM81_HUMAN		EIF4A2
			A0A0A0MRJ7_HUMAN			F10A1_HUMAN			E7ERL8_HUMAN		EIF4B
			CHST3_HUMAN			GRWD1_HUMAN			H7C1K4_HUMAN		EIF5
			PEDF_HUMAN			MASP1_HUMAN			OMD_HUMAN		F10
			HMGB1_HUMAN			H7BYX6_HUMAN			HPLN1_HUMAN		F13A1
			CO3_HUMAN			A0A0C4DFV9_HUMAN			HABP2_HUMAN		FBLN1
			X5D2Q8_HUMAN			APOM_HUMAN			D6RGG3_HUMAN		FERMT3
			H32_HUMAN			A2MG_HUMAN			PGS1_HUMAN		FGB
			TSP1_HUMAN			MYLK_HUMAN			COIA1_HUMAN		FGFR1
			Q5T985_HUMAN			NASP_HUMAN			LUM_HUMAN		FGG
			HBB_HUMAN			PZP_HUMAN			SPRL1_HUMAN		FMOD
						YBOX1_HUMAN			A4_HUMAN		GNL1
						H3BUR4_HUMAN			CSPG4_HUMAN		GOLPH3
						A0A087WY61_HUMAN			CO5A1_HUMAN		GPC1
						H12_HUMAN			FBLN1_HUMAN		GPC4
						PLTP_HUMAN			F5H283_HUMAN		GPC6
						H3BQZ7_HUMAN			APLP2_HUMAN		GRWD 1
						H4_HUMAN			A0A087WW43_HUMAN		H2AX
						PRP19_HUMAN			LOXL2_HUMAN		H2BC18
						ILK_HUMAN			CD109_HUMAN		H2BC20P
						A0A0U1RQT8_HUMAN			FA10_HUMAN		H3C13
						LMNA_HUMAN			MIME_HUMAN		H3C14
						MPZL2_HUMAN			E9PEP6_HUMAN		H3C15
						K7ERI7_HUMAN			COR1A_HUMAN		H4C1
						TBB4B_HUMAN			QSOX1_HUMAN		H4C11
						H7BXH2_HUMAN			E5RK99_HUMAN		H4C12
						USO1_HUMAN			A0A0U1RR20_HUMAN		H4C13
						RM14_HUMAN			THRB_HUMAN		H4C14
						H7C2L4_HUMAN			AMYP_HUMAN		H4C15
						HEP2_HUMAN			A0A0D9SGG1_HUMAN		H4C2
						IF5_HUMAN			NPM_HUMAN		H4C3
						RLA1_HUMAN			ITIH1_HUMAN		H4C4
						CO9_HUMAN			APOB_HUMAN		H4C5
						E7EQG2_HUMAN			FIBB_HUMAN		H4C6
						F5H7G1_HUMAN			PPIE_HUMAN		H4C8
						PI42A_HUMAN			TCP4_HUMAN		H4C9
						5NTC_HUMAN			VTNC_HUMAN		HABP2
						H0Y8E4_HUMAN			A0A087X0S5_HUMAN		HAPLN1
						ATG3_HUMAN			A0A0A0MRJ7_HUMAN		HBB
						G3V4W0_HUMAN			CHST3_HUMAN		HGFAC
						U5S1_HUMAN			PEDF_HUMAN		HMGB1
						MCM3_HUMAN			HMGB1_HUMAN		HMGB2
						F8W696_HUMAN			CO3_HUMAN		HMGB3
						K7ELL7_HUMAN			X5D2Q8_HUMAN		HNRNPC
						PFD2_HUMAN			H32_HUMAN		HNRNPUL2-BSCL2
						TBB3_HUMAN			TSP1_HUMAN		HPD
						LAMB2_HUMAN			Q5T985_HUMAN		HSPG2
						F8VZN8_HUMAN			HBB_HUMAN		ILK
						RAC2_HUMAN			FA9_HUMAN		IPO4
						NOL3_HUMAN			SPP24_HUMAN		ITIH1
						HMGB2_HUMAN			G3XAP6_HUMAN		ITIH2
						CCD80_HUMAN			A0A0G2JPR0_HUMAN		ITIH3
						KAP2_HUMAN			TPM4_HUMAN		KIDINS220
						GOLP3_HUMAN			sp		LAMA3
						PLEK_HUMAN			E7ES08_HUMAN		LAMA4
						A0A087X2D0_HUMAN			E7EU09_HUMAN		LAMA5
						CO5_HUMAN			SH24A_HUMAN		LAMB1
						RUXE_HUMAN			H0YN26_HUMAN		LAMB2
						U520_HUMAN			ANT3_HUMAN		LAMB3
						NOP56_HUMAN			A0A0U1RRH7_HUMAN		LAMC1
						RLA0_HUMAN			AN32E_HUMAN		LAMC2
						MRT4_HUMAN			TBA4A_HUMAN		LIMS1
						G3XAC6_HUMAN			COBA1_HUMAN		LMNA
						DDX21_HUMAN			VIME_HUMAN		LOXL2
						LIMS1_HUMAN			EF1D_HUMAN		LUM
						UBP15_HUMAN			AN32B_HUMAN		MASP1
						TBB5_HUMAN			NACAM_HUMAN		MCM2
						IPO4_HUMAN			A0A087WYT3_HUMAN		MCM3
						MCM2_HUMAN			NOP2_HUMAN		MPZL2
						SMD3_HUMAN			E9PQX9_HUMAN		MRPL14
						NOP58_HUMAN			F5H4Z8_HUMAN		MRTO4
									TBB1_HUMAN		MYLK
									H0YK48_HUMAN		NACA
									THBG_HUMAN		NAP1L1
									NUCL_HUMAN		NASP
									SF3A1_HUMAN		NCAM1
									GNL1_HUMAN		NCL
									CLC11_HUMAN		NEDD4
									E9PRY8_HUMAN		NID1
									E7ES19_HUMAN		NOB1
									URP2_HUMAN		NOL3
									PKP3_HUMAN		NOP2
									H2B2F_HUMAN		NOP56
									AEBP1_HUMAN		NOP58
									PARVB_HUMAN		NPM1
									D6RAR4_HUMAN		NRP1
									E7EX17_HUMAN		NRXN1
									H2AX_HUMAN		NT5C2
									H2B2C_HUMAN		NTN4
									A2AP_HUMAN		NUMA1
									C9JEJ2_HUMAN		OCLN
									PROS_HUMAN		OGN
									H0YC35_HUMAN		OMD
									BCCIP_HUMAN		PARVB
									F10A1_HUMAN		PCYT1A
									GRWD1_HUMAN		PFDN2
									MASP1_HUMAN		PGM2
									H7BYX6_HUMAN		PIP4K2A
									A0A0C4DFV9_HUMAN		PKP3
									APOM_HUMAN		PLEK
									A2MG_HUMAN		PLTP
									MYLK_HUMAN		PPIE
									NASP_HUMAN		PPP1R12A
									PZP_HUMAN		PPP6R3
									YBOX1_HUMAN		PRKAR2A
									H3BUR4_HUMAN		PRKCSH
									A0A087WY61_HUMAN		PROS1
									H12_HUMAN		PRPF19
									PLTP_HUMAN		PTGES3
									H3BQZ7_HUMAN		PTPN11
									H4_HUMAN		PTPRA
									PRP19_HUMAN		PTX3
									ILK_HUMAN		PZP
									A0A0U1RQT8_HUMAN		QSOX1
									LMNA_HUMAN		RAC2
									MPZL2_HUMAN		RBM39
									K7ERI7_HUMAN		RPL22
									TBB4B_HUMAN		RPLP0
									H7BXH2_HUMAN		RPLP1
									USO1_HUMAN		SDC1
									RM14_HUMAN		SDC4
									H7C2L4_HUMAN		SDCBP
									HEP2_HUMAN		SERPINA7
									IF5_HUMAN		SERPINC1
									RLA1_HUMAN		SERPIND1
									CO9_HUMAN		SERPINF1
									E7EQG2_HUMAN		SERPINF2
									F5H7G1_HUMAN		SET
									PI42A_HUMAN		SF3A1
									5NTC_HUMAN		SH2D4A
									H0Y8E4_HUMAN		SNRNP200
									ATG3_HUMAN		SNRPD3
									G3V4W0_HUMAN		SNRPE
									U5S1_HUMAN		SPARCL1
									MCM3_HUMAN		SPOCK1
									F8W696_HUMAN		SPOCK2
									K7ELL7_HUMAN		SPP2
									PFD2_HUMAN		SRGN
									TBB3_HUMAN		SRPX2
									LAMB2_HUMAN		SRSF3
									F8VZN8_HUMAN		ST13
									RAC2_HUMAN		SUB1
									NOL3_HUMAN		SULF2
									HMGB2_HUMAN		THBS1
									CCD80_HUMAN		THBS3
									KAP2_HUMAN		THBS4
									GOLP3_HUMAN		TINAGL1
									PLEK_HUMAN		TNC
									A0A087X2D0_HUMAN		TPM1
									CO5_HUMAN		TPM4
									RUXE_HUMAN		TRA2B
									U520_HUMAN		TUBA4A
									NOP56_HUMAN		TUBB
									RLA0_HUMAN		TUBB1
									MRT4_HUMAN		TUBB3
									G3XAC6_HUMAN		TUBB4B
									DDX21_HUMAN		USO1
									LIMS1_HUMAN		USP15
									UBP15_HUMAN		VCAN
									TBB5_HUMAN		VIM
									IPO4_HUMAN		VTN
									MCM2_HUMAN		XYLT2
									SMD3_HUMAN		YBX1
									NOP58_HUMAN

## Sheet: PC3 MV and Exo
16 elements included exclusively in "PC3 Exo":			33 common elements in "PC3 Exo" and "PC3 MV":			60 elements included exclusively in "PC3 MV":
DOCK5_HUMAN			AGRIN_HUMAN			TINAL_HUMAN
ADA15_HUMAN			PGBM_HUMAN			E7ERL8_HUMAN
HDAC1_HUMAN			SRPX2_HUMAN			H7C1K4_HUMAN
E7ER44_HUMAN			FMOD_HUMAN			HABP2_HUMAN
TRFE_HUMAN			QSOX1_HUMAN			LAMA3_HUMAN
NECT4_HUMAN			SDC4_HUMAN			COIA1_HUMAN
I3L3X5_HUMAN			LAMC1_HUMAN			LUM_HUMAN
A0A0A0MSK6_HUMAN			TICN1_HUMAN			SRGN_HUMAN
P3H1_HUMAN			H0YM81_HUMAN			GPC6_HUMAN
J3KMX3_HUMAN			PTRF_HUMAN			CSPG4_HUMAN
PA2G4_HUMAN			NID1_HUMAN			CO5A1_HUMAN
D6RF35_HUMAN			A4_HUMAN			CO7A1_HUMAN
VANG1_HUMAN			FBLN1_HUMAN			SULF2_HUMAN
PDLI7_HUMAN			PTN11_HUMAN			H0YD13_HUMAN
MP2K1_HUMAN			CSPG2_HUMAN			LAMB3_HUMAN
EF1D_HUMAN			DERM_HUMAN			APLP2_HUMAN
			CYR61_HUMAN			LAMC2_HUMAN
			F5H283_HUMAN			FA10_HUMAN
			PGS1_HUMAN			XYLT2_HUMAN
			OMD_HUMAN			MIME_HUMAN
			LAMA5_HUMAN			E9PEP6_HUMAN
			D6RGG3_HUMAN			COR1A_HUMAN
			SPRL1_HUMAN			PTX3_HUMAN
			HPLN1_HUMAN			E5RK99_HUMAN
			A0A0G2JMZ8_HUMAN			GPC4_HUMAN
			PGM2_HUMAN			A0A0U1RR20_HUMAN
			Q5T985_HUMAN			THRB_HUMAN
			ITIH1_HUMAN			AMYP_HUMAN
			CD109_HUMAN			F13A_HUMAN
			COAA1_HUMAN			A0A0D9SGG1_HUMAN
			A0A087WW43_HUMAN			NPM_HUMAN
			G3XAI2_HUMAN			APOB_HUMAN
			LOXL2_HUMAN			SDCB1_HUMAN
						FIBB_HUMAN
						PPIE_HUMAN
						CO4A1_HUMAN
						TCP4_HUMAN
						GPC1_HUMAN
						VTNC_HUMAN
						NET4_HUMAN
						CTGF_HUMAN
						A0A087X0S5_HUMAN
						A0A0C4DFT3_HUMAN
						TENA_HUMAN
						PTPRA_HUMAN
						A0A0A0MRJ7_HUMAN
						A0A0A0MTC7_HUMAN
						CHST3_HUMAN
						CDCP1_HUMAN
						PEDF_HUMAN
						H0YIV4_HUMAN
						C9JEU5_HUMAN
						HMGB1_HUMAN
						CO3_HUMAN
						X5D2Q8_HUMAN
						H32_HUMAN
						TSP1_HUMAN
						HBB_HUMAN
						H0Y8X6_HUMAN
						A0A0B4J1R4_HUMAN

## Sheet: Du145 Mv and Exo
10 elements included exclusively in "Du145 Exo":			26 common elements in "Du145 Exo" and "Du145 MV":			146 elements included exclusively in "Du145 MV":
Q5JPU1_HUMAN			URP2_HUMAN			OMD_HUMAN
HTRA1_HUMAN			APOM_HUMAN			SPP24_HUMAN
SART3_HUMAN			A4_HUMAN			D6RGG3_HUMAN
C9JUT4_HUMAN			CHST3_HUMAN			LUM_HUMAN
MFAP2_HUMAN			Q5T985_HUMAN			G3XAP6_HUMAN
ANM5_HUMAN			DERM_HUMAN			THRB_HUMAN
HAP28_HUMAN			ITIH1_HUMAN			FA10_HUMAN
SMC1A_HUMAN			AGRIN_HUMAN			SPRL1_HUMAN
ARL2_HUMAN			HPLN1_HUMAN			HABP2_HUMAN
PTPRG_HUMAN			CSPG4_HUMAN			A0A0G2JPR0_HUMAN
			COBA1_HUMAN			sp
			FMOD_HUMAN			APLP2_HUMAN
			A0A087WW43_HUMAN			E7ES08_HUMAN
			CO5A1_HUMAN			SH24A_HUMAN
			PGBM_HUMAN			H0YN26_HUMAN
			LAMC1_HUMAN			ANT3_HUMAN
			H7C1K4_HUMAN			A0A087X0S5_HUMAN
			H7BYX6_HUMAN			VTNC_HUMAN
			E7EU09_HUMAN			E9PEP6_HUMAN
			FA9_HUMAN			FBLN1_HUMAN
			CD109_HUMAN			CO3_HUMAN
			F5H283_HUMAN			NPM_HUMAN
			F5H4Z8_HUMAN			PEDF_HUMAN
			H0YM81_HUMAN			A0A0U1RRH7_HUMAN
			TPM4_HUMAN			AN32E_HUMAN
			TINAL_HUMAN			TBA4A_HUMAN
						VIME_HUMAN
						EF1D_HUMAN
						MIME_HUMAN
						FIBB_HUMAN
						X5D2Q8_HUMAN
						QSOX1_HUMAN
						AN32B_HUMAN
						HBB_HUMAN
						NACAM_HUMAN
						H32_HUMAN
						A0A087WYT3_HUMAN
						NOP2_HUMAN
						E9PQX9_HUMAN
						TBB1_HUMAN
						PPIE_HUMAN
						SDC4_HUMAN
						H0YK48_HUMAN
						THBG_HUMAN
						TCP4_HUMAN
						E7ERL8_HUMAN
						NUCL_HUMAN
						SF3A1_HUMAN
						GNL1_HUMAN
						CLC11_HUMAN
						A0A0U1RR20_HUMAN
						LOXL2_HUMAN
						COIA1_HUMAN
						E9PRY8_HUMAN
						E7ES19_HUMAN
						PKP3_HUMAN
						H2B2F_HUMAN
						PGS1_HUMAN
						HMGB1_HUMAN
						TSP1_HUMAN
						AEBP1_HUMAN
						PARVB_HUMAN
						D6RAR4_HUMAN
						E7EX17_HUMAN
						H2AX_HUMAN
						H2B2C_HUMAN
						A2AP_HUMAN
						C9JEJ2_HUMAN
						PROS_HUMAN
						H0YC35_HUMAN
						BCCIP_HUMAN
						COR1A_HUMAN
						F10A1_HUMAN
						GRWD1_HUMAN
						AMYP_HUMAN
						MASP1_HUMAN
						A0A0C4DFV9_HUMAN
						CSPG2_HUMAN
						A0A0D9SGG1_HUMAN
						A2MG_HUMAN
						MYLK_HUMAN
						NASP_HUMAN
						PZP_HUMAN
						YBOX1_HUMAN
						H3BUR4_HUMAN
						A0A087WY61_HUMAN
						H12_HUMAN
						PLTP_HUMAN
						H3BQZ7_HUMAN
						H4_HUMAN
						PRP19_HUMAN
						ILK_HUMAN
						A0A0U1RQT8_HUMAN
						LMNA_HUMAN
						MPZL2_HUMAN
						K7ERI7_HUMAN
						APOB_HUMAN
						TBB4B_HUMAN
						H7BXH2_HUMAN
						USO1_HUMAN
						RM14_HUMAN
						H7C2L4_HUMAN
						HEP2_HUMAN
						IF5_HUMAN
						RLA1_HUMAN
						CO9_HUMAN
						E7EQG2_HUMAN
						F5H7G1_HUMAN
						PI42A_HUMAN
						5NTC_HUMAN
						H0Y8E4_HUMAN
						ATG3_HUMAN
						E5RK99_HUMAN
						G3V4W0_HUMAN
						U5S1_HUMAN
						A0A0A0MRJ7_HUMAN
						MCM3_HUMAN
						F8W696_HUMAN
						K7ELL7_HUMAN
						PFD2_HUMAN
						TBB3_HUMAN
						LAMB2_HUMAN
						F8VZN8_HUMAN
						RAC2_HUMAN
						NOL3_HUMAN
						HMGB2_HUMAN
						CCD80_HUMAN
						KAP2_HUMAN
						GOLP3_HUMAN
						PLEK_HUMAN
						A0A087X2D0_HUMAN
						CO5_HUMAN
						RUXE_HUMAN
						U520_HUMAN
						NOP56_HUMAN
						RLA0_HUMAN
						MRT4_HUMAN
						G3XAC6_HUMAN
						DDX21_HUMAN
						LIMS1_HUMAN
						UBP15_HUMAN
						TBB5_HUMAN
						IPO4_HUMAN
						MCM2_HUMAN
						SMD3_HUMAN
						NOP58_HUMAN

## Sheet: Sheet1
Enriched proteins	PC3_Exo	PC3_MV	Du145_Exo	Du145_MV
A4_HUMAN	2.28165	3.71098	2.61028	5.86521
AGRIN_HUMAN	4.75414	7.32884	1.97684	4.31533
APOM_HUMAN	0.613786	0.616185	2.70722	2.09767
CHST3_HUMAN	0.899747	1.74681	2.60545	3.34704
DERM_HUMAN	2.19289	4.87347	2.38662	5.08093
FBLN1_HUMAN	2.23793	3.18153	0.796392	3.3568
FMOD_HUMAN	3.98958	6.93859	1.88842	6.37051
H0YM81_HUMAN	2.51947	4.70065	1.5308	3.80681
LAMC1_HUMAN	2.64675	5.47824	1.72086	1.8385
NID1_HUMAN	2.30371	4.62733	0.66557	1.07895
PGBM_HUMAN	4.08512	5.81437	1.74605	5.04619
Q5T985_HUMAN	1.69156	1.55765	2.4833	5.95315
QSOX1_HUMAN	2.87977	2.5709	1.19712	3.00059
SDC4_HUMAN	2.75395	5.09698	1.36018	2.79335
SRPX2_HUMAN	3.99184	6.04298	0.00977816	-0.265138
TICN1_HUMAN	2.58372	6.23001	1.11025	-0.475213
URP2_HUMAN	0.500807	-0.893326	2.85987	2.52281
